# Supplementary material for: A susceptibility gene signature for ERBB2-driven mammary tumour development and metastasis in collaborative cross mice
Source: eBioMedicine. 2024 Jul 26;106:105260. doi: 10.1016/j.ebiom.2024.105260 (PMC11338061; doi:10.1016/j.ebiom.2024.105260)
Supplement: Table S2 [file mmc2.xlsx]

## Sheet: Sheet1
Supplementary Table S2 List of SNPs and their location and corresponing gene, the p-values for each tumor phenotype at each SNP.
OrderID	Marker	Chromosome	Position	Gene	p values for different tumor phenotypes from GWAS
					Onset	Multipilicity	overall metastasis	lung metastasis	liver metastasis	kidney metastasis
1	UNC6	1	3010274		0.361098	0.404898	1	1	0.425847	0.152428
2	UNCHS000003	1	3195649		9.5328e-22	2.02632e-09	0.0403612	0.0464916	0.462272	0.139401
3	JAX00240606	1	3262743	Xkr4	5.60079e-16	0.0153284	0.876705	0.697806	0.425829	0.447212
4	JAX00240613	1	3323400	Xkr4	0.361098	0.404898	1	1	0.425847	0.152428
5	JAX00240636	1	3389563	Xkr4	6.68042e-13	3.96451e-05	0.175238	0.149941	0.406516	1
6	UNCHS000005	1	3435729	Xkr4	9.91871e-15	8.47464e-06	0.14633	0.175932	0.887562	0.197936
7	UNCHS000006	1	3439034	Xkr4	0.00114141	0.111097	0.44288	0.530108	0.532537	0.868138
8	JAX00240649	1	3454984	Xkr4	5.60079e-16	0.0153284	0.876705	0.697806	0.425829	0.447212
9	UNCHS000007	1	3546055	Xkr4	9.91871e-15	8.47464e-06	0.14633	0.175932	0.887562	0.197936
10	UNCHS000009	1	3610621	Xkr4	0.0203879	0.00039614	0.014802	0.0099867	0.697995	0.717809
11	UNCHS000011	1	3643417	Xkr4	0.0322349	0.0477087	0.347934	0.314579	0.184175	0.0904868
12	UNCHS000012	1	3650068	Xkr4	9.91871e-15	8.47464e-06	0.14633	0.175932	0.887562	0.197936
13	UNCHS000013	1	3657108	Xkr4	1.59953e-06	0.000752317	0.146728	0.17931	0.213334	1
14	UNCHS000014	1	3659804	Xkr4	9.91871e-15	8.47464e-06	0.14633	0.175932	0.887562	0.197936
15	JAX00240699	1	3668372	Xkr4	0.0203879	0.00039614	0.014802	0.0099867	0.697995	0.717809
16	JAX00240700	1	3668399	Xkr4	5.60079e-16	0.0153284	0.876705	0.697806	0.425829	0.447212
17	UNC9371	1	3892718		1.3904e-06	8.12275e-08	0.0028554	0.00162836	1	0.524533
18	JAX00240733	1	3901426		0.0203879	0.00039614	0.014802	0.0099867	0.697995	0.717809
19	JAX00190647	1	3992385		0.0203879	0.00039614	0.014802	0.0099867	0.697995	0.717809
20	UNC11461	1	4024785		0.547082	0.32644	0.623994	0.603915	0.230194	1
21	UNCHS000015	1	4089033		1.3904e-06	8.12275e-08	0.0028554	0.00162836	1	0.524533
22	UNCHS000016	1	4093084		9.91871e-15	8.47464e-06	0.14633	0.175932	0.887562	0.197936
23	UNC12838	1	4136034	Rp1	0.0618777	0.067036	0.63385	0.666198	0.294868	0.721682
24	JAX00240778	1	4169483	Rp1	5.60079e-16	0.0153284	0.876705	0.697806	0.425829	0.447212
25	JAX00000089	1	4195353	Rp1	0.0203879	0.00039614	0.014802	0.0099867	0.697995	0.717809
26	JAX00240804	1	4334891	Rp1	5.60079e-16	0.0153284	0.876705	0.697806	0.425829	0.447212
27	UNC15185	1	4357820	Rp1	7.31545e-25	2.5787e-05	0.673505	0.803803	0.156073	0.328075
28	JAX00240817	1	4392809	Rp1	6.68042e-13	3.96451e-05	0.175238	0.149941	0.406516	1
29	UNC16386	1	4446737		4.61407e-17	2.9903e-06	0.0580298	0.0483521	0.517546	0.182129
30	UNCHS000017	1	4498713		0.00043662	0.000132331	0.0152753	0.0113387	0.809139	0.614267
31	UNCHS000018	1	4504223		7.31545e-25	2.5787e-05	0.673505	0.803803	0.156073	0.328075
32	JAX00000115	1	4538131		6.68042e-13	3.96451e-05	0.175238	0.149941	0.406516	1
33	UNCHS000019	1	4608178	Gm37323	1.3904e-06	8.12275e-08	0.0028554	0.00162836	1	0.524533
34	UNCHS000020	1	4610401	Gm29874	9.91871e-15	8.47464e-06	0.14633	0.175932	0.887562	0.197936
35	JAX00000121	1	4614022	Gm29874	0.0203879	0.00039614	0.014802	0.0099867	0.697995	0.717809
36	JAX00240864	1	4643439		2.36975e-15	0.0255598	0.919822	0.74226	0.466469	0.430592
37	UNCHS000021	1	4645292		1.3904e-06	8.12275e-08	0.0028554	0.00162836	1	0.524533
38	UNC19217	1	4668424		0.0330039	0.732457	0.667946	0.794309	0.402948	1
39	UNCHS000023	1	4774160	Mrpl15	7.31545e-25	2.5787e-05	0.673505	0.803803	0.156073	0.328075
40	UNC21023	1	4809276	Lypla1	1.3904e-06	8.12275e-08	0.0028554	0.00162836	1	0.524533
41	JAX00240897	1	4839092	Lypla1	5.60079e-16	0.0153284	0.876705	0.697806	0.425829	0.447212
42	JAX00240910	1	4896221	Tcea1	0.0203879	0.00039614	0.014802	0.0099867	0.697995	0.717809
43	JAX00190669	1	4923356	Rgs20	9.91871e-15	8.47464e-06	0.14633	0.175932	0.887562	0.197936
44	UNCHS000025	1	5025197	Rgs20	0.410582	0.652822	0.532969	0.592396	0.339975	0.21519
45	UNCHS000026	1	5028801	Rgs20	0.547082	0.32644	0.623994	0.603915	0.230194	1
46	UNCHS000027	1	5121108	Atp6v1h	0.00021711	0.802543	0.149895	0.119027	0.216841	0.577469
47	UNCHS000028	1	5124241	Atp6v1h	0.499642	0.0400856	0.215684	0.236979	0.684401	0.140013
48	UNC23995	1	5133382	Atp6v1h	0.00021711	0.802543	0.149895	0.119027	0.216841	0.577469
49	UNCHS000029	1	5149629	Atp6v1h	0.499642	0.0400856	0.215684	0.236979	0.684401	0.140013
50	UNCHS000030	1	5152121	Atp6v1h	0.547082	0.32644	0.623994	0.603915	0.230194	1
51	UNCHS000031	1	5155818	Atp6v1h	0.499642	0.0400856	0.215684	0.236979	0.684401	0.140013
52	UNC24700	1	5224578		0.28764	0.00802456	0.396559	0.437332	0.911381	0.116249
53	JAX00000169	1	5262647		6.63221e-08	0.063665	0.44904	0.477379	1	0.939446
54	UNCHS000033	1	5314171		0.499642	0.0400856	0.215684	0.236979	0.684401	0.140013
55	UNCHS000034	1	5316776		0.00021711	0.802543	0.149895	0.119027	0.216841	0.577469
56	JAX00240989	1	5379217		0.0203879	0.00039614	0.014802	0.0099867	0.697995	0.717809
57	UNCHS000035	1	5383169		0.547082	0.32644	0.623994	0.603915	0.230194	1
58	JAX00240994	1	5414522		0.0203879	0.00039614	0.014802	0.0099867	0.697995	0.717809
59	UNCHS000037	1	5524092		1.43893e-13	0.000653692	0.051577	0.0694184	0.673709	0.245648
60	UNC26205	1	5634186		0.0330039	0.732457	0.667946	0.794309	0.402948	1
61	UNC26932	1	5782289		5.47101e-25	2.97053e-06	0.759989	0.889521	0.185728	0.310272
62	UNC28841	1	5944792		0.098188	0.17291	0.200232	0.175412	0.787344	1
63	JAX00241061	1	5955038		9.91871e-15	8.47464e-06	0.14633	0.175932	0.887562	0.197936
64	UNC30322	1	6063698		0.0188711	0.159637	0.262052	0.293227	0.640246	1
65	UNCHS000039	1	6095240		9.91871e-15	8.47464e-06	0.14633	0.175932	0.887562	0.197936
66	UNCHS000040	1	6097778		0.547082	0.32644	0.623994	0.603915	0.230194	1
67	JAX00241091	1	6192704		6.68042e-13	3.96451e-05	0.175238	0.149941	0.406516	1
68	JAX00241097	1	6237454	Rb1cc1	9.91871e-15	8.47464e-06	0.14633	0.175932	0.887562	0.197936
69	UNCHS000041	1	6285275		6.82459e-14	2.46756e-05	0.124796	0.149033	0.952428	0.18485
70	UNC34218	1	6357478		0.00361405	0.000335565	0.00454506	0.00272553	0.450211	0.695946
71	JAX00241125	1	6467181		0.0203879	0.00039614	0.014802	0.0099867	0.697995	0.717809
72	JAX00241142	1	6524523	St18	7.31545e-25	2.5787e-05	0.673505	0.803803	0.156073	0.328075
73	UNC36398	1	6529432	St18	6.20111e-24	0.000103348	0.668871	0.788367	0.168509	0.354047
74	JAX00241189	1	6733767	St18	5.60079e-16	0.0153284	0.876705	0.697806	0.425829	0.447212
75	JAX00000280	1	6747440	St18	9.91871e-15	8.47464e-06	0.14633	0.175932	0.887562	0.197936
76	JAX00241205	1	6756021	St18	6.68042e-13	3.96451e-05	0.175238	0.149941	0.406516	1
77	UNCHS000045	1	6818832	St18	1.3904e-06	8.12275e-08	0.0028554	0.00162836	1	0.524533
78	UNCHS000046	1	6821298	St18	7.31545e-25	2.5787e-05	0.673505	0.803803	0.156073	0.328075
79	UNC40323	1	6846703	St18	3.69152e-07	0.112587	0.658782	0.673288	1	0.92112
80	JAX00241222	1	6846773	St18	5.60079e-16	0.0153284	0.876705	0.697806	0.425829	0.447212
81	JAX00241239	1	6931323		0.0203879	0.00039614	0.014802	0.0099867	0.697995	0.717809
82	UNC41603	1	6965962		0.0330039	0.732457	0.667946	0.794309	0.402948	1
83	UNCHS000047	1	7108237	Pcmtd1	7.31545e-25	2.5787e-05	0.673505	0.803803	0.156073	0.328075
84	UNCHS000048	1	7118425	Pcmtd1	9.91871e-15	8.47464e-06	0.14633	0.175932	0.887562	0.197936
85	UNCHS000049	1	7141403	Pcmtd1	9.91871e-15	8.47464e-06	0.14633	0.175932	0.887562	0.197936
86	JAX00241269	1	7221758		5.60079e-16	0.0153284	0.876705	0.697806	0.425829	0.447212
87	UNC49074	1	7521699		2.33171e-07	0.00010173	0.0583654	0.0313242	0.585836	0.562273
88	UNC49759	1	7548683		1.51873e-19	0.000934927	1	1	0.727635	0.363415
89	JAX00241304	1	7561936		5.60079e-16	0.0153284	0.876705	0.697806	0.425829	0.447212
90	JAX00241324	1	7684473		0.0203879	0.00039614	0.014802	0.0099867	0.697995	0.717809
91	JAX00000353	1	7698048		3.99746e-07	0.000166564	0.333904	0.395455	0.0318757	1
92	JAX00241334	1	7767949		9.5328e-22	2.02632e-09	0.0403612	0.0464916	0.462272	0.139401
93	JAX00241337	1	7771532		3.99746e-07	0.000166564	0.333904	0.395455	0.0318757	1
94	UNC55318	1	7815721		0.0152273	0.977635	0.625469	0.752591	0.382215	1
95	UNCHS000051	1	7871075		0.847463	0.6829	0.703831	0.622187	0.100073	0.329422
96	JAX00241349	1	7872143		0.0203879	0.00039614	0.014802	0.0099867	0.697995	0.717809
97	UNCHS000052	1	7873355		5.532e-09	1.36458e-05	0.383451	0.441388	0.0228475	0.894886
98	JAX00241351	1	7940508		3.99746e-07	0.000166564	0.333904	0.395455	0.0318757	1
99	UNC57959	1	7969906		0.0322349	0.0477087	0.347934	0.314579	0.184175	0.0904868
100	UNC58412	1	8051126		0.547082	0.32644	0.623994	0.603915	0.230194	1
101	JAX00241361	1	8052357		5.60079e-16	0.0153284	0.876705	0.697806	0.425829	0.447212
102	JAX00000382	1	8111141	Gm39589	0.748321	0.788901	0.664133	0.649706	0.0814818	0.18801
103	UNC61552	1	8262392		0.245954	0.0479518	0.0794907	0.0608876	0.140809	0.31496
104	JAX00241411	1	8265123		5.60079e-16	0.0153284	0.876705	0.697806	0.425829	0.447212
105	JAX00241432	1	8448543	Sntg1	0.57837	0.820546	0.790876	0.76797	0.0619107	0.162443
106	JAX00241440	1	8527376	Sntg1	5.60079e-16	0.0153284	0.876705	0.697806	0.425829	0.447212
108	JAX00241456	1	8624574	Sntg1	0.000106214	0.11604	0.660013	0.522572	0.0101814	0.688144
109	UNC67320	1	8644649	Sntg1	6.77727e-12	0.000111195	0.193542	0.185862	0.648184	1
110	JAX00241471	1	8684609	Sntg1	0.0203879	0.00039614	0.014802	0.0099867	0.697995	0.717809
111	UNCHS000053	1	8820721	Sntg1	9.91871e-15	8.47464e-06	0.14633	0.175932	0.887562	0.197936
112	UNCHS000054	1	8823893	Sntg1	0.000106214	0.11604	0.660013	0.522572	0.0101814	0.688144
113	UNC70761	1	8865088	Sntg1	4.19932e-09	0.000631114	0.0860673	0.100124	0.686485	0.287221
114	UNCJPD000018	1	8959175	Sntg1	0.00143751	0.0157162	0.338752	0.397009	0.461656	0.74795
115	JAX00000442	1	8984916	Sntg1	1.59953e-06	0.000752317	0.146728	0.17931	0.213334	1
116	UNC73203	1	9037356	Sntg1	0.090301	0.0887147	0.301631	0.305776	0.398715	0.755339
117	JAX00241526	1	9101881	Sntg1	3.88008e-16	0.00478591	0.795851	0.626696	0.472866	0.428067
118	UNC74840	1	9156562	Sntg1	0.00361405	0.000335565	0.00454506	0.00272553	0.450211	0.695946
119	UNC76650	1	9282750	Sntg1	0.0173002	0.99175	0.294507	0.199905	0.0425132	0.529713
120	JAX00000475	1	9438550		1.59953e-06	0.000752317	0.146728	0.17931	0.213334	1
121	JAX00241582	1	9512113		0.0203879	0.00039614	0.014802	0.0099867	0.697995	0.717809
122	JAX00241587	1	9554585	Adhfe1	5.60079e-16	0.0153284	0.876705	0.697806	0.425829	0.447212
123	UNC81870	1	9671947	Mybl1	7.58441e-14	0.0228351	0.490052	0.458565	1	0.452107
124	UNC82824	1	9774585		3.89475e-07	0.0416311	1	1	0.414339	1
125	UNCHS000055	1	9790143	Gm39590	4.6421e-15	5.07455e-06	0.133491	0.156466	1	0.169748
126	UNCHS000056	1	9793329		0.499642	0.0400856	0.215684	0.236979	0.684401	0.140013
127	UNC83675	1	9843988	Sgk3	0.410582	0.652822	0.532969	0.592396	0.339975	0.21519
128	JAX00241675	1	9932148	Mcmdc2	3.48196e-09	0.0630938	0.144604	0.0836845	0.2784	0.559773
129	UNC85539	1	9964703	Tcf24	1.70144e-20	3.51215e-06	0.067955	0.0611793	0.962862	0.180185
130	UNCHS000058	1	10023815		9.91871e-15	8.47464e-06	0.14633	0.175932	0.887562	0.197936
131	UNC86947	1	10063414	Cspp1	5.60079e-16	0.0153284	0.876705	0.697806	0.425829	0.447212
132	UNCHS000059	1	10074787	Cspp1	9.91871e-15	8.47464e-06	0.14633	0.175932	0.887562	0.197936
133	UNCHS000060	1	10078890	Cspp1	3.79684e-08	2.07502e-07	0.843942	0.970553	0.568388	0.447969
134	UNCHS000062	1	10090896	Cspp1	9.91871e-15	8.47464e-06	0.14633	0.175932	0.887562	0.197936
135	UNC87305	1	10098253	Cspp1	3.12889e-12	6.03606e-05	0.167118	0.141991	0.428691	1
136	UNCHS000063	1	10132322	Cspp1	9.91871e-15	8.47464e-06	0.14633	0.175932	0.887562	0.197936
137	UNCHS000064	1	10136527	Cspp1	9.91871e-15	8.47464e-06	0.14633	0.175932	0.887562	0.197936
138	UNC87850	1	10147799	Arfgef1	0.0322349	0.0477087	0.347934	0.314579	0.184175	0.0904868
139	UNCHS000065	1	10160181	Arfgef1	9.91871e-15	8.47464e-06	0.14633	0.175932	0.887562	0.197936
140	UNCHS000066	1	10164311	Arfgef1	7.784e-12	0.000306811	0.154071	0.179325	0.9266	0.167776
141	UNCHS000068	1	10171521	Arfgef1	9.91871e-15	8.47464e-06	0.14633	0.175932	0.887562	0.197936
142	UNCHS000069	1	10205470	Arfgef1	9.91871e-15	8.47464e-06	0.14633	0.175932	0.887562	0.197936
143	UNCHS000070	1	10208444	Arfgef1	9.91871e-15	8.47464e-06	0.14633	0.175932	0.887562	0.197936
144	UNC88286	1	10211530	Arfgef1	9.91871e-15	8.47464e-06	0.14633	0.175932	0.887562	0.197936
145	UNC89490	1	10307255	Cpa6	0.397786	0.83136	0.594701	0.684438	1	0.210588
146	JAX00241755	1	10325610	Cpa6	5.60079e-16	0.0153284	0.876705	0.697806	0.425829	0.447212
147	UNC89876	1	10361724	Cpa6	6.68042e-13	3.96451e-05	0.175238	0.149941	0.406516	1
148	UNC90639	1	10452345	Cpa6	9.5328e-22	2.02632e-09	0.0403612	0.0464916	0.462272	0.139401
149	UNCHS000072	1	10454190	Cpa6	9.91871e-15	8.47464e-06	0.14633	0.175932	0.887562	0.197936
150	UNC91280	1	10504840	Cpa6	5.60079e-16	0.0153284	0.876705	0.697806	0.425829	0.447212
152	JAX00241770	1	10508247	Cpa6	0.0203879	0.00039614	0.014802	0.0099867	0.697995	0.717809
153	UNC91753	1	10555149	Cpa6	9.91871e-15	8.47464e-06	0.14633	0.175932	0.887562	0.197936
154	UNCHS000075	1	10615572	Cpa6	9.91871e-15	8.47464e-06	0.14633	0.175932	0.887562	0.197936
155	UNCHS000076	1	10618660	Cpa6	3.33331e-14	4.48454e-05	0.156422	0.185096	0.955754	0.184194
156	UNC92768	1	10619399	Cpa6	7.85646e-08	0.00338453	0.952557	0.892106	0.0145852	0.546556
157	UNC94417	1	10741675		0.0222252	0.00115407	0.14013	0.0939801	0.208847	0.213785
158	UNCHS000077	1	10807976		9.91871e-15	8.47464e-06	0.14633	0.175932	0.887562	0.197936
159	UNC94965	1	10809088		0.427648	0.607567	0.58848	0.638688	0.220031	0.0466299
160	UNCHS000078	1	10810941		9.91871e-15	8.47464e-06	0.14633	0.175932	0.887562	0.197936
161	UNCHS000079	1	10842165		9.91871e-15	8.47464e-06	0.14633	0.175932	0.887562	0.197936
162	UNCHS000080	1	10844770		9.91871e-15	8.47464e-06	0.14633	0.175932	0.887562	0.197936
163	UNC95366	1	10849375		9.91871e-15	8.47464e-06	0.14633	0.175932	0.887562	0.197936
164	JAX00000583	1	10874490		9.91871e-15	8.47464e-06	0.14633	0.175932	0.887562	0.197936
165	UNC95979	1	10898627		5.87157e-15	0.012037	0.418808	0.32825	0.671618	0.815084
166	JAX00241827	1	10941669		9.91871e-15	8.47464e-06	0.14633	0.175932	0.887562	0.197936
167	UNC96966	1	10964168		7.47423e-06	0.0295482	0.925836	0.767658	0.913352	1
168	UNCHS000082	1	10965476		1.2881e-07	0.00414154	0.675132	0.538675	0.775603	0.588649
169	JAX00241833	1	10966989		2.51859e-08	0.00107193	0.438072	0.506652	0.27525	0.709296
170	UNC97447	1	11006096	Prex2	9.5328e-22	2.02632e-09	0.0403612	0.0464916	0.462272	0.139401
171	JAX00241835	1	11024376	Prex2	0.0203879	0.00039614	0.014802	0.0099867	0.697995	0.717809
172	JAX00241844	1	11056903	Prex2	2.51859e-08	0.00107193	0.438072	0.506652	0.27525	0.709296
173	UNC98241	1	11068783	Prex2	5.66309e-11	0.00633651	0.659935	0.689774	0.0971184	0.594281
174	JAX00241853	1	11099540	Prex2	0.507446	0.484081	0.387255	0.495236	0.785076	0.0894578
175	UNCHS000083	1	11138656	Prex2	3.10654e-11	0.179873	0.613603	0.651588	0.902267	0.742873
176	UNCHS000084	1	11142290	Prex2	1.82773e-08	0.00127214	0.0332904	0.024309	1	0.422899
177	UNC99911	1	11147702	Prex2	7.7917e-06	0.000447523	0.266299	0.189584	0.478964	0.605628
178	UNCHS000085	1	11172755	Prex2	7.85646e-08	0.00338453	0.952557	0.892106	0.0145852	0.546556
179	UNCHS000086	1	11175439	Prex2	7.53487e-08	8.57147e-07	0.0100157	0.00925626	0.858383	0.305168
180	JAX00241881	1	11184476	Prex2	1.19759e-09	2.37361e-08	0.0170594	0.0155325	0.827096	0.348705
181	UNC101009	1	11192860	Prex2	1.03227e-10	3.72085e-07	0.180543	0.177595	0.0470135	0.9779
182	UNCHS000087	1	11204516	Prex2	7.39037e-05	0.00213446	0.430849	0.387638	0.275998	0.540919
183	UNCHS000088	1	11207750	Prex2	2.40323e-08	3.10642e-07	0.0123234	0.0116303	0.803209	0.32053
184	UNC102088	1	11252210	Prex2	7.31545e-25	2.5787e-05	0.673505	0.803803	0.156073	0.328075
185	UNC102696	1	11291251	Prex2	2.40323e-08	3.10642e-07	0.0123234	0.0116303	0.803209	0.32053
186	UNCHS000090	1	11337373		9.5328e-22	2.02632e-09	0.0403612	0.0464916	0.462272	0.139401
187	UNC103874	1	11341672		9.5328e-22	2.02632e-09	0.0403612	0.0464916	0.462272	0.139401
188	UNC104485	1	11372643		1.55069e-16	6.03382e-06	0.0708904	0.0569436	0.557036	0.262801
189	UNC105283	1	11416077	A830018L16Rik	1.43779e-24	1.15494e-06	1	0.869646	0.136111	0.442055
190	UNCHS000091	1	11435252	A830018L16Rik	3.39876e-13	1.05736e-05	0.094443	0.0912802	1	0.331906
191	UNCHS000092	1	11440121	A830018L16Rik	3.24914e-07	8.1259e-05	0.00139398	0.00144304	0.552128	0.398776
192	UNC106795	1	11502038	A830018L16Rik	3.39876e-13	1.05736e-05	0.094443	0.0912802	1	0.331906
193	UNCHS000093	1	11545686	A830018L16Rik	0.00166115	0.000222732	0.142139	0.121685	0.132578	0.557898
194	UNCHS000094	1	11548492	A830018L16Rik	1.4151e-06	0.0460237	0.860611	0.888625	0.976691	0.637899
195	UNC108325	1	11570718	A830018L16Rik	0.00517384	0.418277	0.380971	0.4084	1	0.263081
196	UNCHS000095	1	11576401	A830018L16Rik	2.40323e-08	3.10642e-07	0.0123234	0.0116303	0.803209	0.32053
197	UNCHS000096	1	11582048	A830018L16Rik	4.1893e-06	0.116746	1	1	0.027023	1
198	JAX00241967	1	11595885	A830018L16Rik	2.51859e-08	0.00107193	0.438072	0.506652	0.27525	0.709296
199	UNC109624	1	11643615	A830018L16Rik	4.1893e-06	0.116746	1	1	0.027023	1
200	UNC110353	1	11692348	A830018L16Rik	0.00141682	0.087364	0.318922	0.292129	0.39474	1
201	JAX00241987	1	11744022	A830018L16Rik	2.51859e-08	0.00107193	0.438072	0.506652	0.27525	0.709296
202	UNC112302	1	11793253	A830018L16Rik	2.81925e-08	0.0686006	0.894312	0.919632	0.307675	0.986866
203	JAX00241996	1	11830339	A830018L16Rik	0.0203879	0.00039614	0.014802	0.0099867	0.697995	0.717809
204	UNC113047	1	11835789	A830018L16Rik	0.79764	0.194698	0.642081	0.786863	0.805044	0.0774399
205	UNC114331	1	11914562	A830018L16Rik	2.5432e-06	0.0095236	0.776404	0.710185	0.666901	0.694423
206	UNC114802	1	11954630	A830018L16Rik	0.79764	0.194698	0.642081	0.786863	0.805044	0.0774399
207	JAX00242019	1	11970514	A830018L16Rik	2.35569e-05	0.00188255	0.106658	0.065028	1	0.50283
208	UNCHS000097	1	11980283	Gm30898	2.40323e-08	3.10642e-07	0.0123234	0.0116303	0.803209	0.32053
209	UNCHS000098	1	11985280	Gm30898	2.5432e-06	0.0095236	0.776404	0.710185	0.666901	0.694423
210	JAX00242029	1	11996568		2.51859e-08	0.00107193	0.438072	0.506652	0.27525	0.709296
211	UNC115578	1	12006194		0.00124898	0.00614941	0.188102	0.118349	0.0675933	0.687842
212	JAX00242037	1	12035622	Gm30974	2.21836e-07	0.00713935	0.478094	0.539403	0.277208	0.720498
213	UNC116817	1	12116705		7.82821e-09	3.34506e-06	0.0687872	0.0466538	0.380092	1
214	UNCHS000100	1	12233071		2.40323e-08	3.10642e-07	0.0123234	0.0116303	0.803209	0.32053
215	UNC118659	1	12273136		2.40323e-08	3.10642e-07	0.0123234	0.0116303	0.803209	0.32053
216	UNC119270	1	12318704		9.5328e-22	2.02632e-09	0.0403612	0.0464916	0.462272	0.139401
217	UNCHS000101	1	12353241		2.40323e-08	3.10642e-07	0.0123234	0.0116303	0.803209	0.32053
218	UNCHS000102	1	12355605		7.31545e-25	2.5787e-05	0.673505	0.803803	0.156073	0.328075
219	UNC119817	1	12371234		3.97555e-07	0.0262018	0.0469196	0.0513834	0.0417628	0.719004
220	UNC120225	1	12397782		7.31545e-25	2.5787e-05	0.673505	0.803803	0.156073	0.328075
221	UNC121401	1	12518475		6.12167e-09	0.000124532	0.491136	0.555278	0.36386	0.655005
222	UNC121959	1	12581013		2.23545e-14	5.88987e-05	0.0218162	0.0253656	0.224794	0.477345
223	UNC122065	1	12606658		1.35308e-07	0.129703	0.675635	0.631565	0.57295	1
224	JAX00000714	1	12630931		2.51859e-08	0.00107193	0.438072	0.506652	0.27525	0.709296
225	UNC123049	1	12684741		2.00251e-05	0.430444	0.185922	0.130201	1	0.380194
226	UNC123541	1	12729603	Sulf1	8.64074e-07	0.116224	0.625391	0.706779	0.478964	0.349954
227	UNC123662	1	12740981	Sulf1	1.34127e-13	0.000406351	1	1	1	0.737717
228	JAX00242139	1	12785941	Sulf1	5.96994e-07	0.000395628	0.00100464	0.00106301	0.500593	0.417659
229	UNC124584	1	12812959	Sulf1	8.1667e-17	1.19731e-06	0.303165	0.4087	0.743423	0.621771
230	UNCHS000103	1	12854240	Sulf1	0.000329932	0.939351	0.54198	0.6286	1	0.217167
231	UNCHS000104	1	12857702	Sulf1	3.97555e-07	0.0262018	0.0469196	0.0513834	0.0417628	0.719004
232	UNCHS000106	1	12871748	Slco5a1	5.96994e-07	0.000395628	0.00100464	0.00106301	0.500593	0.417659
233	UNC125332	1	12880486	Slco5a1	4.1893e-06	0.116746	1	1	0.027023	1
234	UNCHS000107	1	12883362	Slco5a1	0.0108909	0.81511	0.140988	0.133418	0.241051	1
235	UNCHS000108	1	12888028	Slco5a1	3.97555e-07	0.0262018	0.0469196	0.0513834	0.0417628	0.719004
236	UNC125893	1	12916065	Slco5a1	3.97555e-07	0.0262018	0.0469196	0.0513834	0.0417628	0.719004
237	JAX00242177	1	12920061	Slco5a1	2.51859e-08	0.00107193	0.438072	0.506652	0.27525	0.709296
238	UNCHS000111	1	13025022		6.23356e-05	0.345486	0.709561	0.76971	0.219395	1
239	UNCHS000112	1	13027853		0.0208428	0.213797	0.0149102	0.0148171	0.139186	0.743854
240	JAX00242226	1	13038248		0.0410902	0.700639	0.0684818	0.0620094	0.856704	1
241	UNC128912	1	13076797		0.0172339	0.706167	0.106566	0.0941299	0.983016	1
242	UNCHS000113	1	13128266		1.44544e-12	0.00691927	0.0323259	0.0445201	0.664953	0.247831
243	UNC129874	1	13129964		4.1893e-06	0.116746	1	1	0.027023	1
244	UNC130265	1	13164449	Ncoa2	3.06348e-05	0.317681	0.103259	0.126856	0.172256	0.512746
245	UNCHS000115	1	13201683	Ncoa2	0.974484	0.79508	0.839018	0.773206	0.121452	0.800804
246	UNC130697	1	13202276	Ncoa2	3.97555e-07	0.0262018	0.0469196	0.0513834	0.0417628	0.719004
247	UNCHS000116	1	13204827	Ncoa2	6.63114e-05	0.479224	0.079009	0.0961081	0.213681	0.467902
248	UNCHS000117	1	13240607	Ncoa2	0.510784	0.642469	0.0215207	0.0147786	0.196363	1
249	UNCHS000118	1	13243188	Ncoa2	0.239505	0.064561	0.957881	0.971324	0.384302	1
250	UNC131096	1	13243837	Ncoa2	0.547082	0.32644	0.623994	0.603915	0.230194	1
251	JAX00242324	1	13264780	Ncoa2	5.60079e-16	0.0153284	0.876705	0.697806	0.425829	0.447212
252	UNC131724	1	13287056	Ncoa2	0.510784	0.642469	0.0215207	0.0147786	0.196363	1
253	UNCHS000119	1	13309750	Ncoa2	0.66897	0.365176	0.0413368	0.034133	0.54224	1
254	UNCHS000120	1	13315152	Ncoa2	2.23545e-14	5.88987e-05	0.0218162	0.0253656	0.224794	0.477345
255	UNC132450	1	13356203	Ncoa2	4.1893e-06	0.116746	1	1	0.027023	1
256	UNC133320	1	13427537		3.97555e-07	0.0262018	0.0469196	0.0513834	0.0417628	0.719004
257	UNCHS000121	1	13433549		0.000203797	0.740026	0.808562	0.684221	0.116563	0.782163
258	UNCHS000122	1	13437503		0.66897	0.365176	0.0413368	0.034133	0.54224	1
259	JAX00242389	1	13490433		5.60079e-16	0.0153284	0.876705	0.697806	0.425829	0.447212
260	UNC134046	1	13500643		3.13139e-13	0.00186497	0.0660096	0.082201	0.606582	0.392137
261	UNC134669	1	13540908		0.841469	0.616663	0.0558992	0.0456014	0.610517	1
262	UNCHS000123	1	13601257		0.239505	0.064561	0.957881	0.971324	0.384302	1
263	UNCHS000124	1	13604373		3.70658e-13	0.00345766	0.0390855	0.0541594	0.608982	0.262289
264	UNC135474	1	13604982		3.06348e-05	0.317681	0.103259	0.126856	0.172256	0.512746
265	UNCHS000125	1	13633908	Lactb2	7.41134e-10	0.0317185	0.292872	0.276976	0.424046	1
266	UNCHS000126	1	13637024	Lactb2	0.000371858	0.599201	0.128303	0.153791	0.54224	0.190599
267	UNC_rs50672660	1	13653698	Lactb2	0.0755435	0.73691	0.215294	0.147957	1	0.438363
268	UNC136630	1	13675105	Xkr9	5.13972e-06	0.00312588	1	0.860511	0.469793	0.0912765
269	UNC137674	1	13738223		9.78595e-08	0.107309	0.437959	0.407228	1	1
270	UNC138462	1	13781683		0.0744278	0.270177	0.159598	0.08765	1	0.565099
271	JAX00242455	1	13782602		0.66897	0.365176	0.0413368	0.034133	0.54224	1
272	UNCHS000127	1	13843919		1.60289e-10	0.0254806	0.929573	1	0.164096	0.911743
273	UNCHS000128	1	13846870	Gm31195	0.000124673	0.896982	0.382252	0.413529	0.833087	1
274	JAX00242480	1	13855369	Gm31195	4.07894e-11	0.0133711	0.998667	0.969974	0.134817	0.957879
275	UNC140121	1	13860415	Gm31195	3.05174e-06	0.722273	0.00243334	0.00240531	0.418517	1
276	UNCHS000129	1	13863841	Gm31195	0.505027	0.43484	0.159181	0.152539	0.405232	0.650366
277	UNCHS000130	1	13866830	Gm31195	0.000173872	0.222963	0.153989	0.161681	1	1
278	UNC140543	1	13890559		1.2439e-12	0.0213843	0.352297	0.407228	0.0703412	0.955229
279	UNC141072	1	13936558		0.000173872	0.222963	0.153989	0.161681	1	1
280	JAX00242504	1	13985760		4.09421e-12	0.838957	0.895376	0.790983	1	0.58043
281	UNC141887	1	13998147		2.73599e-17	7.36055e-07	0.0238026	0.0189515	1	0.766981
282	UNC142280	1	14027765		3.78098e-07	0.338828	0.0112444	0.0116195	0.0804466	1
283	JAX00000824	1	14077030	Gm39596	0.000454131	0.00865106	0.360471	0.280562	0.932514	0.580847
284	UNC143394	1	14134903	Gm39596	4.09421e-12	0.838957	0.895376	0.790983	1	0.58043
285	JAX00242525	1	14138417	Gm39596	0.0316787	0.0303841	0.0123808	0.00820417	1	0.692642
286	JAX00242530	1	14190483	Eya1	4.09421e-12	0.838957	0.895376	0.790983	1	0.58043
287	UNC144144	1	14196604	Eya1	1.31302e-07	0.700101	0.27725	0.227238	0.277619	0.202609
288	JAX00000833	1	14205522	Eya1	0.000454131	0.00865106	0.360471	0.280562	0.932514	0.580847
289	UNC144647	1	14228630	Eya1	3.21695e-05	0.778309	0.0306451	0.0368924	0.288142	0.905034
290	UNCHS000132	1	14228869	Eya1	6.17284e-06	0.000451173	0.048177	0.0435582	0.0691058	0.842896
291	UNCHS000133	1	14241157	Eya1	3.78098e-07	0.338828	0.0112444	0.0116195	0.0804466	1
292	UNCHS000134	1	14243367	Eya1	0.000173872	0.222963	0.153989	0.161681	1	1
293	UNC145132	1	14261489	Eya1	0.0845316	0.407509	1	0.922027	0.254943	0.162416
294	JAX00000840	1	14297118	Eya1	2.18238e-14	4.39174e-05	0.075127	0.0768699	0.0678548	1
295	UNC145909	1	14334166		3.78098e-07	0.338828	0.0112444	0.0116195	0.0804466	1
296	UNC146540	1	14367338		0.374365	0.588865	0.00522865	0.00455514	0.292487	0.262289
297	JAX00242565	1	14373678		0.265182	0.183803	0.264533	0.298889	0.156602	0.601993
298	UNCHS000135	1	14466228		3.63886e-06	0.930046	0.0799943	0.0735826	0.549984	0.874615
299	UNCHS000136	1	14470761		1.48691e-06	0.918881	0.532197	0.642116	0.168825	1
300	UNC148022	1	14473352		0.00632654	0.0359372	0.713488	0.571719	0.766618	0.111748
301	JAX00242583	1	14513398		0.0316787	0.0303841	0.0123808	0.00820417	1	0.692642
302	UNC148652	1	14540842		1.08467e-15	0.00168712	0.31171	0.302005	0.523822	0.094052
303	JAX00000859	1	14542325		1.25667e-11	0.0514608	0.00249361	0.00163345	0.511263	0.244027
304	UNCHS000137	1	14565340		1.7775e-10	0.276166	0.568963	0.68965	0.247771	1
305	JAX00242592	1	14568781		1.25667e-11	0.0514608	0.00249361	0.00163345	0.511263	0.244027
306	UNCHS000138	1	14575381		0.000173872	0.222963	0.153989	0.161681	1	1
307	JAX00000863	1	14579332		3.21695e-05	0.778309	0.0306451	0.0368924	0.288142	0.905034
308	UNCHS000139	1	14582386		8.34657e-10	0.825331	0.0750524	0.0839621	1	0.985561
309	UNC149432	1	14589546		0.00632654	0.0359372	0.713488	0.571719	0.766618	0.111748
310	UNC149968	1	14622203		0.950947	0.513182	0.0962476	0.0594273	0.287066	0.53995
311	UNC150730	1	14659888		0.0239645	0.101012	0.420548	0.379354	1	0.616184
312	JAX00242613	1	14714761		4.09421e-12	0.838957	0.895376	0.790983	1	0.58043
313	UNCHS000142	1	14751104		0.000173872	0.222963	0.153989	0.161681	1	1
314	JAX00242633	1	14753392	Msc	0.000173872	0.222963	0.153989	0.161681	1	1
315	UNC152555	1	14763878	Gm9947	1.08467e-15	0.00168712	0.31171	0.302005	0.523822	0.094052
316	UNC153710	1	14835368		0.102633	0.136575	0.00574201	0.00285321	0.701359	0.86572
317	UNC154487	1	14876688	Trpa1	0.00132075	0.00459835	0.246766	0.196258	0.664584	0.438363
318	JAX00242671	1	14907189	Trpa1	4.09421e-12	0.838957	0.895376	0.790983	1	0.58043
319	UNC155247	1	14909034	Trpa1	0.00132075	0.00459835	0.246766	0.196258	0.664584	0.438363
320	UNCHS000144	1	15015630		0.000173872	0.222963	0.153989	0.161681	1	1
321	UNC156797	1	15019277		0.000173872	0.222963	0.153989	0.161681	1	1
322	JAX00242692	1	15106120		1.33173e-12	0.507172	0.793772	0.698175	1	0.622108
323	UNCHS000145	1	15119970		0.0461749	0.0194437	0.0103641	0.00503732	0.829099	0.949176
324	UNC158041	1	15120755		0.00132075	0.00459835	0.246766	0.196258	0.664584	0.438363
325	JAX00242707	1	15206357		0.000150371	0.111099	0.119114	0.107666	1	1
326	JAX00242713	1	15217198		0.0316787	0.0303841	0.0123808	0.00820417	1	0.692642
327	UNC159456	1	15224755		0.00990176	0.0541128	0.383342	0.35447	1	0.515097
328	UNC159803	1	15267064		0.000173872	0.222963	0.153989	0.161681	1	1
329	UNC160312	1	15319410	Kcnb2	4.09421e-12	0.838957	0.895376	0.790983	1	0.58043
330	JAX00242746	1	15359024	Kcnb2	0.166324	0.0934467	0.674262	0.576822	0.677816	1
331	UNC161340	1	15367984	Kcnb2	0.000173872	0.222963	0.153989	0.161681	1	1
332	UNC162008	1	15409882	Kcnb2;Gm51415	1.77308e-05	0.872345	0.0915625	0.0809438	0.704395	0.98203
333	JAX00000925	1	15438978	Kcnb2;Gm51415	0.166324	0.0934467	0.674262	0.576822	0.677816	1
334	UNC162603	1	15439741	Kcnb2;Gm51415	0.00990176	0.0541128	0.383342	0.35447	1	0.515097
335	UNCHS000147	1	15485444	Kcnb2	1.77521e-11	0.215593	0.947025	0.97299	0.652922	0.508932
336	UNCHS000148	1	15498777	Kcnb2	0.000346962	0.137796	0.127035	0.131338	1	1
337	UNC163443	1	15499909	Kcnb2	0.525685	0.798097	0.00301441	0.00280817	0.174564	0.316816
338	UNC164396	1	15558147	Kcnb2;Gm51616	4.18936e-12	0.171339	0.527289	0.661216	0.16138	1
339	JAX00000935	1	15565111	Kcnb2;Gm51616	0.0845316	0.407509	1	0.922027	0.254943	0.162416
340	UNCHS000149	1	15579411	Kcnb2;Gm51617	4.18936e-12	0.171339	0.527289	0.661216	0.16138	1
341	UNCHS000150	1	15582282	Kcnb2;Gm51617	0.000173872	0.222963	0.153989	0.161681	1	1
342	UNC164943	1	15590146	Kcnb2;Gm51617	0.0219191	0.00799093	0.163724	0.15927	0.0423471	0.945372
343	UNC166915	1	15716413	Kcnb2	0.146098	0.10553	0.106012	0.0991753	0.481258	1
344	UNC167166	1	15752018		0.336136	0.376932	0.00277933	0.00243393	0.890413	0.447987
345	UNC167757	1	15787725		1.42239e-08	0.498355	0.32583	0.414901	0.724552	0.995406
346	JAX00242858	1	15798672		0.0316787	0.0303841	0.0123808	0.00820417	1	0.692642
347	JAX00242874	1	15817404	Terf1	0.00243788	0.0760725	0.0822408	0.0836431	0.538314	1
348	UNCHS000151	1	15825517	Terf1	0.0428559	0.044164	0.00991698	0.00618054	1	0.708516
349	UNCHS000152	1	15832044	Terf1	0.000173872	0.222963	0.153989	0.161681	1	1
350	UNC168953	1	15857464	Sbspon	0.547082	0.32644	0.623994	0.603915	0.230194	1
351	JAX00000960	1	15905961	Gm31523	5.99847e-05	0.000247547	0.41201	0.344858	0.134817	0.478424
352	UNC170285	1	15938033		2.09412e-16	0.00900898	0.79967	0.860955	0.270048	0.182129
353	JAX00000972	1	16078197	4930444P10Rik	4.09421e-12	0.838957	0.895376	0.790983	1	0.58043
354	JAX00190899	1	16099836		0.0316787	0.0303841	0.0123808	0.00820417	1	0.692642
355	UNC172447	1	16106636	Rdh10	0.0171237	0.0721829	0.758882	0.601581	0.60535	0.15627
356	UNC173039	1	16155822		0.950947	0.513182	0.0962476	0.0594273	0.287066	0.53995
357	UNCHS000154	1	16170002		0.0845316	0.407509	1	0.922027	0.254943	0.162416
358	UNCHS000155	1	16178294		5.38102e-08	0.789084	0.021723	0.0294596	0.974935	0.779549
359	UNCHS000156	1	16181132		4.05053e-07	0.640639	0.90161	0.982769	0.550227	0.546211
360	UNC173980	1	16238141	Stau2	0.336136	0.376932	0.00277933	0.00243393	0.890413	0.447987
361	UNC174093	1	16247655	Stau2	1.42239e-08	0.498355	0.32583	0.414901	0.724552	0.995406
362	JAX00242967	1	16275043	Stau2	4.09421e-12	0.838957	0.895376	0.790983	1	0.58043
363	JAX00000989	1	16282025	Stau2	9.93218e-05	0.515483	0.00949583	0.0118902	0.760976	1
364	UNCHS000157	1	16307741	Stau2;C130013N14Rik	0.00243788	0.0760725	0.0822408	0.0836431	0.538314	1
365	JAX00242977	1	16310210	Stau2;C130013N14Rik	4.09421e-12	0.838957	0.895376	0.790983	1	0.58043
366	UNCHS000158	1	16310835	Stau2;C130013N14Rik	0.000173872	0.222963	0.153989	0.161681	1	1
367	UNCHS000159	1	16342189	Stau2	2.0508e-05	0.874169	0.0169106	0.0200891	0.893898	1
368	UNCHS000160	1	16344909	Stau2	0.000173872	0.222963	0.153989	0.161681	1	1
369	UNCHS000161	1	16359531	Stau2	0.00192469	0.0464163	0.687409	0.806803	1	0.103957
370	UNCHS000162	1	16370589	Stau2	1.23523e-10	0.835209	0.855639	0.940796	1	0.721553
371	JAX00242989	1	16429758	Stau2	4.09421e-12	0.838957	0.895376	0.790983	1	0.58043
372	UNCHS000163	1	16442608	Stau2	0.000173872	0.222963	0.153989	0.161681	1	1
373	UNCHS000164	1	16446407	Stau2	0.00192469	0.0464163	0.687409	0.806803	1	0.103957
374	UNC176258	1	16468348	Stau2	7.14252e-10	0.00977588	0.00824444	0.00524746	0.507176	0.229241
375	UNCHS000166	1	16504392	Stau2	1.77308e-05	0.872345	0.0915625	0.0809438	0.704395	0.98203
376	JAX00001005	1	16509416	Stau2	0.166324	0.0934467	0.674262	0.576822	0.677816	1
377	UNCHS000167	1	16560447	Ube2w	0.000173872	0.222963	0.153989	0.161681	1	1
378	UNCHS000168	1	16563123	Ube2w	1.77308e-05	0.872345	0.0915625	0.0809438	0.704395	0.98203
379	UNC177767	1	16578608	Ube2w	0.000837676	0.271973	0.121012	0.119785	0.450932	1
380	UNC179038	1	16699047	Ly96	2.25736e-11	0.432168	0.850965	0.869216	0.342051	0.0578567
381	JAX00243042	1	16891448		4.09421e-12	0.838957	0.895376	0.790983	1	0.58043
382	JAX00243052	1	16930310		1.77308e-05	0.872345	0.0915625	0.0809438	0.704395	0.98203
383	UNC182173	1	16960039	Jph1	4.08559e-08	0.580886	0.655137	0.665699	0.926787	0.46448
384	UNCHS000169	1	17009201	Jph1	0.00019953	0.438429	0.0394555	0.0329044	0.89029	0.898457
385	JAX00001044	1	17033290	Jph1	4.09421e-12	0.838957	0.895376	0.790983	1	0.58043
386	UNCHS000171	1	17072861	Jph1	0.000173872	0.222963	0.153989	0.161681	1	1
387	UNCHS000172	1	17082234	Jph1	0.000173872	0.222963	0.153989	0.161681	1	1
388	UNC184484	1	17121242	Gm31982;Gm28783	2.41694e-10	0.229753	0.0744766	0.0697698	0.387802	0.539719
389	JAX00243091	1	17169957	Gm28784	0.0283145	0.0236136	0.0108332	0.0070331	1	0.675093
390	UNC186479	1	17255046		4.71732e-05	0.000303082	0.456925	0.378492	0.174004	0.531618
391	UNC187637	1	17321336		0.0272428	0.039553	0.0196916	0.0105874	0.227839	1
392	UNCHS000173	1	17326078		7.75836e-13	0.0205564	0.0263694	0.0189283	0.165369	0.427891
393	UNCHS000174	1	17335280		0.000930462	0.00542642	0.285039	0.222587	0.781228	0.499606
394	UNC189115	1	17417608		0.000930462	0.00542642	0.285039	0.222587	0.781228	0.499606
395	JAX00243158	1	17492191		0.0316787	0.0303841	0.0123808	0.00820417	1	0.692642
396	JAX00243163	1	17537343		4.09421e-12	0.838957	0.895376	0.790983	1	0.58043
397	JAX00001099	1	17753014	Crispld1	0.00223819	0.00253516	0.21292	0.167458	0.818765	0.673549
398	UNC194162	1	17791343		8.43071e-14	0.0530017	0.607438	0.639396	1	0.184784
399	UNC195750	1	17873597		0.00813481	0.0603616	0.427088	0.3894	1	0.570811
400	JAX00243226	1	17892292		4.09421e-12	0.838957	0.895376	0.790983	1	0.58043
401	UNCHS000175	1	17997367		0.000173872	0.222963	0.153989	0.161681	1	1
402	UNCHS000176	1	18003060		3.52664e-05	0.967883	0.0391031	0.0355095	0.556135	1
403	UNC197893	1	18007392		1.77308e-05	0.872345	0.0915625	0.0809438	0.704395	0.98203
404	JAX00243272	1	18158160		2.56379e-07	0.484398	0.319626	0.247897	0.891675	0.487774
405	UNCHS000179	1	18168190		2.74173e-05	0.455205	0.058068	0.0421614	0.476332	0.836621
406	UNCHS000180	1	18173144		0.00813481	0.0603616	0.427088	0.3894	1	0.570811
407	UNC203703	1	18331338		0.307845	0.667953	0.0172976	0.0111628	1	1
408	JAX00001144	1	18352880		6.62416e-13	0.0602418	0.00266531	0.0015237	0.724784	0.311692
409	JAX00001153	1	18484590		7.0661e-15	0.000653377	0.00534596	0.00276903	1	0.52822
410	UNCHS000181	1	18492418		0.00813481	0.0603616	0.427088	0.3894	1	0.570811
411	UNCHS000182	1	18496617		0.000514467	0.196315	0.0470408	0.0434092	0.681236	0.958786
412	UNC207853	1	18616479		0.00019953	0.438429	0.0394555	0.0329044	0.89029	0.898457
413	JAX00243358	1	18651621		7.8522e-12	0.557222	0.411788	0.338493	1	0.286655
414	JAX00243377	1	18711412		4.09421e-12	0.838957	0.895376	0.790983	1	0.58043
415	UNC209992	1	18766557		0.00243788	0.0760725	0.0822408	0.0836431	0.538314	1
416	UNCHS000183	1	18790547		0.448891	0.446354	0.0175632	0.00899989	0.631426	1
417	UNCHS000184	1	18793126		0.000173872	0.222963	0.153989	0.161681	1	1
418	JAX00243409	1	18823698		0.547082	0.32644	0.623994	0.603915	0.230194	1
419	UNCHS000185	1	18857709		0.000278391	0.00407382	0.641303	0.605963	0.318023	0.588214
420	UNCHS000186	1	18860234		1.52968e-11	0.030676	0.124481	0.113022	0.499112	0.619852
421	UNC211603	1	18872023		0.139593	0.260455	0.0341257	0.0237519	0.423459	1
422	JAX00243419	1	18958722		4.09421e-12	0.838957	0.895376	0.790983	1	0.58043
423	JAX00243428	1	18976075		7.75836e-13	0.0205564	0.0263694	0.0189283	0.165369	0.427891
424	UNCHS000187	1	18978927		0.000278391	0.00407382	0.641303	0.605963	0.318023	0.588214
425	UNCHS000188	1	18981378		0.000173872	0.222963	0.153989	0.161681	1	1
426	UNC213909	1	19045994		5.18269e-05	0.00192865	0.728363	0.595777	0.709899	0.655142
427	JAX00243441	1	19056782		2.27185e-16	0.0128033	0.0214367	0.0115349	0.609675	0.425532
428	JAX00243444	1	19087048	Gm15825	0.0316787	0.0303841	0.0123808	0.00820417	1	0.692642
429	UNC215285	1	19164865	Tfap2d	0.00019953	0.438429	0.0394555	0.0329044	0.89029	0.898457
430	UNCHS000191	1	19171004	Tfap2d	1.09648e-05	0.00192386	0.851473	0.918989	0.291187	0.79369
431	JAX00243451	1	19176383		4.09421e-12	0.838957	0.895376	0.790983	1	0.58043
432	UNC216547	1	19328374		4.14583e-12	0.157053	0.604686	0.458532	0.956144	0.257107
433	JAX00243474	1	19332368		0.166324	0.0934467	0.674262	0.576822	0.677816	1
434	UNC218583	1	19481986		0.879959	0.862447	0.00163611	0.00107828	0.54081	0.577469
435	UNCHS000193	1	19503170		4.39436e-06	0.576928	0.132921	0.115503	0.8098	1
436	UNCHS000194	1	19505423		0.00419333	0.229861	1	0.958166	1	1
437	JAX00001232	1	19524505		5.46068e-12	0.318948	0.11247	0.0930253	1	0.602621
438	UNC219849	1	19564696		0.000689568	0.0292796	0.968036	0.889381	1	0.746947
439	JAX00243512	1	19577100		0.0316787	0.0303841	0.0123808	0.00820417	1	0.692642
440	JAX00243519	1	19643154		4.09421e-12	0.838957	0.895376	0.790983	1	0.58043
441	UNC222950	1	19773579		5.22985e-10	0.0957348	0.192246	0.222637	0.409236	0.872247
442	JAX00001257	1	19877796		7.6755e-05	0.0288048	0.174134	0.243503	1	0.27333
443	UNCHS000195	1	19893522		0.00259975	0.086416	0.0882207	0.127278	1	0.371025
444	UNCHS000197	1	19913646		0.000173872	0.222963	0.153989	0.161681	1	1
445	UNCHS000198	1	19916253		0.491741	0.537923	0.15158	0.170451	0.82969	0.897317
446	UNCHS000199	1	20066659	Pkhd1	8.71826e-18	0.0734281	0.198173	0.211571	1	0.105843
447	UNCHS000200	1	20070598	Pkhd1	0.000173872	0.222963	0.153989	0.161681	1	1
448	UNC227355	1	20083938	Pkhd1	2.27185e-16	0.0128033	0.0214367	0.0115349	0.609675	0.425532
449	JAX00243642	1	20118686	Pkhd1	4.09421e-12	0.838957	0.895376	0.790983	1	0.58043
450	UNC228500	1	20168445	Pkhd1	8.71826e-18	0.0734281	0.198173	0.211571	1	0.105843
451	UNCHS000201	1	20209931	Pkhd1	0.188286	0.754793	0.620907	0.44779	0.97821	0.824965
452	UNCHS000202	1	20219467	Pkhd1	6.36121e-05	0.506234	0.203906	0.209781	1	1
453	JAX00243681	1	20312555	Pkhd1	4.09421e-12	0.838957	0.895376	0.790983	1	0.58043
454	JAX00243694	1	20381217	Pkhd1;4930486I03Rik	0.199181	0.125014	0.643939	0.545601	0.714506	1
455	UNC231492	1	20394846	Pkhd1	2.78714e-06	0.000321591	0.451679	0.629477	1	0.189886
456	UNC231727	1	20410676	Pkhd1	0.188286	0.754793	0.620907	0.44779	0.97821	0.824965
457	UNCHS000203	1	20446660	Pkhd1	5.62324e-05	0.481665	0.173732	0.17992	1	0.705806
458	UNCHS000204	1	20449839	Pkhd1	7.6755e-05	0.0288048	0.174134	0.243503	1	0.27333
459	JAX00243732	1	20554172	Pkhd1	0.000173872	0.222963	0.153989	0.161681	1	1
460	UNCHS000205	1	20637616		6.95672e-20	0.000313468	0.91164	0.844701	0.60318	0.173825
461	UNC235488	1	20640694		1.2439e-12	0.0213843	0.352297	0.407228	0.0703412	0.955229
462	UNCHS000206	1	20642132		3.78098e-07	0.338828	0.0112444	0.0116195	0.0804466	1
463	JAX00243778	1	20732378	Il17a	4.09421e-12	0.838957	0.895376	0.790983	1	0.58043
464	UNC236681	1	20734197	Il17a	0.0135484	0.110671	0.951431	0.949696	1	0.880219
465	JAX00243789	1	20775218		3.87534e-09	0.759284	0.632301	0.519373	0.266517	0.312468
466	UNCHS000207	1	20817310	Mcm3	0.0051052	0.35506	0.379561	0.496063	0.19525	0.419133
467	UNCHS000208	1	20819646	Mcm3	0.848483	0.615524	0.029284	0.0243993	0.803746	0.335313
468	UNC239961	1	20890360	6720483E21Rik	0.758143	0.747988	0.116389	0.0679829	0.667161	0.731553
469	JAX00243838	1	20903918	Paqr8	5.32636e-08	0.46635	0.0176424	0.0159275	0.343185	1
470	JAX00001337	1	20915583	Paqr8	0.627181	0.700335	0.738606	0.789424	0.36947	1
471	UNC241230	1	20947948	Gm51618	4.24329e-14	0.303248	0.316792	0.352365	0.30697	0.116249
472	UNCHS000209	1	21024332	Tram2	0.0051052	0.35506	0.379561	0.496063	0.19525	0.419133
473	UNCHS000210	1	21027674	Tram2	0.0219191	0.00799093	0.163724	0.15927	0.0423471	0.945372
474	UNCHS000211	1	21036107	Tram2	4.24329e-14	0.303248	0.316792	0.352365	0.30697	0.116249
475	JAX00243875	1	21043319	Tram2	0.0316787	0.0303841	0.0123808	0.00820417	1	0.692642
476	UNC243187	1	21064850	Tram2	0.311756	0.636982	0.511942	0.351314	0.207467	0.881337
477	JAX00243884	1	21096614		4.09421e-12	0.838957	0.895376	0.790983	1	0.58043
478	UNC243821	1	21099704		0.0219191	0.00799093	0.163724	0.15927	0.0423471	0.945372
479	UNCHS000214	1	21128831		0.39579	0.67976	0.0207438	0.0116303	0.803209	0.913136
480	UNC244917	1	21160284		1.77308e-05	0.872345	0.0915625	0.0809438	0.704395	0.98203
481	JAX00243904	1	21186935	Tmem14a	0.000173872	0.222963	0.153989	0.161681	1	1
482	UNC245487	1	21194052	Tmem14a	0.0316787	0.0303841	0.0123808	0.00820417	1	0.692642
483	UNC245840	1	21227082	Tmem14a;Gm28836	0.0051052	0.35506	0.379561	0.496063	0.19525	0.419133
484	UNC246230	1	21261747	Gm28836;Gsta3	0.39579	0.67976	0.0207438	0.0116303	0.803209	0.913136
485	UNC246837	1	21288738	Gm4956	1.79636e-08	0.984055	0.441008	0.377826	0.835957	0.280419
486	UNCHS000216	1	21333771		0.000173872	0.222963	0.153989	0.161681	1	1
487	UNC247939	1	21347329		7.78102e-06	0.972124	0.0262135	0.0333282	0.200046	1
488	UNC248435	1	21393539		0.525685	0.798097	0.00301441	0.00280817	0.174564	0.316816
489	UNCHS000217	1	21435797	Kcnq5	0.525685	0.798097	0.00301441	0.00280817	0.174564	0.316816
490	UNC249229	1	21437497	Kcnq5	0.000158562	0.00317987	0.734862	0.936008	1	0.279157
491	UNCHS000218	1	21439296	Kcnq5	2.99157e-10	0.324115	0.264129	0.188802	1	0.208649
492	UNC250092	1	21489282	Kcnq5	1.77521e-11	0.215593	0.947025	0.97299	0.652922	0.508932
493	UNC250644	1	21524896	Kcnq5	0.000339782	0.0154404	0.843457	1	1	0.24913
494	UNC251384	1	21591279	Kcnq5	3.87534e-09	0.759284	0.632301	0.519373	0.266517	0.312468
495	UNCHS000219	1	21619332	Kcnq5	0.00659742	0.221799	0.775206	0.938759	0.637082	0.331217
496	UNCHS000220	1	21622640	Kcnq5	0.000173872	0.222963	0.153989	0.161681	1	1
497	UNC252166	1	21640961	Kcnq5	4.08868e-17	0.0157452	0.985065	1	0.450959	0.26582
498	JAX00244011	1	21650918	Kcnq5	2.90929e-13	0.0242194	0.0339936	0.0240308	0.199652	0.467413
499	UNC252437	1	21657167	Kcnq5	2.37585e-13	0.066041	0.00340943	0.00192246	0.788814	0.331906
500	UNC253175	1	21690647	Kcnq5	0.229072	0.756657	0.0278743	0.0177898	1	1
501	UNC253917	1	21729342	Kcnq5	0.547082	0.32644	0.623994	0.603915	0.230194	1
502	UNCHS000221	1	21729473	Kcnq5	8.42348e-10	0.0244384	0.0752603	0.0617588	0.706335	0.401671
503	UNCHS000222	1	21733564	Kcnq5	2.20656e-05	0.000741022	0.579248	0.478554	0.272943	0.642072
504	JAX00244057	1	21734712	Kcnq5	2.20656e-05	0.000741022	0.579248	0.478554	0.272943	0.642072
505	UNC254389	1	21756808	Kcnq5	4.09421e-12	0.838957	0.895376	0.790983	1	0.58043
506	UNC254822	1	21792702	Kcnq5	9.24958e-10	0.307729	0.0489065	0.0445352	0.745288	0.879239
507	UNCHS000223	1	21803592	Kcnq5	0.39579	0.67976	0.0207438	0.0116303	0.803209	0.913136
508	UNCHS000224	1	21806825	Kcnq5	0.000173872	0.222963	0.153989	0.161681	1	1
509	UNC255369	1	21822206	Kcnq5	0.000173872	0.222963	0.153989	0.161681	1	1
510	JAX00244072	1	21846522	Kcnq5	4.09421e-12	0.838957	0.895376	0.790983	1	0.58043
511	UNC255790	1	21852313	Kcnq5	0.000144549	0.0106298	0.814669	0.756951	0.51058	0.740294
512	UNC256362	1	21891123	Kcnq5	0.000173872	0.222963	0.153989	0.161681	1	1
513	UNCHS000225	1	21916552	Kcnq5	0.000173872	0.222963	0.153989	0.161681	1	1
514	UNC256701	1	21919421	Kcnq5	4.09421e-12	0.838957	0.895376	0.790983	1	0.58043
515	UNCHS000226	1	21919753	Kcnq5	0.0496273	0.189376	0.0108303	0.00506734	0.969299	1
516	JAX00244082	1	21928208	Kcnq5	0.0316787	0.0303841	0.0123808	0.00820417	1	0.692642
517	UNC257250	1	21954533	Kcnq5	0.000454131	0.00865106	0.360471	0.280562	0.932514	0.580847
518	UNC257864	1	21991889		2.20656e-05	0.000741022	0.579248	0.478554	0.272943	0.642072
519	JAX00001417	1	22003563		2.90929e-13	0.0242194	0.0339936	0.0240308	0.199652	0.467413
520	UNC258238	1	22019536		1.77308e-05	0.872345	0.0915625	0.0809438	0.704395	0.98203
521	UNC258775	1	22050242		0.0398	0.0281287	0.811507	0.825008	0.601098	0.678838
522	JAX00244102	1	22051620		4.09421e-12	0.838957	0.895376	0.790983	1	0.58043
523	UNCHS000228	1	22063773		0.00422717	0.0915082	0.543366	0.488199	1	0.681271
524	UNC259179	1	22087305		1.77521e-11	0.215593	0.947025	0.97299	0.652922	0.508932
525	UNCHS000229	1	22092211		1.77308e-05	0.872345	0.0915625	0.0809438	0.704395	0.98203
526	UNC259406	1	22104600		2.30657e-19	4.7343e-09	0.027916	0.0220291	1	0.590077
527	UNC260263	1	22183945		0.000173872	0.222963	0.153989	0.161681	1	1
528	UNCHS000231	1	22196916		0.000173872	0.222963	0.153989	0.161681	1	1
529	UNCHS000232	1	22201219		7.04385e-10	0.00188977	0.948918	1	1	0.767371
530	UNC260669	1	22224442		2.83521e-20	2.56134e-06	0.060013	0.0296765	0.931234	0.561584
531	UNC261003	1	22249794		7.04385e-10	0.00188977	0.948918	1	1	0.767371
532	UNC261713	1	22290012	Rims1	6.11343e-14	0.564346	0.364664	0.318592	0.947853	0.77817
533	JAX00001439	1	22290408	Rims1	0.00566107	0.379764	0.276234	0.262327	0.754174	1
534	JAX00244154	1	22367196	Rims1	0.00460889	0.00112813	0.922737	1	0.38617	0.967972
535	UNC263171	1	22367196	Rims1	0.0109113	0.0107713	1	0.942697	0.315771	0.901503
536	UNCHS000234	1	22372093	Rims1	0.00889676	0.500374	0.820993	0.738778	0.714612	0.544901
537	UNC263810	1	22400540	Rims1	7.71312e-07	0.792818	0.58988	0.474669	1	0.33923
538	JAX00244173	1	22428813	Rims1	0.0584873	0.914956	0.578333	0.550674	0.907612	1
539	UNC264385	1	22431417	Rims1	0.0018773	0.0940295	0.0180707	0.0122656	0.972968	0.813803
540	UNCHS000236	1	22472077	Rims1	0.000173872	0.222963	0.153989	0.161681	1	1
541	UNC265227	1	22530252	Rims1	0.0401847	0.220994	0.0736228	0.0735149	0.837825	1
542	JAX00001455	1	22544547	Rims1	0.0316787	0.0303841	0.0123808	0.00820417	1	0.692642
543	UNC265497	1	22549254	Rims1	4.09421e-12	0.838957	0.895376	0.790983	1	0.58043
544	JAX00244192	1	22573190	Rims1	0.0584873	0.914956	0.578333	0.550674	0.907612	1
545	JAX00244193	1	22578938	Rims1	0.000173872	0.222963	0.153989	0.161681	1	1
546	UNC266348	1	22603904	Rims1	0.00019953	0.438429	0.0394555	0.0329044	0.89029	0.898457
547	UNC266725	1	22634298	Rims1	0.00065994	0.0602962	0.621299	0.822871	0.462864	0.359325
548	UNCHS000237	1	22640239	Rims1	2.45041e-10	0.0242096	1	0.865048	0.635212	0.0377185
549	UNCHS000238	1	22642596	Rims1	1.1193e-05	0.147555	0.0164365	0.0136231	1	0.349224
550	UNC267257	1	22661233	Rims1	9.66272e-09	0.0347419	0.309185	0.452911	0.258889	0.34606
551	JAX00001464	1	22664189	Rims1	6.18823e-10	0.325573	0.273702	0.15614	0.410138	0.155442
552	JAX00244210	1	22674042	Rims1	3.27549e-06	0.613503	0.531238	0.538863	0.973753	0.290687
553	UNC268149	1	22714421	Rims1	2.85161e-07	0.0536408	0.409014	0.24946	0.226579	0.685059
554	JAX00001471	1	22739878	Rims1	9.66272e-09	0.0347419	0.309185	0.452911	0.258889	0.34606
555	UNC268995	1	22761004	Rims1	0.115384	0.305948	0.0374819	0.0325871	1	0.927126
556	UNC269692	1	22796362	Rims1	0.789248	0.637259	0.565853	0.395967	1	0.848318
557	UNC269899	1	22809394		0.0942758	0.132583	0.416617	0.544026	1	0.460384
558	UNCHS000240	1	22846735		0.0762063	0.293414	0.0199951	0.0157511	1	0.823355
559	UNC271085	1	22892643		0.0018773	0.0940295	0.0180707	0.0122656	0.972968	0.813803
560	UNC271472	1	22922810		0.0762063	0.293414	0.0199951	0.0157511	1	0.823355
561	JAX00244274	1	22942936		3.27549e-06	0.613503	0.531238	0.538863	0.973753	0.290687
562	UNCHS000241	1	22945427		0.0762063	0.293414	0.0199951	0.0157511	1	0.823355
563	UNCHS000242	1	22948053		0.824118	0.302165	0.0100334	0.00730495	0.774538	0.800788
564	UNC271981	1	22957842		0.824118	0.302165	0.0100334	0.00730495	0.774538	0.800788
565	UNC272451	1	22990988		0.824118	0.302165	0.0100334	0.00730495	0.774538	0.800788
566	UNCHS000243	1	23002968		0.0762063	0.293414	0.0199951	0.0157511	1	0.823355
567	UNCHS000245	1	23046686		0.0762063	0.293414	0.0199951	0.0157511	1	0.823355
568	UNCHS000246	1	23053960		0.0018773	0.0940295	0.0180707	0.0122656	0.972968	0.813803
569	JAX00001495	1	23074074		0.0316787	0.0303841	0.0123808	0.00820417	1	0.692642
570	UNC273653	1	23074477		0.824118	0.302165	0.0100334	0.00730495	0.774538	0.800788
571	UNCHS000247	1	23110651		0.00330944	0.450504	0.0592981	0.0479415	1	0.228184
572	JAX00001497	1	23110817		0.0762063	0.293414	0.0199951	0.0157511	1	0.823355
573	UNCHS000248	1	23112999		0.0454952	0.562203	0.0280459	0.0217881	1	0.872602
574	UNC274279	1	23114228		0.824118	0.302165	0.0100334	0.00730495	0.774538	0.800788
575	UNCHS000249	1	23131383		0.0762063	0.293414	0.0199951	0.0157511	1	0.823355
576	UNCHS000250	1	23134724		2.39044e-05	0.848528	0.294661	0.289096	0.98302	0.38617
577	UNC274811	1	23152100		9.66272e-09	0.0347419	0.309185	0.452911	0.258889	0.34606
578	JAX00244301	1	23173319		3.27549e-06	0.613503	0.531238	0.538863	0.973753	0.290687
579	UNC275165	1	23183233		0.0584873	0.914956	0.578333	0.550674	0.907612	1
580	UNC275738	1	23226333		0.00105014	0.543335	0.582684	0.375479	0.273978	0.794095
581	UNC275951	1	23243149		1.3752e-15	0.00163637	0.0976395	0.164383	0.481418	0.0535372
582	UNC276290	1	23286200		9.66272e-09	0.0347419	0.309185	0.452911	0.258889	0.34606
583	UNC276402	1	23308752		8.2673e-05	0.0026655	0.391654	0.561479	0.484945	0.346109
584	JAX00244336	1	23334283		1.05158e-06	0.33089	0.102473	0.0451857	0.580256	0.118261
585	UNCHS000252	1	23347213		3.78613e-11	0.0532745	0.396987	0.232221	0.312528	0.188149
586	UNCHS000253	1	23374848	Ogfrl1	0.0762063	0.293414	0.0199951	0.0157511	1	0.823355
587	UNCHS000254	1	23377583	Ogfrl1	1.52674e-06	0.413499	0.12807	0.198447	0.523117	0.600819
588	UNC277576	1	23379426	Ogfrl1	0.0133326	0.630545	0.648726	0.433003	0.355166	1
589	JAX00244348	1	23390524		3.27549e-06	0.613503	0.531238	0.538863	0.973753	0.290687
590	UNC278071	1	23417587		0.0762063	0.293414	0.0199951	0.0157511	1	0.823355
591	UNC278457	1	23449018		3.32867e-05	0.825642	0.214606	0.320048	0.394703	0.717496
592	UNC278894	1	23478078		6.14186e-12	0.562069	0.588844	0.740075	0.619191	0.13761
593	UNCHS000255	1	23479794		6.14186e-12	0.562069	0.588844	0.740075	0.619191	0.13761
594	UNCHS000256	1	23484915		0.0762063	0.293414	0.0199951	0.0157511	1	0.823355
595	UNC279507	1	23516452		0.0566751	0.730519	0.317244	0.308208	0.718893	0.351502
596	UNCHS000258	1	23517730		3.32867e-05	0.825642	0.214606	0.320048	0.394703	0.717496
597	UNC280005	1	23548390		0.00126782	0.396491	0.0149603	0.0108735	1	0.42495
598	JAX00001531	1	23550572		1.05158e-06	0.33089	0.102473	0.0451857	0.580256	0.118261
599	UNC280284	1	23576777	Gm28822	3.32867e-05	0.825642	0.214606	0.320048	0.394703	0.717496
600	UNC280863	1	23611879		0.127505	0.470573	0.00670366	0.00446022	0.998663	0.4281
601	JAX00244392	1	23635672		3.27549e-06	0.613503	0.531238	0.538863	0.973753	0.290687
602	JAX00244394	1	23649406		0.799858	0.557478	0.0131938	0.00820558	0.886557	1
603	UNC281272	1	23650848		0.127505	0.470573	0.00670366	0.00446022	0.998663	0.4281
604	UNC281641	1	23675949		0.0792885	0.599702	0.33111	0.184972	0.443016	0.762884
605	JAX00244426	1	23731510		0.00126782	0.396491	0.0149603	0.0108735	1	0.42495
606	UNCHS000259	1	23747466		0.00126782	0.396491	0.0149603	0.0108735	1	0.42495
607	UNCHS000260	1	23749586		0.0405228	0.898199	0.502709	0.672359	0.647591	0.707613
608	UNC282861	1	23758483		3.32867e-05	0.825642	0.214606	0.320048	0.394703	0.717496
609	UNC283190	1	23777731	B3gat2	1.05158e-06	0.33089	0.102473	0.0451857	0.580256	0.118261
610	UNC283804	1	23812848	B3gat2	0.0405228	0.898199	0.502709	0.672359	0.647591	0.707613
611	JAX00244439	1	23821529	B3gat2	3.27549e-06	0.613503	0.531238	0.538863	0.973753	0.290687
612	UNC284199	1	23833418	B3gat2	0.0792885	0.599702	0.33111	0.184972	0.443016	0.762884
613	JAX00244449	1	23835235	B3gat2	0.0584873	0.914956	0.578333	0.550674	0.907612	1
614	UNCHS000261	1	23842247	B3gat2	3.32867e-05	0.825642	0.214606	0.320048	0.394703	0.717496
615	UNCHS000262	1	23849736	Smap1	0.00126782	0.396491	0.0149603	0.0108735	1	0.42495
616	UNC284694	1	23876278	Smap1	9.08842e-05	0.853397	0.208969	0.29462	0.267172	0.629911
617	UNC284897	1	23899616	Smap1	5.30705e-07	0.611903	0.920141	1	0.848281	0.127766
618	UNC285476	1	23935913		3.32867e-05	0.825642	0.214606	0.320048	0.394703	0.717496
619	JAX00244476	1	23987680	Gm53062	1.05158e-06	0.33089	0.102473	0.0451857	0.580256	0.118261
620	UNC287101	1	24009313		0.0792885	0.599702	0.33111	0.184972	0.443016	0.762884
621	JAX00244489	1	24039464	Fam135a	3.27549e-06	0.613503	0.531238	0.538863	0.973753	0.290687
622	UNC287500	1	24042124	Fam135a	3.32867e-05	0.825642	0.214606	0.320048	0.394703	0.717496
623	UNCHS000263	1	24082801	Fam135a	3.32867e-05	0.825642	0.214606	0.320048	0.394703	0.717496
624	JAX00244505	1	24084786	Fam135a	0.799858	0.557478	0.0131938	0.00820558	0.886557	1
625	UNCHS000264	1	24085849	Fam135a	0.00103619	0.149084	0.0354796	0.0285594	1	0.204416
626	JAX00001572	1	24098293	Fam135a	3.32867e-05	0.825642	0.214606	0.320048	0.394703	0.717496
627	UNCHS000265	1	24103106		0.0792885	0.599702	0.33111	0.184972	0.443016	0.762884
628	UNCHS000266	1	24106108		0.00126782	0.396491	0.0149603	0.0108735	1	0.42495
629	UNC288334	1	24108340		0.0405228	0.898199	0.502709	0.672359	0.647591	0.707613
630	UNC288956	1	24139184		3.32867e-05	0.825642	0.214606	0.320048	0.394703	0.717496
631	UNC289411	1	24168465		0.127505	0.470573	0.00670366	0.00446022	0.998663	0.4281
632	UNC289995	1	24206747	Col9a1	0.00126782	0.396491	0.0149603	0.0108735	1	0.42495
633	UNCHS000267	1	24234116	Col9a1	0.00126782	0.396491	0.0149603	0.0108735	1	0.42495
634	UNCHS000268	1	24236286	Col9a1	0.00126782	0.396491	0.0149603	0.0108735	1	0.42495
635	UNC290518	1	24238432	Col9a1	3.27549e-06	0.613503	0.531238	0.538863	0.973753	0.290687
636	UNC291039	1	24272817	Col19a1	0.00126782	0.396491	0.0149603	0.0108735	1	0.42495
637	UNC291812	1	24305190	Col19a1	0.00126782	0.396491	0.0149603	0.0108735	1	0.42495
638	JAX00244590	1	24319366	Col19a1	3.27549e-06	0.613503	0.531238	0.538863	0.973753	0.290687
639	UNC292291	1	24335378	Col19a1	0.127505	0.470573	0.00670366	0.00446022	0.998663	0.4281
640	JAX00244609	1	24356543	Col19a1	0.127505	0.470573	0.00670366	0.00446022	0.998663	0.4281
641	UNC292653	1	24361913	Col19a1	0.00105014	0.543335	0.582684	0.375479	0.273978	0.794095
642	UNC293247	1	24404495	Col19a1	8.34095e-13	0.0292008	0.385044	0.249097	0.490816	0.12383
643	UNC293808	1	24435251	Col19a1	3.32867e-05	0.825642	0.214606	0.320048	0.394703	0.717496
644	UNCHS000269	1	24450491	Col19a1	0.00215123	0.531369	0.0112979	0.00790029	1	0.462373
645	UNCHS000270	1	24452655	Col19a1	3.32867e-05	0.825642	0.214606	0.320048	0.394703	0.717496
646	UNC294157	1	24453564	Col19a1	0.139442	0.170672	0.104145	0.179103	0.451135	0.533539
647	JAX00244636	1	24480053	Col19a1	1.05158e-06	0.33089	0.102473	0.0451857	0.580256	0.118261
648	UNC295267	1	24509640	Col19a1	0.0405228	0.898199	0.502709	0.672359	0.647591	0.707613
649	JAX00191070	1	24513024	Col19a1	0.799858	0.557478	0.0131938	0.00820558	0.886557	1
650	UNC295523	1	24521247	Col19a1	6.14186e-12	0.562069	0.588844	0.740075	0.619191	0.13761
651	JAX00244653	1	24523126	Col19a1	0.799858	0.557478	0.0131938	0.00820558	0.886557	1
652	UNCHS000271	1	24527415	Col19a1	0.0566751	0.730519	0.317244	0.308208	0.718893	0.351502
653	UNC296454	1	24567974	Col19a1	0.0438628	0.782949	0.0753125	0.060565	1	0.340608
654	UNC297129	1	24608489		0.496749	0.80403	0.7937	0.7968	0.548428	0.2713
655	UNCHS000273	1	24618990		0.0438628	0.782949	0.0753125	0.060565	1	0.340608
656	UNCHS000274	1	24621927		0.0964937	0.702306	0.014281	0.00896974	1	1
657	UNC297679	1	24633909		0.534865	0.775928	0.0277096	0.0203035	0.865122	0.366526
658	UNC298040	1	24664155		0.534865	0.775928	0.0277096	0.0203035	0.865122	0.366526
659	UNC298468	1	24682449	Lmbrd1	0.0438628	0.782949	0.0753125	0.060565	1	0.340608
660	JAX00244670	1	24683612	Lmbrd1	0.00924318	0.616254	0.855385	0.825606	0.756819	0.197705
661	UNCHS000276	1	24693469	Lmbrd1	0.0438628	0.782949	0.0753125	0.060565	1	0.340608
662	UNC298792	1	24700496	Lmbrd1	1.96531e-06	0.635857	0.334782	0.478499	0.354136	0.759712
663	UNC299362	1	24735309	Lmbrd1	0.496749	0.80403	0.7937	0.7968	0.548428	0.2713
664	JAX00244680	1	24738074	Lmbrd1	0.0584873	0.914956	0.578333	0.550674	0.907612	1
665	UNC300259	1	24795905		1.96531e-06	0.635857	0.334782	0.478499	0.354136	0.759712
666	UNC300429	1	24813217		0.534865	0.775928	0.0277096	0.0203035	0.865122	0.366526
667	UNC300940	1	24845133		0.00626897	0.644544	0.762303	0.965519	0.572177	0.761302
668	UNC301459	1	24881014		0.00626897	0.644544	0.762303	0.965519	0.572177	0.761302
669	UNC302007	1	24915200		0.496749	0.80403	0.7937	0.7968	0.548428	0.2713
670	UNC302619	1	24950487		0.0438628	0.782949	0.0753125	0.060565	1	0.340608
671	UNC303258	1	25008192		5.90851e-08	0.292956	0.209009	0.311669	0.475854	0.640662
672	UNC303470	1	25030087		0.534865	0.775928	0.0277096	0.0203035	0.865122	0.366526
673	JAX00244772	1	25043840		0.0584873	0.914956	0.578333	0.550674	0.907612	1
674	UNCHS000277	1	25103899	Adgrb3	0.0438628	0.782949	0.0753125	0.060565	1	0.340608
675	UNCHS000278	1	25106808	Adgrb3	0.0438628	0.782949	0.0753125	0.060565	1	0.340608
676	UNC304526	1	25110200	Adgrb3	0.0438628	0.782949	0.0753125	0.060565	1	0.340608
677	UNC304770	1	25145269	Adgrb3	0.0438628	0.782949	0.0753125	0.060565	1	0.340608
678	JAX00244787	1	25146336	Adgrb3	0.799858	0.557478	0.0131938	0.00820558	0.886557	1
679	UNC305044	1	25173786	Adgrb3	1.05158e-06	0.33089	0.102473	0.0451857	0.580256	0.118261
680	UNC305368	1	25200434	Adgrb3	0.00953092	0.342188	0.137763	0.0632709	0.360254	0.833458
681	UNC305681	1	25234898	Adgrb3	0.00953092	0.342188	0.137763	0.0632709	0.360254	0.833458
682	UNCHS000279	1	25237332	Adgrb3	0.00953092	0.342188	0.137763	0.0632709	0.360254	0.833458
683	UNCHS000280	1	25241379	Adgrb3	0.000462206	0.608182	0.0144795	0.00922406	0.706336	0.66816
684	UNC306419	1	25284899	Adgrb3	0.500072	0.352204	0.0113873	0.00609432	0.401093	0.93581
685	UNC306690	1	25302634	Adgrb3	4.78123e-06	0.287698	0.48985	0.461199	0.96385	0.572842
686	UNC307271	1	25351001	Adgrb3	0.000322483	0.183876	0.0137365	0.0160478	0.153273	1
687	JAX00001667	1	25363504	Adgrb3	0.000322483	0.183876	0.0137365	0.0160478	0.153273	1
688	UNC307551	1	25373556	Adgrb3	0.00062884	0.133694	0.00617811	0.00768011	0.113376	1
689	UNCHS000281	1	25383451	Adgrb3	0.0983995	0.349169	0.590844	0.710467	0.125699	0.579315
690	UNCHS000282	1	25387525	Adgrb3	8.84194e-13	0.61513	0.0538415	0.0658564	0.668233	0.363221
691	UNC307742	1	25400753	Adgrb3	0.534865	0.775928	0.0277096	0.0203035	0.865122	0.366526
692	UNCHS000283	1	25465676	Adgrb3	0.0438628	0.782949	0.0753125	0.060565	1	0.340608
693	UNC308448	1	25474741	Adgrb3	3.48255e-12	0.99222	0.471072	0.560197	0.411414	1
694	JAX00244856	1	25485686	Adgrb3	0.00591282	0.722553	0.809991	0.776438	0.710061	0.179987
695	UNC309005	1	25509963	Adgrb3	3.05174e-06	0.722273	0.00243334	0.00240531	0.418517	1
696	UNCHS000285	1	25518614	Adgrb3	0.0438628	0.782949	0.0753125	0.060565	1	0.340608
697	UNCHS000286	1	25526774	Adgrb3	1.01577e-06	0.805697	0.661489	0.77096	0.557599	0.276156
698	UNC309235	1	25529900	Adgrb3	1.18383e-09	0.681258	0.0132279	0.0139946	0.634138	1
699	UNCHS000287	1	25530365	Adgrb3	1.18383e-09	0.681258	0.0132279	0.0139946	0.634138	1
700	UNCHS000289	1	25534174	Adgrb3	3.96246e-07	0.0216508	0.144228	0.131233	1	0.114849
701	UNCHS000290	1	25536440	Adgrb3	0.00446304	0.0905288	0.138088	0.1125	0.83194	0.919853
702	UNCHS000291	1	25542853	Adgrb3	0.265006	0.287567	0.522449	0.500355	0.915205	0.501307
703	UNCHS000292	1	25545258	Adgrb3	0.00446304	0.0905288	0.138088	0.1125	0.83194	0.919853
704	UNC309730	1	25571200	Adgrb3	0.238273	0.00874608	0.853274	0.770802	0.514707	1
705	UNC310436	1	25641993	Adgrb3	0.00446304	0.0905288	0.138088	0.1125	0.83194	0.919853
706	UNC310673	1	25660496	Adgrb3	1.27128e-08	0.0575475	0.637715	0.542576	0.877375	0.788856
707	UNC311195	1	25700998	Adgrb3	0.00310977	0.349526	0.676129	0.854352	0.890163	0.618452
708	UNC312117	1	25739699	Adgrb3	8.99197e-07	0.633955	0.179593	0.132381	0.80556	0.6858
709	UNC312831	1	25782099	Adgrb3	2.31335e-05	0.863191	0.408097	0.496927	0.168649	1
710	UNC313243	1	25807012	Adgrb3	0.000139892	0.10241	0.961424	0.921484	0.306595	1
711	UNC313543	1	25827733	Adgrb3	0.00936636	0.854994	0.332579	0.384349	0.426108	0.354406
712	UNCHS000293	1	25862712		1.96353e-07	0.392164	0.46939	0.401148	0.728376	0.88579
713	JAX00244974	1	25881990	Gm39614	0.00936636	0.854994	0.332579	0.384349	0.426108	0.354406
714	UNC315252	1	25940852		8.23557e-07	0.432998	0.698988	0.838322	1	0.0844751
715	UNCHS000295	1	25954192		0.00310977	0.349526	0.676129	0.854352	0.890163	0.618452
716	UNC316811	1	26028848		7.05908e-06	0.214101	0.950488	1	0.143904	0.457511
717	UNC317129	1	26047253		5.66609e-07	0.694204	0.288846	0.328996	0.424637	1
718	UNC317647	1	26087768		0.0294974	0.843866	0.659487	0.465234	0.647975	0.941253
719	UNC318124	1	26113425		0.000190746	0.883971	0.7498	0.577402	1	0.195689
720	UNC318619	1	26157206		0.00446304	0.0905288	0.138088	0.1125	0.83194	0.919853
721	JAX00245029	1	26159600		0.00591282	0.722553	0.809991	0.776438	0.710061	0.179987
722	UNC319005	1	26183052		1.96353e-07	0.392164	0.46939	0.401148	0.728376	0.88579
723	JAX00245032	1	26214245		0.145386	0.0281715	0.925534	0.836195	0.48131	1
724	UNC320073	1	26225564		1.40264e-05	0.815084	0.0997603	0.0674619	0.860519	0.572695
725	UNCHS000297	1	26246113		5.63089e-05	0.0499644	1	1	0.24779	1
726	UNCHS000298	1	26248424		0.398714	0.671036	0.312389	0.422724	0.536886	0.815953
727	UNC321690	1	26308002		1.0896e-06	0.454698	0.355566	0.222637	0.589443	0.38225
728	UNC322195	1	26358689		0.000119473	0.806487	1	0.880441	0.43428	0.95914
729	UNCHS000299	1	26386864		1.96353e-07	0.392164	0.46939	0.401148	0.728376	0.88579
730	UNCHS000300	1	26389513		0.00310977	0.349526	0.676129	0.854352	0.890163	0.618452
731	JAX00245063	1	26410206		0.00310977	0.349526	0.676129	0.854352	0.890163	0.618452
732	UNC323488	1	26455114		0.000102868	0.474628	0.0535572	0.0606403	0.339322	0.961935
733	UNCHS000301	1	26511935		0.425527	0.115407	0.402884	0.347565	0.96018	1
734	JAX00245075	1	26519453		0.0150739	0.894911	0.971782	1	0.370129	0.864201
735	ICR002	1	26583715		0.425527	0.115407	0.402884	0.347565	0.96018	1
736	UNC327331	1	26694889	Gm31136	0.0252571	0.956312	0.278119	0.268815	1	1
737	JAX00245113	1	26700541	Gm31136	0.353475	0.079519	0.364895	0.309968	0.908832	1
738	JAX00245114	1	26721717	Gm31136	0.2402	0.101413	0.0693682	0.0525399	1	0.888059
739	JAX00245123	1	26753400	Gm31136	0.00591282	0.722553	0.809991	0.776438	0.710061	0.179987
740	ICR4004	1	26773296	Gm31136	1.04246e-06	0.137432	0.98993	1	0.232072	0.404396
741	ICR4005	1	26858757		0.000113384	0.163752	0.468727	0.628042	0.948257	0.2944
742	UNCHS000303	1	26913375		0.32553	0.195464	0.663674	0.646689	1	0.512062
743	JAX00001782	1	26914143		0.00310977	0.349526	0.676129	0.854352	0.890163	0.618452
744	UNCHS000304	1	26917654		1.8369e-08	0.081858	0.810887	0.831301	0.461229	1
745	ICR006	1	26955519		1.8369e-08	0.081858	0.810887	0.831301	0.461229	1
746	ICR4006	1	26958879		4.34092e-06	0.250599	0.797661	0.812679	0.451627	0.870254
747	JAX00245153	1	27068055		0.00591282	0.722553	0.809991	0.776438	0.710061	0.179987
748	JAX00245154	1	27072530		7.05908e-06	0.214101	0.950488	1	0.143904	0.457511
749	UNC333485	1	27092270		2.31335e-05	0.863191	0.408097	0.496927	0.168649	1
750	ICR009	1	27222257		1.17065e-06	0.666833	0.0658482	0.102397	0.202216	1
751	UNCHS000306	1	27253420		7.05908e-06	0.214101	0.950488	1	0.143904	0.457511
752	ICR010	1	27306300		0.0268154	0.992538	0.882807	0.673276	0.921085	0.497637
753	ICR4010	1	27309604		8.23557e-07	0.432998	0.698988	0.838322	1	0.0844751
754	JAX00245183	1	27324079		0.00591282	0.722553	0.809991	0.776438	0.710061	0.179987
755	UNC337071	1	27364775		1.01577e-06	0.805697	0.661489	0.77096	0.557599	0.276156
756	JAX00001821	1	27438686		0.124435	0.871986	0.77332	0.571719	0.766618	0.963577
757	ICR011	1	27495040		0.000956314	0.15258	0.649372	0.831519	1	0.582068
758	UNC339202	1	27569004		7.24e-12	0.910113	0.0599923	0.0389006	0.444571	0.97841
759	ICR012	1	27581153		4.95414e-10	0.0041535	0.947076	0.735747	1	0.245544
760	ICR4012	1	27581959		0.124435	0.871986	0.77332	0.571719	0.766618	0.963577
761	ICR013	1	27669762		0.0117828	0.523679	0.782947	0.934477	0.786116	0.705134
762	UNC340151	1	27673833		0.124435	0.871986	0.77332	0.571719	0.766618	0.963577
763	UNCHS000309	1	27722959		3.81977e-09	0.0193988	0.486558	0.626054	1	0.117852
764	UNCHS000310	1	27726965		0.000560101	0.450136	1	0.92763	1	0.316158
765	UNCHS000311	1	27754792		0.000190746	0.883971	0.7498	0.577402	1	0.195689
766	ICR014	1	27761556		3.52824e-06	0.372069	0.458199	0.55047	1	0.124966
767	ICR4014	1	27761806		1.6462e-05	0.209835	1	0.828084	1	0.194897
768	UNCHS000312	1	27766569		0.00130689	0.300216	0.933777	0.813748	1	0.222442
769	JAX00245237	1	27819035		0.125974	0.254498	0.217324	0.181031	1	1
770	ICR015	1	27847346		6.64667e-06	0.465759	0.893106	0.739789	1	1
771	JAX00001856	1	27886189	Gm5524	0.000190746	0.883971	0.7498	0.577402	1	0.195689
772	JAX00001865	1	27999962		0.0930117	0.188668	0.163411	0.132218	1	0.957815
773	UNCHS000313	1	28021623		0.929636	0.696665	0.265072	0.245714	0.626836	0.680754
774	UNCHS000314	1	28025883		0.0129828	0.858232	0.375442	0.248348	1	0.182392
775	UNCHS000316	1	28036700		0.00412761	0.200142	0.0876904	0.0733909	0.916777	1
776	UNCHS000317	1	28085532		0.0393641	0.0564138	0.0199736	0.0194644	0.511591	1
777	UNCHS000318	1	28089336		0.496749	0.80403	0.7937	0.7968	0.548428	0.2713
778	UNCHS000319	1	28089582		0.97476	0.363936	0.880187	0.874884	0.522664	0.308865
779	UNCHS000320	1	28092722		0.78907	0.373393	0.252357	0.228453	0.70655	0.540204
780	UNCHS000321	1	28179944		0.78907	0.373393	0.252357	0.228453	0.70655	0.540204
781	UNCHS000322	1	28185142		0.496749	0.80403	0.7937	0.7968	0.548428	0.2713
782	UNCHS000323	1	28217597		7.05908e-06	0.214101	0.950488	1	0.143904	0.457511
783	UNCHS000324	1	28226089		0.994045	0.751766	0.319276	0.28585	0.795965	0.592332
784	UNC346097	1	28274517		0.208238	0.0157207	0.896746	0.810321	0.495697	1
785	UNC347566	1	28435627		0.265006	0.287567	0.522449	0.500355	0.915205	0.501307
786	UNCHS000325	1	28502227		7.05908e-06	0.214101	0.950488	1	0.143904	0.457511
787	ICR021	1	28525337		0.238273	0.00874608	0.853274	0.770802	0.514707	1
788	JAX00001906	1	28559930		0.0930117	0.188668	0.163411	0.132218	1	0.957815
789	UNC349593	1	28613252		1.93899e-05	0.291109	0.698079	0.638286	0.571089	0.885333
790	JAX00001921	1	28761550		0.000102868	0.474628	0.0535572	0.0606403	0.339322	0.961935
791	ICR025	1	28872975	Gm45942	0.00115238	0.293635	0.125212	0.142489	0.281621	1
792	UNC352920	1	28884624	Gm45942	8.96933e-07	0.95298	0.255519	0.304317	0.270627	1
793	ICR026	1	28970296		0.000707106	0.318815	0.371766	0.320758	1	0.137701
794	ICR4026	1	28970300		0.000102868	0.474628	0.0535572	0.0606403	0.339322	0.961935
795	JAX00001940	1	29001666		0.000102868	0.474628	0.0535572	0.0606403	0.339322	0.961935
796	UNCHS000327	1	29016330		0.0241868	0.31156	0.286175	0.256648	1	0.58414
797	UNCHS000328	1	29020832		1.29778e-08	0.401359	0.992484	1	0.246648	1
798	UNCJPD000079	1	29024924		6.17742e-06	0.0746518	0.990095	0.990386	0.133436	1
799	JAX00245379	1	29028517		7.24e-12	0.910113	0.0599923	0.0389006	0.444571	0.97841
800	ICR027	1	29055356		2.9014e-07	0.0875907	0.818954	1	0.144867	0.58213
801	ICR4027	1	29058879		1.50737e-12	0.0018252	0.346748	0.217827	0.368829	0.318854
802	JAX00001945	1	29068208		7.05908e-06	0.214101	0.950488	1	0.143904	0.457511
803	UNCHS000329	1	29076562		0.141016	0.68848	0.269586	0.146534	0.482173	1
804	UNC355453	1	29078404		0.59715	0.708164	0.95251	0.854134	1	0.865195
805	UNCHS000330	1	29079530		0.265006	0.287567	0.522449	0.500355	0.915205	0.501307
806	UNCHS000332	1	29088485		7.05908e-06	0.214101	0.950488	1	0.143904	0.457511
807	ICR028	1	29133224		0.00179485	0.363233	0.181162	0.204756	0.731297	0.15275
808	ICR4028	1	29134161		3.30965e-05	0.678978	0.281634	0.2912	0.872336	0.249575
809	JAX00245388	1	29140855		0.00179485	0.363233	0.181162	0.204756	0.731297	0.15275
810	ICR029	1	29221024		5.09691e-08	0.520692	0.138363	0.160498	0.517546	0.924814
811	UNCHS000333	1	29230010		5.09691e-08	0.520692	0.138363	0.160498	0.517546	0.924814
812	UNCHS000334	1	29233718		1.01577e-06	0.805697	0.661489	0.77096	0.557599	0.276156
813	JAX00001962	1	29297844		1.01577e-06	0.805697	0.661489	0.77096	0.557599	0.276156
814	ICR030	1	29307301		1.36683e-10	0.0762154	0.222557	0.268168	0.793972	0.30041
815	JAX00001969	1	29395417		1.01577e-06	0.805697	0.661489	0.77096	0.557599	0.276156
816	ICR031	1	29492645		0.000102868	0.474628	0.0535572	0.0606403	0.339322	0.961935
817	ICR4031	1	29495143		8.96933e-07	0.95298	0.255519	0.304317	0.270627	1
818	JAX00001981	1	29562454		8.96933e-07	0.95298	0.255519	0.304317	0.270627	1
819	UNC361622	1	29577722		0.0983995	0.349169	0.590844	0.710467	0.125699	0.579315
820	ICR033	1	29673428		4.40861e-06	0.681676	0.106386	0.125531	0.29483	1
821	UNC363662	1	29786875		2.74537e-09	0.121405	0.0404844	0.0276977	0.661536	0.497478
822	JAX00245470	1	29823940		0.0056539	0.274253	0.127931	0.101695	1	0.988565
823	UNCHS000337	1	29982834		0.00207478	0.228247	0.826054	0.999842	0.70465	0.766891
824	UNCHS000338	1	29985721		0.0070904	0.352482	0.144934	0.117387	1	1
825	UNCHS000340	1	29987850		1.60607e-08	0.622064	0.597916	0.550662	0.780499	0.517546
826	UNC365663	1	30009620		4.19986e-13	0.779562	0.635946	0.711802	0.357629	0.94181
827	ICR037	1	30035319		2.06847e-06	0.533383	0.571544	0.535192	0.896701	0.614227
828	UNCHS000341	1	30077854		0.2402	0.101413	0.0693682	0.0525399	1	0.888059
829	UNCHS000342	1	30083322		4.19986e-13	0.779562	0.635946	0.711802	0.357629	0.94181
830	JAX00002024	1	30126538	Gm31465	0.330342	0.9177	0.293494	0.323045	0.173733	0.694193
831	ICR038	1	30130786	Gm31465	7.14158e-06	0.547295	1	0.996238	0.150085	0.876636
832	UNCHS000343	1	30177887	Gm31525	0.496749	0.80403	0.7937	0.7968	0.548428	0.2713
833	UNCHS000344	1	30180627	Gm31525	0.994045	0.751766	0.319276	0.28585	0.795965	0.592332
834	UNC368438	1	30341916		1.24152e-05	0.575878	0.366663	0.318576	0.914352	0.150248
835	UNC369354	1	30423841		2.85666e-06	0.434966	0.963915	0.822706	0.138768	0.953556
836	UNCHS000345	1	30632054		0.626425	0.00516853	0.16042	0.117182	0.471201	0.576859
837	UNCHS000346	1	30634598	Gm39615	0.626425	0.00516853	0.16042	0.117182	0.471201	0.576859
838	UNC371742	1	30658485	Gm39615	0.626425	0.00516853	0.16042	0.117182	0.471201	0.576859
839	UNCHS000347	1	30698749	Gm39615	0.626425	0.00516853	0.16042	0.117182	0.471201	0.576859
840	UNCHS000348	1	30701800		0.0816046	0.977686	0.998183	1	0.497191	0.375827
841	JAX00002067	1	30710506		6.69552e-07	0.626276	0.557732	0.640414	0.103003	0.702883
842	UNC371950	1	30715615		1.09518e-08	0.767819	0.0634816	0.0494172	0.415145	0.696992
843	UNC372374	1	30758274		2.85666e-06	0.434966	0.963915	0.822706	0.138768	0.953556
844	UNC372930	1	30801684		0.000179301	0.865752	0.616432	0.579826	0.58786	0.248224
845	UNCHS000349	1	30813482	Phf3	0.124199	0.713675	1	0.920403	0.538799	0.394474
846	UNCHS000350	1	30815902	Phf3	0.842208	0.278385	0.413524	0.291289	0.467079	0.229636
847	UNCHS000351	1	30838574	Phf3	0.00205423	0.658011	0.459235	0.4982	0.379543	0.688037
848	UNCHS000353	1	30848838	Phf3	0.668855	0.521768	0.491045	0.349434	0.419144	0.213732
849	UNCHS000354	1	30851224	Phf3	0.124199	0.713675	1	0.920403	0.538799	0.394474
850	UNCHS000356	1	30860014	Phf3	0.388233	0.811202	0.386777	0.349667	1	1
851	UNC374016	1	30915001		0.00121995	0.212965	0.307189	0.217534	0.665162	1
852	UNC374674	1	31020000	Gm29669;Gm28644	0.606841	0.341568	0.157307	0.1344	0.909412	0.659092
853	UNCHS000357	1	31031571	Gm29669;Gm28644	0.606841	0.341568	0.157307	0.1344	0.909412	0.659092
854	UNCHS000358	1	31035523	Gm29669;Gm28644	0.265006	0.287567	0.522449	0.500355	0.915205	0.501307
855	JAX00002092	1	31047545	Gm29669	2.97e-06	0.92781	0.541915	0.618272	0.146078	0.906597
856	JAX00245639	1	31058299	Gm29669	9.18176e-10	0.577143	0.921444	0.782288	0.091306	0.592402
857	UNC375193	1	31058925	Gm29669	9.70594e-08	0.728876	0.364779	0.407749	0.224314	0.905034
858	UNCHS000359	1	31059631	Gm29669	9.70594e-08	0.728876	0.364779	0.407749	0.224314	0.905034
859	UNCHS000360	1	31062737	Gm29669	0.83655	0.449044	0.0668669	0.0580049	0.714822	1
860	JAX00245647	1	31085206	Gm29669	6.3666e-11	0.569085	0.469418	0.451503	0.300711	1
861	UNC375681	1	31103369		1.1688e-10	0.698591	0.414543	0.392886	0.344499	1
862	JAX00245661	1	31134727		1.09518e-08	0.767819	0.0634816	0.0494172	0.415145	0.696992
863	UNC376451	1	31153698	4931428L18Rik	0.388233	0.811202	0.386777	0.349667	1	1
864	JAX00245678	1	31213424	4931428L18Rik	0.000179301	0.865752	0.616432	0.579826	0.58786	0.248224
865	UNC377508	1	31227811		0.000179301	0.865752	0.616432	0.579826	0.58786	0.248224
866	UNC378383	1	31331027		0.00591282	0.722553	0.809991	0.776438	0.710061	0.179987
867	UNC378818	1	31372759		0.265006	0.287567	0.522449	0.500355	0.915205	0.501307
868	UNCHS000361	1	31403838		0.00962391	0.821806	0.45729	0.513713	0.28633	0.594236
869	UNC379621	1	31451054		0.00591282	0.722553	0.809991	0.776438	0.710061	0.179987
870	UNC380599	1	31559181		0.0591937	0.106143	0.324017	0.299442	0.996148	0.887603
871	UNC380748	1	31578988		0.388233	0.811202	0.386777	0.349667	1	1
872	UNCHS000363	1	31660265		0.124199	0.713675	1	0.920403	0.538799	0.394474
873	UNCHS000364	1	31663706		0.0376671	0.102999	0.213461	0.184706	1	0.785724
874	JAX00002140	1	31669084		0.265006	0.287567	0.522449	0.500355	0.915205	0.501307
875	JAX00245728	1	31714757		0.00924318	0.616254	0.855385	0.825606	0.756819	0.197705
876	UNC382234	1	31728300		0.000176396	0.322756	0.68085	0.665425	1	0.43822
877	UNC382696	1	31767640		2.74537e-09	0.121405	0.0404844	0.0276977	0.661536	0.497478
878	UNCHS000365	1	31804807		0.000176396	0.322756	0.68085	0.665425	1	0.43822
879	UNCHS000366	1	31808816		0.124199	0.713675	1	0.920403	0.538799	0.394474
880	UNC383081	1	31828532		0.124199	0.713675	1	0.920403	0.538799	0.394474
881	UNC383274	1	31857418		0.0376671	0.102999	0.213461	0.184706	1	0.785724
882	UNC383727	1	31884575		0.0996733	0.00281636	0.274001	0.216293	0.696141	0.716738
883	UNCHS000368	1	31996217		0.000176396	0.322756	0.68085	0.665425	1	0.43822
884	UNCHS000369	1	32078095		0.0349911	0.0634621	0.710071	0.706376	1	0.31568
885	UNCHS000370	1	32080313		0.0376671	0.102999	0.213461	0.184706	1	0.785724
886	UNC385417	1	32082234		0.0046138	0.634457	0.600533	0.672032	0.191099	0.874912
887	UNCHS000371	1	32088745		0.000176396	0.322756	0.68085	0.665425	1	0.43822
888	UNCHS000374	1	32108946		0.0549832	0.0667928	0.184381	0.156175	0.974168	0.827553
889	UNC385804	1	32112303		0.538471	0.000929244	0.916324	0.977619	0.863479	1
890	UNC386035	1	32167080		0.000176396	0.322756	0.68085	0.665425	1	0.43822
891	UNC386248	1	32195613	Khdrbs2	0.283551	0.714824	0.297627	0.261237	1	1
892	UNCHS000375	1	32238803	Khdrbs2	0.20482	0.575431	0.921568	0.75786	0.514013	0.356736
893	UNCHS000376	1	32244470	Khdrbs2	0.0996733	0.00281636	0.274001	0.216293	0.696141	0.716738
894	UNC387018	1	32253378	Khdrbs2	0.0996733	0.00281636	0.274001	0.216293	0.696141	0.716738
895	JAX00245787	1	32296188	Khdrbs2	0.00924318	0.616254	0.855385	0.825606	0.756819	0.197705
896	UNCHS000377	1	32310126	Khdrbs2	0.0866181	0.00283511	0.338106	0.278577	0.673139	0.67321
897	UNCHS000378	1	32312945	Khdrbs2	6.67185e-09	1.38295e-05	0.00270483	0.0022307	0.869828	1
898	UNCHS000380	1	32346758	Khdrbs2	0.885497	0.0231626	0.965026	0.846516	1	0.666068
899	UNC389166	1	32398326	Khdrbs2	0.113474	0.596853	0.545405	0.640223	0.976366	0.784872
900	UNC389352	1	32418795	Khdrbs2	0.00847678	0.739608	0.152479	0.103305	0.513232	1
901	UNC389737	1	32468011	Khdrbs2	0.00157182	0.502604	1	1	0.603153	0.542829
902	UNC390305	1	32523513	Khdrbs2	0.958504	0.0143589	0.837453	0.713564	1	0.623686
903	UNC390703	1	32564574	Khdrbs2	0.265006	0.287567	0.522449	0.500355	0.915205	0.501307
904	UNC391961	1	32647989	Khdrbs2	0.0183293	0.19021	0.240826	0.192817	0.977255	0.928381
905	UNC392954	1	32729578		0.00310305	0.564186	0.184923	0.216829	1	0.846828
906	UNCHS000381	1	32741932		0.0683881	0.315085	0.0905875	0.0684293	1	0.873957
907	UNCHS000382	1	32745579		0.0119993	0.00562864	0.017658	0.0194516	0.46614	1
908	UNC394473	1	32828663		0.307016	0.94505	0.0747968	0.0693632	0.86817	0.720366
909	JAX00245906	1	32858184		0.00157182	0.502604	1	1	0.603153	0.542829
910	JAX00245909	1	32861803		0.000791776	0.375307	0.0533568	0.0386468	0.460086	1
911	UNC394961	1	32864214		1.73939e-05	0.16644	0.315399	0.276337	0.361305	1
912	UNCHS000383	1	32866337		0.52069	0.925197	0.210788	0.141838	0.63728	0.399514
913	UNCHS000384	1	32869086		2.15167e-09	1.22565e-05	0.0849209	0.0618329	0.583673	1
914	UNCHS000386	1	32939697		0.0482958	0.645085	0.387382	0.398626	0.719046	0.411479
915	UNC396545	1	32970768		2.31038e-05	0.116903	0.290269	0.306078	1	1
916	JAX00002239	1	32988785		6.85698e-10	0.248587	0.298783	0.261546	0.757081	0.635581
917	UNC396884	1	32995593		0.381999	0.0181458	0.979737	1	1	1
918	UNC397206	1	33032429		2.76865e-07	0.679152	0.151441	0.0976146	0.554084	1
919	JAX00245970	1	33058447		0.00217228	0.89606	0.960094	0.904304	0.687039	0.20146
920	UNC398516	1	33132898		0.0493621	0.288976	0.0837405	0.0518423	0.835351	0.418337
921	JAX00002252	1	33173927	Gm39616	0.000791776	0.375307	0.0533568	0.0386468	0.460086	1
922	UNC399108	1	33174345	Gm39616	1.73939e-05	0.16644	0.315399	0.276337	0.361305	1
923	UNC400048	1	33243836		0.0153561	0.24708	0.460644	0.299744	0.726165	0.475941
924	UNC400200	1	33259658		0.00157182	0.502604	1	1	0.603153	0.542829
925	JAX00246022	1	33270662		0.00217228	0.89606	0.960094	0.904304	0.687039	0.20146
926	UNCHS000387	1	33365183		0.0515463	0.000935417	0.537372	0.551513	0.905477	0.688131
927	UNCHS000388	1	33368251		0.381999	0.0181458	0.979737	1	1	1
928	UNC401821	1	33371703		0.769835	0.00515537	0.412214	0.295949	1	0.831601
929	UNC402209	1	33392282		0.0019651	0.212201	0.160984	0.126758	1	0.81783
930	JAX00246070	1	33428717		1.46806e-08	0.149711	0.0267481	0.0172034	0.769763	0.194797
931	UNC402814	1	33447236		0.000791776	0.375307	0.0533568	0.0386468	0.460086	1
932	UNC403880	1	33499298	Prim2	1.5101e-05	0.051373	0.735389	0.831018	0.992869	0.229546
933	UNC404611	1	33542534	Prim2	0.142314	0.00997727	0.760017	0.722166	0.95087	0.605077
934	UNCHS000389	1	33543825	Prim2	0.518414	0.00250822	0.217884	0.18243	0.817282	0.358912
935	UNCHS000390	1	33547699	Prim2	0.144846	0.631938	0.376021	0.375392	0.886764	0.542815
936	UNC405147	1	33578258	Prim2	0.00217228	0.89606	0.960094	0.904304	0.687039	0.20146
937	UNCHS000391	1	33584848	Prim2	0.142314	0.00997727	0.760017	0.722166	0.95087	0.605077
938	UNCHS000392	1	33587364	Prim2	2.31038e-05	0.116903	0.290269	0.306078	1	1
939	UNCHS000393	1	33609241	Prim2	1.5101e-05	0.051373	0.735389	0.831018	0.992869	0.229546
940	UNCHS000394	1	33614266	Prim2	5.83077e-07	0.915456	0.0844417	0.0806327	0.99322	1
941	UNC405774	1	33630808	Prim2	2.33734e-11	0.901761	0.453904	0.392661	0.920716	0.538073
942	UNC406061	1	33649301	Prim2	0.307016	0.94505	0.0747968	0.0693632	0.86817	0.720366
943	UNC406743	1	33697351		0.142314	0.00997727	0.760017	0.722166	0.95087	0.605077
944	UNC407455	1	33731402	Rab23	4.27154e-06	0.78712	0.0987481	0.0997815	0.668892	0.692921
945	JAX00246131	1	33740146	Rab23	0.820162	0.106484	0.988593	1	0.981883	0.730969
946	UNC407727	1	33745742	Bag2	0.731963	0.707678	0.16524	0.106002	0.781896	0.34318
947	UNC408010	1	33762535	Zfp451	0.144846	0.631938	0.376021	0.375392	0.886764	0.542815
948	UNCHS000395	1	33763797	Zfp451	0.0139944	0.749249	0.127407	0.16131	1	1
949	UNCHS000396	1	33768087	Zfp451	0.0515463	0.000935417	0.537372	0.551513	0.905477	0.688131
950	UNCHS000397	1	33772706	Zfp451	0.144846	0.631938	0.376021	0.375392	0.886764	0.542815
951	UNC408340	1	33794732	Zfp451	0.0515463	0.000935417	0.537372	0.551513	0.905477	0.688131
952	UNC408563	1	33815202	Zfp451	0.769835	0.00515537	0.412214	0.295949	1	0.831601
953	UNC408807	1	33827517		3.01137e-07	0.760481	0.447622	0.481047	0.69547	0.800257
954	UNCHS000399	1	33830620		0.183944	0.532804	0.101536	0.0924602	0.97005	0.784333
955	UNC409387	1	33860983	Bend6	6.13922e-06	0.270697	0.325994	0.348451	1	1
956	UNC409541	1	33867683	Bend6	0.142314	0.00997727	0.760017	0.722166	0.95087	0.605077
957	JAX00246170	1	33899374	Bend6	0.00149434	0.661555	0.724711	0.677271	0.793224	0.102896
958	UNC410424	1	33902274	Bend6	0.00167782	0.770356	0.4676	0.587373	1	1
959	UNC410901	1	33926878	Dst	2.41748e-11	0.486274	0.312799	0.277201	0.566909	0.845811
960	UNC411215	1	33940907	Dst	0.381999	0.0181458	0.979737	1	1	1
961	JAX00246189	1	33947365	Dst	0.0019651	0.212201	0.160984	0.126758	1	0.81783
962	UNC411472	1	33953443	Dst	0.0019651	0.212201	0.160984	0.126758	1	0.81783
963	UNC411848	1	33966908	Dst	0.0429015	0.071914	0.435791	0.272252	0.875343	0.310425
964	UNC412410	1	33988381	Dst	0.0683881	0.315085	0.0905875	0.0684293	1	0.873957
965	UNC412688	1	34001076	Dst	2.74537e-09	0.121405	0.0404844	0.0276977	0.661536	0.497478
966	UNC412921	1	34020565	Dst	0.144846	0.631938	0.376021	0.375392	0.886764	0.542815
967	UNC413286	1	34041701	Dst	0.142314	0.00997727	0.760017	0.722166	0.95087	0.605077
968	UNC413360	1	34046768	Dst	0.221562	0.813976	0.428614	0.316037	0.803209	0.32053
969	UNC413634	1	34061957	Dst	1.08233e-07	0.252085	0.992356	0.946108	0.343215	0.922456
970	UNC413954	1	34084971	Dst	0.000114235	0.564516	0.329975	0.279009	0.470865	1
971	UNC414357	1	34103495	Dst	0.000368413	0.441478	0.17558	0.148117	0.325444	0.63302
972	UNC414561	1	34113703	Dst	0.746599	0.00413131	0.962958	1	0.72863	0.447886
973	UNC414867	1	34126653	Dst;Gm51742	3.91409e-06	0.699185	0.994249	0.787674	0.980395	0.798691
974	UNCHS000403	1	34143006	Dst	0.000922052	0.56886	0.964944	0.977286	1	0.732875
975	UNCHS000404	1	34145538	Dst	2.10571e-08	0.759673	0.147245	0.0979461	0.395989	1
976	UNC415288	1	34147211	Dst	0.819561	0.05865	0.469131	0.358271	1	1
977	UNC415620	1	34162961	Dst	0.00110218	0.982261	0.496554	0.607018	1	1
978	UNC416008	1	34178623	Dst	0.0153561	0.24708	0.460644	0.299744	0.726165	0.475941
979	UNC416328	1	34199749	Dst	0.00119427	0.609988	0.889555	0.8385	0.74261	0.22454
980	UNCHS000405	1	34212614	Dst	0.00232207	0.0336814	0.139997	0.0918395	1	0.0727027
981	UNC416643	1	34214878	Dst	0.144846	0.631938	0.376021	0.375392	0.886764	0.542815
982	UNCHS000406	1	34215028	Dst	7.01177e-06	0.0405986	0.22998	0.239003	1	0.413059
983	UNC416870	1	34225808	Dst	0.000122812	0.114012	0.613919	0.510785	0.959188	0.180215
984	UNC417558	1	34264675	Dst	0.000122812	0.114012	0.613919	0.510785	0.959188	0.180215
985	UNC418172	1	34297346	Dst	0.144846	0.631938	0.376021	0.375392	0.886764	0.542815
986	UNC418392	1	34311794		0.000122812	0.114012	0.613919	0.510785	0.959188	0.180215
987	UNC418645	1	34324849		0.249202	0.00365585	0.461402	0.417388	0.889388	0.48979
988	UNC419202	1	34347282		0.144846	0.631938	0.376021	0.375392	0.886764	0.542815
989	UNC419632	1	34377379		6.28334e-10	0.437916	0.237165	0.213445	0.585156	0.311568
990	UNCHS000408	1	34378446		0.00376021	0.961614	1	1	0.716593	0.25038
991	UNC420009	1	34394611		0.144846	0.631938	0.376021	0.375392	0.886764	0.542815
992	UNC420225	1	34406549		0.367297	0.000322941	0.796797	0.739691	0.769929	0.417845
993	UNC420525	1	34428380		0.367297	0.000322941	0.796797	0.739691	0.769929	0.417845
994	UNC420638	1	34434394		5.77774e-08	0.354601	0.774868	0.845532	1	1
995	UNC421161	1	34458832	Gm32504	0.221562	0.813976	0.428614	0.316037	0.803209	0.32053
996	UNC421398	1	34475749		0.114116	0.598204	0.356754	0.365666	0.967782	0.380744
997	UNC421584	1	34487132	4930568A12Rik;Gm32566	0.0122239	0.296689	0.0273607	0.018389	0.954027	0.925508
998	JAX00002354	1	34513356		2.74537e-09	0.121405	0.0404844	0.0276977	0.661536	0.497478
999	JAX00246362	1	34542382	Cfc1;Prss40	0.00217228	0.89606	0.960094	0.904304	0.687039	0.20146
1000	UNC422528	1	34552517	Prss40	0.245773	0.0063084	0.252492	0.192024	0.85555	0.779443
1001	JAX00246365	1	34552843	Prss40	0.000114235	0.564516	0.329975	0.279009	0.470865	1
1002	UNCHS000409	1	34592615		0.144846	0.631938	0.376021	0.375392	0.886764	0.542815
1003	UNC423396	1	34597810		0.0482958	0.645085	0.387382	0.398626	0.719046	0.411479
1004	UNCHS000410	1	34597810		0.0482958	0.645085	0.387382	0.398626	0.719046	0.411479
1005	UNC423980	1	34623625		1.08233e-07	0.252085	0.992356	0.946108	0.343215	0.922456
1006	JAX00246388	1	34626688		0.0122239	0.296689	0.0273607	0.018389	0.954027	0.925508
1007	UNC425112	1	34679209	Arhgef4	0.0153561	0.24708	0.460644	0.299744	0.726165	0.475941
1008	UNC425729	1	34706340	Arhgef4	0.0429015	0.071914	0.435791	0.272252	0.875343	0.310425
1009	UNC426583	1	34759027	Arhgef4;Gm32790	4.27154e-06	0.78712	0.0987481	0.0997815	0.668892	0.692921
1010	UNC427689	1	34815613	Fam168b	0.0122239	0.296689	0.0273607	0.018389	0.954027	0.925508
1011	JAX00246468	1	34828647	Fam168b	0.0355864	0.162704	0.919608	0.872499	1	0.138894
1012	JAX00002377	1	34828665	Fam168b	0.000356125	0.374322	0.47774	0.482194	0.955054	0.254274
1013	UNCHS000412	1	34841188	Fam168b	0.144846	0.631938	0.376021	0.375392	0.886764	0.542815
1014	UNC429302	1	34951252		0.0122239	0.296689	0.0273607	0.018389	0.954027	0.925508
1015	JAX00246508	1	34981693		5.96727e-15	0.515097	0.58273	0.48708	0.999308	0.758299
1016	UNC429913	1	34983840		3.056e-09	0.0622861	0.609638	0.643793	0.680965	0.918035
1017	UNC430594	1	35035293		0.0139944	0.749249	0.127407	0.16131	1	1
1018	UNCHS000413	1	35049621		0.00159479	0.961222	0.270573	0.347889	1	1
1019	UNCHS000414	1	35052658		0.144846	0.631938	0.376021	0.375392	0.886764	0.542815
1020	JAX00246557	1	35110530		0.00217228	0.89606	0.960094	0.904304	0.687039	0.20146
1021	UNC432097	1	35122503		2.84347e-10	0.907518	0.558596	0.448808	0.458487	1
1022	UNC432749	1	35152984		0.746599	0.00413131	0.962958	1	0.72863	0.447886
1023	UNCHS000415	1	35179468		0.00105402	0.02713	0.446935	0.336321	0.200353	0.568072
1024	UNC433296	1	35190459		0.000791776	0.375307	0.0533568	0.0386468	0.460086	1
1025	UNCHS000417	1	35191457		0.404397	0.0681891	0.863037	0.704609	0.57008	0.429139
1026	UNCHS000418	1	35193983		0.144846	0.631938	0.376021	0.375392	0.886764	0.542815
1027	UNCHS000419	1	35230385		0.144846	0.631938	0.376021	0.375392	0.886764	0.542815
1028	UNCHS000420	1	35233667		0.0019651	0.212201	0.160984	0.126758	1	0.81783
1029	UNC434983	1	35300465		0.437812	0.000958239	0.746175	0.979347	0.651656	0.393502
1030	UNCHS000423	1	35305117		0.107478	0.597488	0.398892	0.393774	0.861689	0.434112
1031	UNCHS000425	1	35305567		0.144846	0.631938	0.376021	0.375392	0.886764	0.542815
1032	UNCHS000426	1	35310476		5.3694e-14	0.116421	0.0734136	0.047234	0.636739	1
1033	UNCHS000427	1	35314820		5.3694e-14	0.116421	0.0734136	0.047234	0.636739	1
1034	UNCHS000428	1	35319207		0.381999	0.0181458	0.979737	1	1	1
1035	UNCHS000429	1	35331518		1.58189e-08	0.426747	0.0709009	0.0567464	1	0.639436
1036	UNC435822	1	35348192		0.601244	0.00761298	0.531027	0.620468	1	1
1037	UNC436468	1	35379623		6.91092e-08	0.590094	0.0538573	0.0416892	1	0.689487
1038	UNC437077	1	35418706		0.504277	0.406144	0.328194	0.262769	1	0.795516
1039	UNC438077	1	35465384		0.307016	0.94505	0.0747968	0.0693632	0.86817	0.720366
1040	UNC438854	1	35526032		0.067948	0.481603	0.0617102	0.0484799	0.823739	1
1041	UNCHS000431	1	35571212		4.06117e-06	0.345556	0.0105638	0.00735165	1	0.751247
1042	UNCHS000432	1	35580869		0.00323422	0.248357	0.213815	0.188347	1	0.470252
1043	UNCHS000433	1	35603995		0.01425	3.82429e-08	0.342729	0.424334	1	1
1044	UNCHS000434	1	35606281		0.00770023	0.0151813	0.602191	0.436403	0.781009	1
1045	UNC440036	1	35612876		0.0627663	8.00025e-05	0.745972	0.58439	1	0.888147
1046	UNCHS000435	1	35626639		0.144846	0.631938	0.376021	0.375392	0.886764	0.542815
1047	UNCHS000436	1	35629492		0.0122239	0.296689	0.0273607	0.018389	0.954027	0.925508
1048	UNC440633	1	35637820		4.06117e-06	0.345556	0.0105638	0.00735165	1	0.751247
1049	JAX00246703	1	35652450		1.31776e-06	0.0388213	0.168962	0.180418	0.98723	0.339569
1050	UNC441788	1	35711743		0.0704639	0.615593	0.261194	0.234986	0.719046	0.961468
1051	UNCHS000437	1	35721123		0.144846	0.631938	0.376021	0.375392	0.886764	0.542815
1052	UNCHS000438	1	35723979		0.381999	0.0181458	0.979737	1	1	1
1053	UNCHS000439	1	35727868		0.00949617	0.00026152	0.792664	0.910355	0.873625	0.645452
1054	UNCHS000440	1	35730340		0.144846	0.631938	0.376021	0.375392	0.886764	0.542815
1055	UNC442185	1	35737815		0.372774	0.0408801	0.309584	0.265119	1	0.917598
1056	UNCHS000442	1	35759426		0.000131734	0.413551	0.0154996	0.00944756	1	0.527765
1057	UNC443247	1	35805441		0.626226	0.041834	0.602678	0.443002	1	1
1058	UNC443490	1	35819487		0.626226	0.041834	0.602678	0.443002	1	1
1059	JAX00246762	1	35851894		0.372774	0.0408801	0.309584	0.265119	1	0.917598
1060	JAX00002454	1	35878973	1110002O04Rik	1.58189e-08	0.426747	0.0709009	0.0567464	1	0.639436
1061	UNC444874	1	35901249		0.000413371	0.339858	0.0294703	0.0217115	1	0.28397
1062	UNC445460	1	35930302		1.58189e-08	0.426747	0.0709009	0.0567464	1	0.639436
1063	UNC445897	1	35952663	Gm33176	0.310215	0.159321	0.290906	0.22445	1	1
1064	JAX00246839	1	36007252	Gm33222	0.0704639	0.615593	0.261194	0.234986	0.719046	0.961468
1065	UNC446936	1	36015153		0.000847221	0.292601	0.67389	0.683331	0.793117	0.832072
1066	UNC447572	1	36063497	Gm39624	0.0926712	0.971672	0.361329	0.258018	0.974441	1
1067	JAX00002469	1	36077539	Hs6st1	0.00494198	0.0773898	0.0242116	0.0178951	0.933864	0.682376
1068	UNC448278	1	36105883	Hs6st1	0.00494198	0.0773898	0.0242116	0.0178951	0.933864	0.682376
1069	JAX00246898	1	36140873	Uggt1	1.31776e-06	0.0388213	0.168962	0.180418	0.98723	0.339569
1070	UNC449157	1	36149348	Uggt1	5.61089e-07	0.000161609	0.00955399	0.00741166	1	0.519811
1071	UNCHS000443	1	36221034	Uggt1	0.144846	0.631938	0.376021	0.375392	0.886764	0.542815
1072	UNCHS000444	1	36223560	Uggt1	0.411004	0.771575	0.526316	0.42091	0.813838	0.734326
1073	UNC450817	1	36241924	Uggt1	0.0704639	0.615593	0.261194	0.234986	0.719046	0.961468
1074	UNC452094	1	36328807		0.00494198	0.0773898	0.0242116	0.0178951	0.933864	0.682376
1075	UNCHS000445	1	36342101	Kansl3	0.381999	0.0181458	0.979737	1	1	1
1076	UNCHS000446	1	36344680	Kansl3	0.000131734	0.413551	0.0154996	0.00944756	1	0.527765
1077	UNCHS000447	1	36402856	Fer1l5	2.70182e-09	0.00512292	0.00580069	0.0036728	1	0.395264
1078	UNCHS000448	1	36406039	Fer1l5	0.978894	0.0200446	1	0.789833	0.769997	0.366526
1079	UNC453140	1	36408692	Fer1l5	0.0480192	0.0181772	0.0732115	0.0648734	0.564312	1
1080	UNCHS000449	1	36416238	Fer1l5	1.58189e-08	0.426747	0.0709009	0.0567464	1	0.639436
1081	UNCHS000450	1	36419398	Fer1l5;Lman2l	2.91388e-05	0.0243263	0.0312523	0.0376937	0.575228	1
1082	JAX00247018	1	36421071	Fer1l5;Lman2l	0.196388	0.256684	0.508488	0.598532	1	0.58343
1083	UNCHS000451	1	36439089	Lman2l	0.383193	0.839167	0.114095	0.122584	0.5362	1
1084	UNCHS000452	1	36442411	Lman2l	0.0336879	0.765829	0.719048	0.544421	0.689139	0.249676
1085	UNC453980	1	36467927	Gm33454	0.0019651	0.212201	0.160984	0.126758	1	0.81783
1086	UNCHS000454	1	36487986	Cnnm4	0.0518949	0.0318029	0.0114865	0.0105472	0.811613	1
1087	UNC454349	1	36500555	Cnnm4	0.0518949	0.0318029	0.0114865	0.0105472	0.811613	1
1088	UNC455081	1	36565686	Fam178b	0.978894	0.0200446	1	0.789833	0.769997	0.366526
1089	UNCHS000455	1	36576417	Fam178b	0.978894	0.0200446	1	0.789833	0.769997	0.366526
1090	UNCHS000456	1	36579468	Fam178b	0.383193	0.839167	0.114095	0.122584	0.5362	1
1091	UNC455417	1	36590741	Fam178b	0.0428104	0.000109424	0.3501	0.452651	1	0.807451
1092	UNC455695	1	36621541	Fam178b	0.00184321	0.219115	0.00691576	0.00522931	1	1
1093	UNCHS000457	1	36622602	Fam178b	0.00184321	0.219115	0.00691576	0.00522931	1	1
1094	UNCHS000460	1	36648770	Fam178b	0.0562622	0.000197564	0.324611	0.419422	1	0.777296
1095	UNC456277	1	36679987	Fam178b	0.0704639	0.615593	0.261194	0.234986	0.719046	0.961468
1096	JAX00002519	1	36714306	Gm33533	0.000131734	0.413551	0.0154996	0.00944756	1	0.527765
1097	UNC457059	1	36725920	Gm33533;4933424G06Rik	0.0019651	0.212201	0.160984	0.126758	1	0.81783
1098	UNC458188	1	36783210		2.60703e-16	0.000113966	0.00261191	0.00107343	0.767119	0.96
1099	JAX00002525	1	36811728	Tmem131	0.000236691	0.128907	0.624879	0.848393	1	1
1100	UNC458623	1	36812823	Tmem131	0.00168092	0.722064	0.828961	0.562134	1	0.964135
1101	UNCHS000461	1	36828097	Tmem131	9.82185e-05	0.900749	0.932919	0.627075	1	0.909792
1102	JAX00002531	1	36859988	Tmem131	2.76865e-07	0.679152	0.151441	0.0976146	0.554084	1
1103	UNCHS000463	1	36885795	Tmem131	0.383193	0.839167	0.114095	0.122584	0.5362	1
1104	UNCHS000465	1	36886094	Tmem131	0.148574	0.732714	0.46149	0.370126	0.793185	0.68127
1105	UNCHS000464	1	36888211	Tmem131	0.00175095	0.803076	0.660037	0.842932	0.790233	1
1106	UNCHS000466	1	36892868	Tmem131	0.254811	0.129212	0.0802342	0.0555744	0.18114	1
1107	UNCHS000467	1	36903241	Tmem131	7.79877e-06	0.0125557	0.0222506	0.0271309	0.639533	1
1108	UNC460218	1	36942263		3.50959e-05	0.621638	0.213919	0.1596	0.361305	0.942988
1109	UNC460838	1	36994601		1.05778e-05	0.551171	0.778145	0.528325	1	0.689147
1110	JAX00247202	1	37016554		0.383193	0.839167	0.114095	0.122584	0.5362	1
1111	JAX00247210	1	37030925	Vwa3b	7.34525e-10	0.0723203	0.00644513	0.00248697	0.661255	1
1112	UNC461326	1	37032130	Vwa3b	4.47247e-09	0.00219537	0.00710253	0.0045979	0.252783	1
1113	JAX00247218	1	37044084	Vwa3b;Gm39626	3.15885e-05	0.798189	0.99915	0.958389	0.616811	1
1114	UNC462268	1	37088166	Vwa3b	0.276264	0.51284	1	0.808705	0.90083	1
1115	UNCHS000469	1	37110975	Vwa3b	0.637424	0.0147994	0.396427	0.560772	0.707571	1
1116	UNCHS000470	1	37117364	Vwa3b	0.383193	0.839167	0.114095	0.122584	0.5362	1
1117	JAX00247266	1	37212906		4.38524e-06	0.00854848	0.0267461	0.0328463	0.594412	1
1118	UNCHS000471	1	37231981	Cnga3	0.0167199	0.360051	0.575782	0.759096	0.76219	1
1119	UNCHS000472	1	37234417	Cnga3	0.383193	0.839167	0.114095	0.122584	0.5362	1
1120	UNC465365	1	37270082		0.00175095	0.803076	0.660037	0.842932	0.790233	1
1121	UNCHS000475	1	37304584	Inpp4a	0.637424	0.0147994	0.396427	0.560772	0.707571	1
1122	UNCHS000476	1	37307581	Inpp4a	0.00175095	0.803076	0.660037	0.842932	0.790233	1
1123	UNC465785	1	37312571	Inpp4a	0.637424	0.0147994	0.396427	0.560772	0.707571	1
1124	UNCHS000477	1	37340015	Inpp4a	2.54869e-11	0.0116994	0.112119	0.0845438	0.414756	1
1125	UNCHS000478	1	37344386	Inpp4a	3.50959e-05	0.621638	0.213919	0.1596	0.361305	0.942988
1126	UNCHS000479	1	37347711	Inpp4a	0.00175095	0.803076	0.660037	0.842932	0.790233	1
1127	UNCHS000481	1	37353399	Inpp4a	2.54869e-11	0.0116994	0.112119	0.0845438	0.414756	1
1128	UNC466142	1	37356853	Inpp4a	3.50959e-05	0.621638	0.213919	0.1596	0.361305	0.942988
1129	UNCHS000482	1	37358788	Inpp4a	0.383193	0.839167	0.114095	0.122584	0.5362	1
1130	UNCHS000483	1	37365131	Inpp4a	0.00175095	0.803076	0.660037	0.842932	0.790233	1
1131	UNCHS000484	1	37367862	Inpp4a	1.95031e-07	0.00471243	0.0106795	0.00546741	0.492738	1
1132	UNCHS000486	1	37388210	Inpp4a	0.00175095	0.803076	0.660037	0.842932	0.790233	1
1133	UNCHS000488	1	37390365	Inpp4a	3.50959e-05	0.621638	0.213919	0.1596	0.361305	0.942988
1134	UNCHS000489	1	37396212	Inpp4a	1.86813e-05	0.4525	0.271223	0.206064	0.331529	0.971615
1135	UNCHS000490	1	37401756	Inpp4a	2.54869e-11	0.0116994	0.112119	0.0845438	0.414756	1
1136	UNC466554	1	37404527	Inpp4a	2.54869e-11	0.0116994	0.112119	0.0845438	0.414756	1
1137	UNC466794	1	37428950	Coa5	1.95031e-07	0.00471243	0.0106795	0.00546741	0.492738	1
1138	UNCHS000491	1	37445302	Mgat4a	0.00579425	0.28142	0.0674397	0.0908872	1	1
1139	UNCHS000492	1	37448718	Mgat4a	0.0687509	5.40227e-05	0.669879	0.820659	0.260701	1
1140	UNCHS000493	1	37454864	Mgat4a	0.00175095	0.803076	0.660037	0.842932	0.790233	1
1141	UNC467207	1	37471701	Mgat4a	0.637424	0.0147994	0.396427	0.560772	0.707571	1
1142	UNC467761	1	37504838	Mgat4a	2.91388e-05	0.0243263	0.0312523	0.0376937	0.575228	1
1143	UNC468109	1	37525527	Mgat4a	0.245773	0.0063084	0.252492	0.192024	0.85555	0.779443
1144	UNC468308	1	37546673		0.000236691	0.128907	0.624879	0.848393	1	1
1145	JAX00002582	1	37557939		0.215687	0.000382395	0.397922	0.602508	0.943457	1
1146	UNC468545	1	37561494		0.372774	0.0408801	0.309584	0.265119	1	0.917598
1147	JAX00247383	1	37582728		8.4227e-05	0.221489	0.344766	0.394097	1	0.825364
1148	UNC469015	1	37593862		0.00175095	0.803076	0.660037	0.842932	0.790233	1
1149	UNCHS000495	1	37615339	Cracdl;4930556I23Rik	0.01425	3.82429e-08	0.342729	0.424334	1	1
1150	UNC469219	1	37615635	Cracdl	1.31474e-13	0.566446	0.0171954	0.0099554	0.916572	0.979153
1151	UNCHS000496	1	37618132	Cracdl	0.00175095	0.803076	0.660037	0.842932	0.790233	1
1152	UNC469448	1	37639250	Cracdl	8.24332e-06	0.387328	1	0.919706	1	1
1153	UNC469748	1	37652803	Cracdl	1.1555e-05	1.55019e-05	0.00325113	0.00323947	0.895177	1
1154	UNCHS000497	1	37670630	Cracdl;4930470B04Rik	0.000150846	0.0442475	1	0.869622	0.977309	1
1155	UNC470039	1	37679148	Cracdl	0.372774	0.0408801	0.309584	0.265119	1	0.917598
1156	UNCHS000498	1	37679167	Cracdl	2.76865e-07	0.679152	0.151441	0.0976146	0.554084	1
1157	JAX00247420	1	37706705	Cracdl	7.34525e-10	0.0723203	0.00644513	0.00248697	0.661255	1
1158	UNC470398	1	37710746	Cracdl	7.34525e-10	0.0723203	0.00644513	0.00248697	0.661255	1
1159	UNC470578	1	37735080		1.31474e-13	0.566446	0.0171954	0.0099554	0.916572	0.979153
1160	UNC470729	1	37754357		1.5399e-14	0.0412643	0.181855	0.188812	0.624061	0.633987
1161	UNC470914	1	37800584	Tsga10	2.84363e-17	4.07345e-05	0.00980861	0.00822052	0.806596	0.936624
1162	UNC471090	1	37820001	Tsga10	0.245773	0.0063084	0.252492	0.192024	0.85555	0.779443
1163	UNC471327	1	37844115	Tsga10	2.84363e-17	4.07345e-05	0.00980861	0.00822052	0.806596	0.936624
1164	UNCHS000499	1	37846069	Tsga10	0.245773	0.0063084	0.252492	0.192024	0.85555	0.779443
1165	UNCHS000500	1	37852291	Tsga10	1.5399e-14	0.0412643	0.181855	0.188812	0.624061	0.633987
1166	UNC471746	1	37882610	Mitd1	0.372774	0.0408801	0.309584	0.265119	1	0.917598
1167	UNC472065	1	37907046	Lyg2	0.00175095	0.803076	0.660037	0.842932	0.790233	1
1168	JAX00002608	1	37907483	Lyg2	0.245773	0.0063084	0.252492	0.192024	0.85555	0.779443
1169	UNC472554	1	37962474		1.5399e-14	0.0412643	0.181855	0.188812	0.624061	0.633987
1170	UNCHS000501	1	38007047	Eif5b	1.1555e-05	1.55019e-05	0.00325113	0.00323947	0.895177	1
1171	UNC472864	1	38007047	Eif5b	1.1555e-05	1.55019e-05	0.00325113	0.00323947	0.895177	1
1172	UNC473155	1	38042748	Eif5b	0.00175095	0.803076	0.660037	0.842932	0.790233	1
1173	UNCJPD000106	1	38051914	Eif5b	0.015286	1.79359e-06	0.313769	0.230978	1	0.935289
1174	UNC473267	1	38063872	Rev1	2.80577e-13	1.6025e-06	0.0045927	0.00247866	0.572612	1
1175	UNC473434	1	38087107	Rev1	4.38524e-06	0.00854848	0.0267461	0.0328463	0.594412	1
1176	UNCHS000506	1	38119159	Rev1	0.358214	0.379107	0.0469285	0.0573151	0.388621	1
1177	UNC474350	1	38181072	Aff3	0.000981749	0.176317	0.749925	0.546119	0.987963	0.935096
1178	UNC474632	1	38205289	Aff3	0.00175095	0.803076	0.660037	0.842932	0.790233	1
1179	UNCHS000507	1	38218763	Aff3	0.000128003	0.360761	0.136573	0.175152	1	0.640327
1180	UNCHS000509	1	38222097	Aff3;Gm16150	0.372774	0.0408801	0.309584	0.265119	1	0.917598
1181	UNCHS000510	1	38225635	Aff3;Gm16150	0.01425	3.82429e-08	0.342729	0.424334	1	1
1182	JAX00247505	1	38262607	Aff3	0.372774	0.0408801	0.309584	0.265119	1	0.917598
1183	UNCHS000511	1	38311079	Aff3	0.38907	0.0606394	0.755309	0.616942	0.887242	0.883513
1184	UNCHS000512	1	38313987	Aff3	0.0109641	0.369953	0.0621514	0.0561725	0.924691	1
1185	UNC476660	1	38347178	Aff3	0.0109641	0.369953	0.0621514	0.0561725	0.924691	1
1186	UNC477018	1	38366118	Aff3	0.0109641	0.369953	0.0621514	0.0561725	0.924691	1
1187	UNC477390	1	38391811	Aff3	0.0109641	0.369953	0.0621514	0.0561725	0.924691	1
1188	UNCHS000513	1	38420131	Aff3	0.0109641	0.369953	0.0621514	0.0561725	0.924691	1
1189	UNC477777	1	38420894	Aff3	0.245773	0.0063084	0.252492	0.192024	0.85555	0.779443
1190	UNCHS000514	1	38427903	Aff3	4.38524e-06	0.00854848	0.0267461	0.0328463	0.594412	1
1191	JAX00247565	1	38436038	Aff3	4.38524e-06	0.00854848	0.0267461	0.0328463	0.594412	1
1192	UNC478124	1	38441335	Aff3	4.38524e-06	0.00854848	0.0267461	0.0328463	0.594412	1
1193	UNCHS000515	1	38463431	Aff3	1.1555e-05	1.55019e-05	0.00325113	0.00323947	0.895177	1
1194	UNCHS000516	1	38466817	Aff3	4.38524e-06	0.00854848	0.0267461	0.0328463	0.594412	1
1195	JAX00191390	1	38467132	Aff3	1.1555e-05	1.55019e-05	0.00325113	0.00323947	0.895177	1
1196	UNC478568	1	38468740	Aff3	1.1555e-05	1.55019e-05	0.00325113	0.00323947	0.895177	1
1197	UNC478743	1	38479843	Aff3	1.31474e-13	0.566446	0.0171954	0.0099554	0.916572	0.979153
1198	UNC479354	1	38509265	Aff3	4.38524e-06	0.00854848	0.0267461	0.0328463	0.594412	1
1199	UNC479707	1	38528148	Aff3	0.245773	0.0063084	0.252492	0.192024	0.85555	0.779443
1200	JAX00247595	1	38530629	Aff3	4.38524e-06	0.00854848	0.0267461	0.0328463	0.594412	1
1201	JAX00247605	1	38560348	Aff3	0.530823	0.121584	0.271975	0.237157	1	1
1202	UNC480235	1	38562650	Aff3	1.60678e-08	0.000151879	0.00922872	0.0146908	1	0.97591
1203	UNC480797	1	38604509	Aff3	4.38524e-06	0.00854848	0.0267461	0.0328463	0.594412	1
1204	UNC481045	1	38623898	Aff3	0.000150846	0.0442475	1	0.869622	0.977309	1
1205	UNC481370	1	38653254	Gm34596	0.000150846	0.0442475	1	0.869622	0.977309	1
1206	JAX00002664	1	38671356		0.000150846	0.0442475	1	0.869622	0.977309	1
1207	UNCHS000517	1	38678875		9.78755e-06	0.421861	0.829197	1	0.791801	1
1208	UNCHS000518	1	38681372		0.0401912	0.481815	0.0279165	0.0269016	1	0.723962
1209	UNC482006	1	38701778		0.215687	0.000382395	0.397922	0.602508	0.943457	1
1210	UNC482255	1	38720283		8.15666e-13	0.0200769	0.161013	0.117504	0.361305	1
1211	UNC482602	1	38745704		2.20671e-06	0.291642	0.178971	0.216361	0.818728	1
1212	UNC482958	1	38771823		4.38524e-06	0.00854848	0.0267461	0.0328463	0.594412	1
1213	UNCHS000519	1	38775950		0.0401912	0.481815	0.0279165	0.0269016	1	0.723962
1214	UNCHS000520	1	38779731		7.785e-09	0.0201586	0.0773379	0.135509	0.906086	0.623256
1215	UNC483273	1	38793111		0.000564248	0.526733	0.0776966	0.110656	1	0.319958
1216	UNC483623	1	38818597	Lonrf2	0.000803647	2.65777e-09	0.353888	0.416295	1	1
1217	UNC484527	1	38862372		3.46504e-14	0.00134299	0.218099	0.158691	0.446081	1
1218	UNC484960	1	38890061	Chst10	0.000572609	0.0138634	0.81206	0.569424	0.853591	1
1219	UNC485336	1	38912513		0.0401912	0.481815	0.0279165	0.0269016	1	0.723962
1220	UNCHS000521	1	38927398		0.454222	0.000646005	0.855737	0.921466	0.848587	1
1221	UNCHS000522	1	38930108		0.0401912	0.481815	0.0279165	0.0269016	1	0.723962
1222	UNC485895	1	38936129		0.052252	0.383562	0.022094	0.0208994	1	0.68986
1223	UNC486654	1	38980068		4.38524e-06	0.00854848	0.0267461	0.0328463	0.594412	1
1224	UNC487441	1	39014729		8.15666e-13	0.0200769	0.161013	0.117504	0.361305	1
1225	UNCHS000523	1	39020815		0.00042999	6.08672e-10	0.443768	0.516901	1	0.926772
1226	UNC487589	1	39022017		0.0336945	0.0870318	0.950944	0.650416	1	0.927976
1227	UNCHS000524	1	39023664		0.0401912	0.481815	0.0279165	0.0269016	1	0.723962
1228	UNC488354	1	39053961		0.158686	0.33346	0.678314	0.548219	0.899526	0.34606
1229	UNC488654	1	39070259		0.000135452	0.199066	0.19564	0.219439	1	0.859203
1230	UNCHS000525	1	39073106		0.634332	5.44818e-08	0.195027	0.213512	0.610233	1
1231	UNCHS000526	1	39075734		4.87419e-06	0.0831731	0.122908	0.114837	0.798663	0.754478
1232	JAX00247813	1	39104250		0.634332	5.44818e-08	0.195027	0.213512	0.610233	1
1233	UNC489248	1	39118218		0.0401912	0.481815	0.0279165	0.0269016	1	0.723962
1234	UNC489481	1	39141201		0.455466	0.00703041	1	1	0.476941	1
1235	UNCHS000527	1	39153945		0.00042999	6.08672e-10	0.443768	0.516901	1	0.926772
1236	UNCHS000528	1	39156199		0.333629	0.28747	0.614545	0.723915	1	0.509582
1237	JAX00002702	1	39159583		0.00642909	0.108517	0.912875	0.797569	1	0.561968
1238	UNC489921	1	39171510		0.0998367	6.0542e-05	0.318847	0.36813	1	0.323965
1239	UNC490250	1	39195039	Npas2	1.1555e-05	1.55019e-05	0.00325113	0.00323947	0.895177	1
1240	UNC490585	1	39218437	Npas2	0.00042999	6.08672e-10	0.443768	0.516901	1	0.926772
1241	UNCHS000529	1	39229476	Npas2	0.00042999	6.08672e-10	0.443768	0.516901	1	0.926772
1242	UNCHS000530	1	39232126	Npas2	1.31474e-13	0.566446	0.0171954	0.0099554	0.916572	0.979153
1243	UNC490855	1	39232378	Npas2	0.000135452	0.199066	0.19564	0.219439	1	0.859203
1244	JAX00002707	1	39243848	Npas2	0.000135452	0.199066	0.19564	0.219439	1	0.859203
1245	UNCHS000532	1	39264405	Npas2	1.31474e-13	0.566446	0.0171954	0.0099554	0.916572	0.979153
1246	UNCHS000534	1	39274546	Npas2	1.31474e-13	0.566446	0.0171954	0.0099554	0.916572	0.979153
1247	UNC491954	1	39305953	Npas2	0.0737744	1.61507e-06	0.381236	0.502597	0.877646	1
1248	UNC492314	1	39334119	Npas2	2.60569e-08	0.665942	0.163037	0.167778	0.672222	0.218365
1249	UNCHS000536	1	39343027	Npas2	2.60569e-08	0.665942	0.163037	0.167778	0.672222	0.218365
1250	UNC492646	1	39362631	Npas2	0.372774	0.0408801	0.309584	0.265119	1	0.917598
1251	UNC492821	1	39381068	Tbc1d8	2.60569e-08	0.665942	0.163037	0.167778	0.672222	0.218365
1252	UNC493060	1	39396927	Tbc1d8	4.38524e-06	0.00854848	0.0267461	0.0328463	0.594412	1
1253	JAX00247915	1	39417897	Tbc1d8	0.578739	0.0355304	0.842333	0.656211	0.689139	0.679355
1254	UNC493884	1	39445453	Tbc1d8	5.61089e-07	0.000161609	0.00955399	0.00741166	1	0.519811
1255	UNC494410	1	39478659	Tbc1d8	0.0192741	0.000106864	0.00408896	0.0040096	0.946333	1
1256	UNCHS000537	1	39485483		0.158686	0.33346	0.678314	0.548219	0.899526	0.34606
1257	UNCHS000538	1	39488889		7.52846e-08	2.89096e-06	0.0146994	0.0111098	1	0.58489
1258	UNC494697	1	39495690		5.61089e-07	0.000161609	0.00955399	0.00741166	1	0.519811
1259	UNCHS000539	1	39538974	Cnot11	1.1555e-05	1.55019e-05	0.00325113	0.00323947	0.895177	1
1260	UNCHS000540	1	39542072	Cnot11	3.65029e-06	5.40217e-07	0.00476577	0.00461511	0.986963	1
1261	UNC495553	1	39558852	Rnf149	0.000473648	0.818708	0.773094	0.923389	0.539014	1
1262	UNCHS000542	1	39561597	Rnf149	4.38524e-06	0.00854848	0.0267461	0.0328463	0.594412	1
1263	JAX00247953	1	39568242	Rnf149	4.26816e-06	0.00394764	0.0272643	0.0326443	0.695278	1
1264	JAX00247954	1	39568279	Rnf149	0.000473648	0.818708	0.773094	0.923389	0.539014	1
1265	UNCHS000543	1	39570667	Rnf149	4.38524e-06	0.00854848	0.0267461	0.0328463	0.594412	1
1266	UNCHS000544	1	39575753	Rnf149	0.245773	0.0063084	0.252492	0.192024	0.85555	0.779443
1267	UNC495671	1	39577326	Rnf149	1.04434e-11	0.00526154	0.0920724	0.0775002	0.261095	0.924539
1268	UNC496279	1	39607116		7.34525e-10	0.0723203	0.00644513	0.00248697	0.661255	1
1269	UNC496336	1	39609803		0.158686	0.33346	0.678314	0.548219	0.899526	0.34606
1270	UNC496797	1	39633126	Creg2	1.48358e-08	0.000704756	0.0102292	0.015172	0.994711	1
1271	UNCHS000546	1	39639269	Creg2	2.342e-06	0.00263399	0.0326116	0.0393628	0.646566	1
1272	UNCHS000547	1	39651801	Creg2;D930019O06Rik	4.38524e-06	0.00854848	0.0267461	0.0328463	0.594412	1
1273	UNC497379	1	39663274		0.0782822	0.595173	0.816919	0.853853	0.735358	1
1274	JAX00247978	1	39670865	Rfx8	4.38524e-06	0.00854848	0.0267461	0.0328463	0.594412	1
1275	UNC497674	1	39682406	Rfx8	8.01711e-07	1.5124e-10	0.462128	0.534018	1	1
1276	UNCHS000549	1	39684115	Rfx8	4.38524e-06	0.00854848	0.0267461	0.0328463	0.594412	1
1277	UNCHS000550	1	39686412	Rfx8	1.79861e-05	0.279033	0.951821	0.885369	1	0.939222
1278	UNC498491	1	39730195		0.000418115	0.578715	0.497072	0.679739	0.707571	0.875587
1279	JAX00247992	1	39732405		6.41168e-07	0.505222	0.930438	1	1	1
1280	UNC499505	1	39784768		6.41582e-06	0.00698732	0.0353776	0.0421313	0.614553	1
1281	UNC500000	1	39813579		3.91045e-15	4.59344e-07	0.00651703	0.00339071	0.444237	0.848211
1282	UNC500236	1	39821829		5.61089e-07	0.000161609	0.00955399	0.00741166	1	0.519811
1283	UNC500690	1	39845829	1700066B17Rik	0.000929094	0.0698997	0.616486	0.46545	0.792813	1
1284	UNC500979	1	39869242		6.41168e-07	0.505222	0.930438	1	1	1
1285	UNCHS000551	1	39877862		2.45724e-15	2.35947e-06	0.00658278	0.00325645	0.492738	0.760358
1286	UNCHS000552	1	39880204		4.38524e-06	0.00854848	0.0267461	0.0328463	0.594412	1
1287	UNCHS000553	1	39888877		4.38524e-06	0.00854848	0.0267461	0.0328463	0.594412	1
1288	UNCHS000554	1	39891754		2.53985e-10	0.00390617	0.209004	0.313653	1	0.799627
1289	UNC501434	1	39898792		0.000195122	0.292128	0.935174	0.692522	0.90083	0.563603
1290	UNC501856	1	39924122	Map4k4	0.000929094	0.0698997	0.616486	0.46545	0.792813	1
1291	JAX00248050	1	39932298	Map4k4	0.000929094	0.0698997	0.616486	0.46545	0.792813	1
1292	UNC502074	1	39936301	Map4k4	1.1555e-05	1.55019e-05	0.00325113	0.00323947	0.895177	1
1293	UNCHS000555	1	39936500	Map4k4	6.41168e-07	0.505222	0.930438	1	1	1
1294	UNCHS000556	1	39939590	Map4k4	7.785e-09	0.0201586	0.0773379	0.135509	0.906086	0.623256
1295	UNC502226	1	39949831	Map4k4	4.38524e-06	0.00854848	0.0267461	0.0328463	0.594412	1
1296	JAX00248072	1	39958952	Map4k4	4.38524e-06	0.00854848	0.0267461	0.0328463	0.594412	1
1297	UNCHS000558	1	39959662	Map4k4	4.38524e-06	0.00854848	0.0267461	0.0328463	0.594412	1
1298	JAX00002762	1	39959750	Map4k4	4.87419e-06	0.0831731	0.122908	0.114837	0.798663	0.754478
1299	UNC502453	1	39962753	Map4k4	8.80989e-20	6.71932e-05	0.0136281	0.0102353	0.71309	1
1300	UNCHS000559	1	39973353	Map4k4	2.98067e-07	0.00140241	0.0135007	0.0159646	0.714002	1
1301	UNCHS000560	1	39976387	Map4k4	5.61089e-07	0.000161609	0.00955399	0.00741166	1	0.519811
1302	UNC502670	1	39981593	Map4k4	0.000195122	0.292128	0.935174	0.692522	0.90083	0.563603
1303	UNCHS000561	1	39983285	Map4k4	0.000195122	0.292128	0.935174	0.692522	0.90083	0.563603
1304	UNCHS000562	1	39985869	Map4k4	4.38524e-06	0.00854848	0.0267461	0.0328463	0.594412	1
1305	UNC502861	1	39994853	Map4k4	1.04434e-11	0.00526154	0.0920724	0.0775002	0.261095	0.924539
1306	UNC502964	1	40004667	Map4k4	4.87419e-06	0.0831731	0.122908	0.114837	0.798663	0.754478
1307	UNC503061	1	40012965	Map4k4	4.38524e-06	0.00854848	0.0267461	0.0328463	0.594412	1
1308	UNC503321	1	40031145		4.38524e-06	0.00854848	0.0267461	0.0328463	0.594412	1
1309	UNC503417	1	40040589		8.15666e-13	0.0200769	0.161013	0.117504	0.361305	1
1310	JAX00248113	1	40041729		0.000418115	0.578715	0.497072	0.679739	0.707571	0.875587
1311	UNC503702	1	40057767		8.15666e-13	0.0200769	0.161013	0.117504	0.361305	1
1312	UNC503938	1	40072341		4.87419e-06	0.0831731	0.122908	0.114837	0.798663	0.754478
1313	UNC504151	1	40086127	Il1r2	4.38524e-06	0.00854848	0.0267461	0.0328463	0.594412	1
1314	UNC504343	1	40098293	Il1r2	1.04434e-11	0.00526154	0.0920724	0.0775002	0.261095	0.924539
1315	UNC504450	1	40108579	Il1r2	2.45724e-15	2.35947e-06	0.00658278	0.00325645	0.492738	0.760358
1316	UNCHS000563	1	40109151	Il1r2	0.158686	0.33346	0.678314	0.548219	0.899526	0.34606
1317	UNCHS000564	1	40111714	Il1r2	1.55142e-05	0.0031484	0.0146369	0.0164623	0.842891	1
1318	UNC504677	1	40122051	Il1r2	6.27925e-05	0.283435	0.366071	0.386381	0.852567	0.593721
1319	UNC504993	1	40137792		5.1564e-16	2.5338e-05	0.0112935	0.0116667	0.619568	0.727007
1320	UNC505220	1	40154930		4.38524e-06	0.00854848	0.0267461	0.0328463	0.594412	1
1321	UNC505341	1	40159032		6.41168e-07	0.505222	0.930438	1	1	1
1322	JAX00248152	1	40162216		8.80989e-20	6.71932e-05	0.0136281	0.0102353	0.71309	1
1323	UNC505646	1	40173376		1.11702e-05	0.160197	0.256917	0.310056	0.957077	1
1324	UNC505877	1	40186363		0.264097	0.292973	0.778364	0.903867	1	0.562534
1325	UNC506099	1	40203807		1.11702e-05	0.160197	0.256917	0.310056	0.957077	1
1326	UNC506203	1	40217186		4.38524e-06	0.00854848	0.0267461	0.0328463	0.594412	1
1327	UNC506368	1	40227196	Il1r1	1.11702e-05	0.160197	0.256917	0.310056	0.957077	1
1328	UNC506607	1	40243410	Il1r1	3.64765e-05	0.190048	0.301061	0.352338	1	0.970723
1329	UNCHS000565	1	40252664	Il1r1	6.41168e-07	0.505222	0.930438	1	1	1
1330	UNCHS000566	1	40255918	Il1r1	4.38524e-06	0.00854848	0.0267461	0.0328463	0.594412	1
1331	JAX00248180	1	40267678	Il1r1	1.1555e-05	1.55019e-05	0.00325113	0.00323947	0.895177	1
1332	UNC507122	1	40279163	Il1r1	3.39071e-16	0.0726576	0.253704	0.248521	0.55354	1
1333	JAX00248192	1	40282026	Il1r1	1.1555e-05	1.55019e-05	0.00325113	0.00323947	0.895177	1
1334	UNCHS000567	1	40293264	Il1r1	4.07034e-09	0.0420823	0.711898	0.844635	1	1
1335	UNC507551	1	40299115	Il1r1	1.1555e-05	1.55019e-05	0.00325113	0.00323947	0.895177	1
1336	UNC507751	1	40315416	Il1r1	0.000418115	0.578715	0.497072	0.679739	0.707571	0.875587
1337	UNC508122	1	40349600	Il1rl2	4.38524e-06	0.00854848	0.0267461	0.0328463	0.594412	1
1338	JAX00248207	1	40350610	Il1rl2	4.38524e-06	0.00854848	0.0267461	0.0328463	0.594412	1
1339	UNC508264	1	40363196	Il1rl2	6.58506e-09	0.132935	0.19301	0.247356	1	1
1340	UNCHS000570	1	40370474		0.0721344	0.0149525	0.237762	0.233018	0.789228	1
1341	UNC508517	1	40375421		0.0782822	0.595173	0.816919	0.853853	0.735358	1
1342	UNC508749	1	40389328		0.000418115	0.578715	0.497072	0.679739	0.707571	0.875587
1343	UNC508878	1	40396238		4.38524e-06	0.00854848	0.0267461	0.0328463	0.594412	1
1344	UNC509094	1	40410273	Il1rl1	0.276624	0.00414854	0.458999	0.404811	0.92346	0.77571
1345	UNC509377	1	40425661	Il1rl1	1.11702e-05	0.160197	0.256917	0.310056	0.957077	1
1346	JAX00248243	1	40432799	Il1rl1	3.39071e-16	0.0726576	0.253704	0.248521	0.55354	1
1347	JAX00248251	1	40439384	Il1rl1	8.15666e-13	0.0200769	0.161013	0.117504	0.361305	1
1348	UNC509651	1	40440730	Il1rl1	4.38524e-06	0.00854848	0.0267461	0.0328463	0.594412	1
1349	UNC509809	1	40458688	Il1rl1	8.15666e-13	0.0200769	0.161013	0.117504	0.361305	1
1350	UNC509907	1	40464185	Il1rl1	0.0169131	0.955049	1	1	0.671778	0.776209
1351	UNCHS000571	1	40481279	Il18r1	0.0645465	0.898525	0.773059	0.823719	0.607767	0.91929
1352	UNCHS000573	1	40488167	Il18r1	0.10062	0.00857763	0.265839	0.263083	0.737942	1
1353	JAX00248271	1	40495472	Il18r1	4.38524e-06	0.00854848	0.0267461	0.0328463	0.594412	1
1354	UNC510637	1	40513437		0.0737744	1.61507e-06	0.381236	0.502597	0.877646	1
1355	UNC510748	1	40523216	Il18rap	0.00880054	0.288557	0.100192	0.0813263	1	1
1356	UNC510853	1	40530323	Il18rap	0.00880054	0.288557	0.100192	0.0813263	1	1
1357	UNCHS000576	1	40539342	Il18rap	0.00042999	6.08672e-10	0.443768	0.516901	1	0.926772
1358	UNC511312	1	40549949	Il18rap	0.00042999	6.08672e-10	0.443768	0.516901	1	0.926772
1359	JAX00248287	1	40562958		0.000100651	0.0500641	0.036914	0.0475368	0.549673	1
1360	UNC511433	1	40563290		0.079422	5.14653e-10	0.185482	0.168553	0.672821	0.424558
1361	UNC010074671	1	40580360	Gm35801;Slc9a4	0.000564248	0.526733	0.0776966	0.110656	1	0.319958
1362	UNC511891	1	40588674	Slc9a4	0.000564248	0.526733	0.0776966	0.110656	1	0.319958
1363	UNCHS000577	1	40591241	Slc9a4	0.000564248	0.526733	0.0776966	0.110656	1	0.319958
1364	UNCHS000578	1	40593662	Slc9a4	4.38524e-06	0.00854848	0.0267461	0.0328463	0.594412	1
1365	UNC512093	1	40601261	Slc9a4	4.38524e-06	0.00854848	0.0267461	0.0328463	0.594412	1
1366	UNC512234	1	40615274	Slc9a4	4.38524e-06	0.00854848	0.0267461	0.0328463	0.594412	1
1367	UNC512421	1	40628720	Slc9a4	4.38524e-06	0.00854848	0.0267461	0.0328463	0.594412	1
1368	UNC512562	1	40641385		4.38524e-06	0.00854848	0.0267461	0.0328463	0.594412	1
1369	UNC512702	1	40654136		4.38524e-06	0.00854848	0.0267461	0.0328463	0.594412	1
1370	UNC512930	1	40669006		4.38524e-06	0.00854848	0.0267461	0.0328463	0.594412	1
1371	UNCHS000579	1	40672962		4.38524e-06	0.00854848	0.0267461	0.0328463	0.594412	1
1372	UNCHS000580	1	40675218		4.38524e-06	0.00854848	0.0267461	0.0328463	0.594412	1
1373	UNC513116	1	40682856	Slc9a2	0.333629	0.28747	0.614545	0.723915	1	0.509582
1374	JAX00002816	1	40685528	Slc9a2	4.87419e-06	0.0831731	0.122908	0.114837	0.798663	0.754478
1375	UNC513219	1	40691967	Slc9a2	4.87419e-06	0.0831731	0.122908	0.114837	0.798663	0.754478
1376	UNC513383	1	40708716	Slc9a2	4.87419e-06	0.0831731	0.122908	0.114837	0.798663	0.754478
1377	UNC513650	1	40721401	Slc9a2	4.38524e-06	0.00854848	0.0267461	0.0328463	0.594412	1
1378	UNC513848	1	40731221	Slc9a2	0.00042999	6.08672e-10	0.443768	0.516901	1	0.926772
1379	UNC514105	1	40745206	Slc9a2	4.38524e-06	0.00854848	0.0267461	0.0328463	0.594412	1
1380	JAX00002820	1	40755452	Slc9a2	4.87419e-06	0.0831731	0.122908	0.114837	0.798663	0.754478
1381	UNC514382	1	40760840	Slc9a2	1.22577e-05	0.126052	0.099457	0.0911959	0.866616	0.798556
1382	UNC514629	1	40778349	Gm37915;Mfsd9	6.33464e-09	0.00903859	0.0819887	0.138888	1	0.550673
1383	UNCHS000581	1	40781914	Gm37915;Mfsd9	4.38524e-06	0.00854848	0.0267461	0.0328463	0.594412	1
1384	UNCHS000582	1	40784760	Gm37915;Mfsd9	0.0721344	0.0149525	0.237762	0.233018	0.789228	1
1385	backupUNC010074862	1	40791247		0.0721344	0.0149525	0.237762	0.233018	0.789228	1
1386	UNC515038	1	40798322		6.58506e-09	0.132935	0.19301	0.247356	1	1
1387	UNC515205	1	40807588	Tmem182	6.58506e-09	0.132935	0.19301	0.247356	1	1
1388	UNCHS000583	1	40809065	Tmem182	7.785e-09	0.0201586	0.0773379	0.135509	0.906086	0.623256
1389	UNCHS000584	1	40817960	Tmem182	4.87419e-06	0.0831731	0.122908	0.114837	0.798663	0.754478
1390	UNC515549	1	40824706	Tmem182	4.38524e-06	0.00854848	0.0267461	0.0328463	0.594412	1
1391	UNC516206	1	40856560	Tmem182	4.87419e-06	0.0831731	0.122908	0.114837	0.798663	0.754478
1392	UNC516358	1	40866401		1.1555e-05	1.55019e-05	0.00325113	0.00323947	0.895177	1
1393	UNC516522	1	40874692		6.02408e-10	0.00136793	0.020754	0.0245409	1	0.989667
1394	UNC516877	1	40892542		5.99739e-06	0.996622	0.0792422	0.0580248	0.476701	0.533279
1395	JAX00248344	1	40896255		0.00042999	6.08672e-10	0.443768	0.516901	1	0.926772
1396	UNC517197	1	40908117		0.000473648	0.818708	0.773094	0.923389	0.539014	1
1397	UNC517414	1	40922707		2.60569e-08	0.665942	0.163037	0.167778	0.672222	0.218365
1398	JAX00248357	1	40931737		0.0721344	0.0149525	0.237762	0.233018	0.789228	1
1399	UNC517564	1	40931804		6.58506e-09	0.132935	0.19301	0.247356	1	1
1400	UNCHS000585	1	40945904		1.1555e-05	1.55019e-05	0.00325113	0.00323947	0.895177	1
1401	UNC517773	1	40946745		4.30358e-06	0.0374244	0.106029	0.118196	0.827928	1
1402	UNCHS000586	1	40949729		4.38524e-06	0.00854848	0.0267461	0.0328463	0.594412	1
1403	UNC517961	1	40958784		4.38524e-06	0.00854848	0.0267461	0.0328463	0.594412	1
1404	UNC518187	1	40972761		4.38524e-06	0.00854848	0.0267461	0.0328463	0.594412	1
1405	UNC518325	1	40980568		1.1555e-05	1.55019e-05	0.00325113	0.00323947	0.895177	1
1406	UNC518544	1	40993177		1.1555e-05	1.55019e-05	0.00325113	0.00323947	0.895177	1
1407	JAX00248375	1	40995038		0.372774	0.0408801	0.309584	0.265119	1	0.917598
1408	UNC518753	1	41007031		1.1555e-05	1.55019e-05	0.00325113	0.00323947	0.895177	1
1409	UNC519145	1	41026395		4.99219e-06	0.0011287	0.0585118	0.072224	0.601584	1
1410	UNC519296	1	41039242		4.38524e-06	0.00854848	0.0267461	0.0328463	0.594412	1
1411	UNC519475	1	41052625		4.38524e-06	0.00854848	0.0267461	0.0328463	0.594412	1
1412	JAX00248386	1	41061544		1.1555e-05	1.55019e-05	0.00325113	0.00323947	0.895177	1
1413	UNC519575	1	41062705		1.1555e-05	1.55019e-05	0.00325113	0.00323947	0.895177	1
1414	UNC520232	1	41097310		4.75427e-06	1.93986e-05	0.00358914	0.00345782	0.862413	0.932396
1415	UNC520366	1	41105182		2.342e-06	0.00263399	0.0326116	0.0393628	0.646566	1
1416	UNC520487	1	41113103		0.000623226	0.00109103	0.0408599	0.0368884	1	1
1417	UNC520787	1	41135044		1.1555e-05	1.55019e-05	0.00325113	0.00323947	0.895177	1
1418	UNC521042	1	41149086		1.1555e-05	1.55019e-05	0.00325113	0.00323947	0.895177	1
1419	UNC521336	1	41173901	4930448I06Rik	4.38524e-06	0.00854848	0.0267461	0.0328463	0.594412	1
1420	UNCHS000587	1	41182352		4.38524e-06	0.00854848	0.0267461	0.0328463	0.594412	1
1421	UNC521498	1	41183669		4.38524e-06	0.00854848	0.0267461	0.0328463	0.594412	1
1422	UNCHS000588	1	41185559		1.1555e-05	1.55019e-05	0.00325113	0.00323947	0.895177	1
1423	UNC521688	1	41194490		0.0209186	0.000992889	0.0379282	0.0323323	1	1
1424	UNC521970	1	41211139		1.1555e-05	1.55019e-05	0.00325113	0.00323947	0.895177	1
1425	UNC522210	1	41224005		1.1555e-05	1.55019e-05	0.00325113	0.00323947	0.895177	1
1426	UNC522478	1	41239846		4.38524e-06	0.00854848	0.0267461	0.0328463	0.594412	1
1427	UNC522694	1	41250931		1.1555e-05	1.55019e-05	0.00325113	0.00323947	0.895177	1
1428	UNC522839	1	41259198		1.1555e-05	1.55019e-05	0.00325113	0.00323947	0.895177	1
1429	UNC523568	1	41306548		1.1555e-05	1.55019e-05	0.00325113	0.00323947	0.895177	1
1430	UNC523881	1	41329072		4.38524e-06	0.00854848	0.0267461	0.0328463	0.594412	1
1431	UNC524208	1	41355814		1.1555e-05	1.55019e-05	0.00325113	0.00323947	0.895177	1
1432	UNC524471	1	41372425		4.38524e-06	0.00854848	0.0267461	0.0328463	0.594412	1
1433	UNCHS000589	1	41372754		4.38524e-06	0.00854848	0.0267461	0.0328463	0.594412	1
1434	UNCHS000590	1	41375553		2.24878e-05	4.0505e-05	0.00207767	0.00201408	0.97466	1
1435	UNC524732	1	41391175		5.09663e-08	6.32797e-10	0.013821	0.013613	1	0.157315
1436	UNC524947	1	41410921		1.1555e-05	1.55019e-05	0.00325113	0.00323947	0.895177	1
1437	JAX00248439	1	41411404		1.1555e-05	1.55019e-05	0.00325113	0.00323947	0.895177	1
1438	JAX00002871	1	41422748		0.0354125	0.012349	1	0.899678	0.653584	0.478424
1439	UNC525221	1	41433283		0.0354125	0.012349	1	0.899678	0.653584	0.478424
1440	UNC525766	1	41477940		4.89606e-10	1.70301e-08	0.0127368	0.00838386	1	0.512126
1441	UNC525955	1	41491565		7.7201e-09	6.65337e-08	0.0295327	0.0221966	1	0.662831
1442	UNC526214	1	41513723	Gm39631	0.437984	0.704882	0.911431	0.727622	0.795668	0.348539
1443	UNC526362	1	41529433	Gm39631	2.342e-06	0.00263399	0.0326116	0.0393628	0.646566	1
1444	UNC526893	1	41557569		7.7201e-09	6.65337e-08	0.0295327	0.0221966	1	0.662831
1445	UNC527371	1	41584822		1.34528e-06	0.0604193	0.0160908	0.0190092	0.734689	0.475106
1446	UNCHS000592	1	41585633		1.34528e-06	0.0604193	0.0160908	0.0190092	0.734689	0.475106
1447	JAX00002883	1	41590612		0.408376	0.106742	0.90863	0.868794	0.311184	0.604807
1448	UNC527937	1	41622021		0.336192	0.178909	1	0.978371	0.366045	0.654892
1449	UNC528356	1	41647001		1.34528e-06	0.0604193	0.0160908	0.0190092	0.734689	0.475106
1450	UNCHS000593	1	41647853		1.34528e-06	0.0604193	0.0160908	0.0190092	0.734689	0.475106
1451	UNCHS000594	1	41651136		3.02594e-06	0.00643759	0.178979	0.153651	1	1
1452	UNC528437	1	41651136		9.71927e-05	0.0442266	0.215832	0.182921	1	1
1453	UNCHS000595	1	41652135		3.02594e-06	0.00643759	0.178979	0.153651	1	1
1454	UNCHS000598	1	41664625		0.00720855	0.0142665	0.444025	0.323475	0.618333	0.60274
1455	UNC528903	1	41702292		9.7677e-08	1.61122e-06	0.0129287	0.0088267	0.879028	0.796333
1456	JAX00248499	1	41706086		0.362748	0.485929	0.458944	0.574298	1	0.400627
1457	UNC529444	1	41744085	Gm29260	2.76908e-06	1.68016e-06	0.00341136	0.00307872	1	1
1458	UNC529906	1	41781418	Gm29260	0.119618	0.0821182	0.862526	0.686165	0.473369	0.603322
1459	UNCHS000599	1	41792237	Gm29260	0.119618	0.0821182	0.862526	0.686165	0.473369	0.603322
1460	UNCHS000600	1	41795214	Gm29260	1.1555e-05	1.55019e-05	0.00325113	0.00323947	0.895177	1
1461	UNC530110	1	41796848	Gm29260	7.46211e-05	0.824277	0.816032	0.927172	0.0627376	1
1462	UNC530480	1	41825114	Gm29260	2.342e-06	0.00263399	0.0326116	0.0393628	0.646566	1
1463	UNC531436	1	41880728	Gm29260	1.24544e-05	0.00202294	0.0103589	0.00639477	1	0.60134
1464	UNC531500	1	41886546	Gm29260	1.93766e-06	1.47428e-05	0.0122465	0.00780804	0.939308	0.882323
1465	JAX00248544	1	41904229	Gm29260	4.38524e-06	0.00854848	0.0267461	0.0328463	0.594412	1
1466	UNC531718	1	41906176	Gm29260	3.02594e-06	0.00643759	0.178979	0.153651	1	1
1467	JAX00002909	1	41912677	Gm29260	3.02594e-06	0.00643759	0.178979	0.153651	1	1
1468	UNC531839	1	41919150	Gm29260	1.1555e-05	1.55019e-05	0.00325113	0.00323947	0.895177	1
1469	UNC532315	1	41950766		3.02594e-06	0.00643759	0.178979	0.153651	1	1
1470	UNC532412	1	41960821		9.7677e-08	1.61122e-06	0.0129287	0.0088267	0.879028	0.796333
1471	JAX00002914	1	41994144		0.119618	0.0821182	0.862526	0.686165	0.473369	0.603322
1472	UNCHS000601	1	42013773		0.00203254	0.319638	0.966867	1	1	0.688931
1473	UNC533184	1	42019003		0.372774	0.0408801	0.309584	0.265119	1	0.917598
1474	UNCHS000602	1	42022542		4.38524e-06	0.00854848	0.0267461	0.0328463	0.594412	1
1475	UNC533491	1	42044440		0.00104932	0.920043	0.617495	0.725423	0.0993006	1
1476	UNC533757	1	42064747		3.03066e-06	0.776318	0.724974	0.94386	0.707438	0.953703
1477	UNCHS000603	1	42065875		3.03066e-06	0.776318	0.724974	0.94386	0.707438	0.953703
1478	JAX00248580	1	42080878		6.44416e-06	0.75023	0.114171	0.149069	0.901267	0.241066
1479	UNC534089	1	42095575		4.38524e-06	0.00854848	0.0267461	0.0328463	0.594412	1
1480	UNCHS000605	1	42114902		4.38524e-06	0.00854848	0.0267461	0.0328463	0.594412	1
1481	UNCHS000606	1	42117934		9.75527e-08	0.11167	0.161467	0.201362	0.905143	0.428934
1482	UNC534504	1	42124203		0.372774	0.0408801	0.309584	0.265119	1	0.917598
1483	UNC534538	1	42129604		2.06583e-06	0.361924	0.158839	0.199908	0.803854	0.213518
1484	UNC534913	1	42156171		4.38524e-06	0.00854848	0.0267461	0.0328463	0.594412	1
1485	UNC535173	1	42172771		5.4477e-07	0.673317	0.346984	0.339266	0.410138	0.46448
1486	JAX00248612	1	42175551		4.38524e-06	0.00854848	0.0267461	0.0328463	0.594412	1
1487	UNCHS000607	1	42197073		3.19996e-05	0.805416	0.773008	0.742933	0.21001	0.452372
1488	UNC535648	1	42198474		0.236916	0.00407867	0.164588	0.205209	0.159145	0.642252
1489	UNCHS000608	1	42199783		4.38524e-06	0.00854848	0.0267461	0.0328463	0.594412	1
1490	UNCHS000609	1	42208768		0.236916	0.00407867	0.164588	0.205209	0.159145	0.642252
1491	UNC535822	1	42213798		9.7677e-08	1.61122e-06	0.0129287	0.0088267	0.879028	0.796333
1492	JAX00248629	1	42226388		4.38524e-06	0.00854848	0.0267461	0.0328463	0.594412	1
1493	UNC536233	1	42248208		0.760667	1.03502e-05	0.181295	0.175714	0.431329	0.319804
1494	UNCHS000612	1	42257141		0.0977081	0.251753	0.0618419	0.0535642	0.876971	0.465671
1495	UNC536663	1	42281440	Gm28175	0.691947	0.0844266	1	0.815149	0.118279	1
1496	JAX00248648	1	42287372	Gm28175	0.119618	0.0821182	0.862526	0.686165	0.473369	0.603322
1497	UNC536810	1	42293887	Gm28175	0.0977081	0.251753	0.0618419	0.0535642	0.876971	0.465671
1498	JAX00248660	1	42319987		0.0367121	0.000545844	0.176949	0.202312	0.848046	0.412988
1499	UNC537525	1	42347493	Gm46088	0.0367121	0.000545844	0.176949	0.202312	0.848046	0.412988
1500	UNC537771	1	42364723		4.38524e-06	0.00854848	0.0267461	0.0328463	0.594412	1
1501	JAX00002942	1	42367572		3.46074e-22	0.000173917	0.17139	0.23394	0.091306	0.832541
1502	UNC538011	1	42384750		3.46074e-22	0.000173917	0.17139	0.23394	0.091306	0.832541
1503	UNC538335	1	42403820	Gm36678	3.46074e-22	0.000173917	0.17139	0.23394	0.091306	0.832541
1504	JAX00248686	1	42407450	Gm36678	3.46074e-22	0.000173917	0.17139	0.23394	0.091306	0.832541
1505	UNC538532	1	42416762	Gm36678	3.46074e-22	0.000173917	0.17139	0.23394	0.091306	0.832541
1506	UNC539111	1	42453395		0.0367121	0.000545844	0.176949	0.202312	0.848046	0.412988
1507	UNC539298	1	42464325		1.66978e-10	0.864212	0.227391	0.211132	0.185065	1
1508	UNCHS000615	1	42493745		4.38524e-06	0.00854848	0.0267461	0.0328463	0.594412	1
1509	UNCHS000616	1	42496604		0.0367121	0.000545844	0.176949	0.202312	0.848046	0.412988
1510	UNC539732	1	42497612		3.14431e-11	0.0553324	0.0331503	0.0304792	0.614832	0.502788
1511	JAX00248723	1	42497756		0.305253	0.0147916	0.361923	0.308999	0.955123	0.954248
1512	UNC539910	1	42509759		0.119618	0.0821182	0.862526	0.686165	0.473369	0.603322
1513	UNC540376	1	42533132		0.000803404	0.0127976	0.122796	0.180519	0.922868	0.67584
1514	UNC540628	1	42555364		5.18674e-17	0.00771141	0.0514949	0.027944	1	0.767543
1515	UNC540792	1	42564544	Gm46089	3.03066e-06	0.776318	0.724974	0.94386	0.707438	0.953703
1516	UNC541211	1	42592666		4.38524e-06	0.00854848	0.0267461	0.0328463	0.594412	1
1517	UNC541620	1	42621629	Gm30248	3.03066e-06	0.776318	0.724974	0.94386	0.707438	0.953703
1518	UNC541737	1	42631792	Gm30248	3.03066e-06	0.776318	0.724974	0.94386	0.707438	0.953703
1519	UNCHS000619	1	42634096	Gm30248	4.38524e-06	0.00854848	0.0267461	0.0328463	0.594412	1
1520	UNCHS000620	1	42637571	Gm30248	1.06848e-08	0.479058	0.150537	0.18054	0.738561	1
1521	JAX00248770	1	42651171	Pantr1	5.18674e-17	0.00771141	0.0514949	0.027944	1	0.767543
1522	UNC542228	1	42677222	Pantr1	0.372774	0.0408801	0.309584	0.265119	1	0.917598
1523	UNC542313	1	42690144	Pantr1;Gm46091	4.78205e-21	0.000123574	0.390072	0.397572	0.387988	1
1524	UNCHS000621	1	42705218	Gm46091	0.372774	0.0408801	0.309584	0.265119	1	0.917598
1525	UNC542508	1	42716693	Gm46091	4.38524e-06	0.00854848	0.0267461	0.0328463	0.594412	1
1526	JAX00248792	1	42732818	Gm46091	4.38524e-06	0.00854848	0.0267461	0.0328463	0.594412	1
1527	JAX00002972	1	42758562		1.1555e-05	1.55019e-05	0.00325113	0.00323947	0.895177	1
1528	UNC543407	1	42782015		1.1555e-05	1.55019e-05	0.00325113	0.00323947	0.895177	1
1529	UNC543566	1	42792321		1.1555e-05	1.55019e-05	0.00325113	0.00323947	0.895177	1
1530	UNCHS000623	1	42824963		4.38524e-06	0.00854848	0.0267461	0.0328463	0.594412	1
1531	UNC544165	1	42826537		4.78205e-21	0.000123574	0.390072	0.397572	0.387988	1
1532	UNCHS000624	1	42827586		4.78205e-21	0.000123574	0.390072	0.397572	0.387988	1
1533	UNC544678	1	42855716	Mrps9	0.00467136	0.0986013	0.672347	0.5442	0.363587	0.860724
1534	UNCHS000625	1	42871497	Mrps9	1.84893e-10	1.07951e-05	0.00948753	0.00740604	0.158616	1
1535	UNCHS000626	1	42874675	Mrps9	4.38524e-06	0.00854848	0.0267461	0.0328463	0.594412	1
1536	UNC544906	1	42882971	Mrps9	0.00176653	5.55361e-08	0.425379	0.529781	0.421879	0.543709
1537	UNC545603	1	42927151		1.84893e-10	1.07951e-05	0.00948753	0.00740604	0.158616	1
1538	UNC545949	1	42944985	Gm39633	1.84893e-10	1.07951e-05	0.00948753	0.00740604	0.158616	1
1539	JAX00002992	1	43029538	Gpr45	9.12257e-06	0.0158277	0.789763	0.861249	0.283814	1
1540	UNC547234	1	43036993		0.000118277	0.578638	0.208094	0.214253	0.540766	1
1541	UNC547351	1	43050675	Tgfbrap1	8.16244e-24	9.63196e-10	0.0374081	0.031508	0.511387	1
1542	JAX00248853	1	43060391	Tgfbrap1	0.00467136	0.0986013	0.672347	0.5442	0.363587	0.860724
1543	UNC547697	1	43075795	Tgfbrap1	1.8213e-09	0.00661603	0.718102	0.828878	0.90077	0.891381
1544	UNC547859	1	43083423	Tgfbrap1	1.8213e-09	0.00661603	0.718102	0.828878	0.90077	0.891381
1545	UNC548263	1	43114150	AI597479	0.000107675	0.27927	1	0.948904	0.000483789	1
1546	UNC548541	1	43131417	Fhl2	6.58317e-05	0.692165	0.210201	0.199758	0.939587	1
1547	UNC548872	1	43154671	Fhl2	2.10682e-06	3.40885e-05	0.0071199	0.00650411	1	1
1548	JAX00248878	1	43155457	Fhl2	9.12257e-06	0.0158277	0.789763	0.861249	0.283814	1
1549	UNCHS000629	1	43171083	Fhl2	8.16244e-24	9.63196e-10	0.0374081	0.031508	0.511387	1
1550	UNCHS000630	1	43174808	Fhl2	4.38524e-06	0.00854848	0.0267461	0.0328463	0.594412	1
1551	JAX00248899	1	43202938		4.38524e-06	0.00854848	0.0267461	0.0328463	0.594412	1
1552	UNC549896	1	43215598		3.4623e-18	2.80463e-05	0.059963	0.117421	0.655445	0.757325
1553	UNC550060	1	43233133		2.95126e-07	0.0463568	0.961554	0.941183	0.458366	1
1554	UNCHS000631	1	43239089		1.84893e-10	1.07951e-05	0.00948753	0.00740604	0.158616	1
1555	UNCHS000632	1	43241387		3.4623e-18	2.80463e-05	0.059963	0.117421	0.655445	0.757325
1556	UNC550476	1	43252853	Gm29040	1.84893e-10	1.07951e-05	0.00948753	0.00740604	0.158616	1
1557	UNC010078808	1	43272938		7.61786e-08	0.0241161	1	1	0.396069	1
1558	UNC551425	1	43300011	LOC115487086	6.44416e-06	0.75023	0.114171	0.149069	0.901267	0.241066
1559	UNC551663	1	43318054		6.44416e-06	0.75023	0.114171	0.149069	0.901267	0.241066
1560	UNC551990	1	43340162		6.44416e-06	0.75023	0.114171	0.149069	0.901267	0.241066
1561	UNC552260	1	43354230		0.760667	1.03502e-05	0.181295	0.175714	0.431329	0.319804
1562	JAX00003017	1	43355775		6.44416e-06	0.75023	0.114171	0.149069	0.901267	0.241066
1563	UNC552818	1	43387671		6.44416e-06	0.75023	0.114171	0.149069	0.901267	0.241066
1564	UNC553082	1	43399904		6.44416e-06	0.75023	0.114171	0.149069	0.901267	0.241066
1565	UNC553601	1	43432952		3.14431e-11	0.0553324	0.0331503	0.0304792	0.614832	0.502788
1566	UNC553849	1	43447621	Nck2	3.14431e-11	0.0553324	0.0331503	0.0304792	0.614832	0.502788
1567	UNCHS000633	1	43452301	Nck2	4.38524e-06	0.00854848	0.0267461	0.0328463	0.594412	1
1568	UNCHS000634	1	43454930	Nck2	0.00391429	0.178784	1	0.920436	1	0.621174
1569	UNC554095	1	43461718	Nck2	0.00203254	0.319638	0.966867	1	1	0.688931
1570	UNCHS000635	1	43480013	Nck2	0.0652843	0.00217671	0.805387	0.650928	0.178679	1
1571	UNCHS000636	1	43482671	Nck2	4.38524e-06	0.00854848	0.0267461	0.0328463	0.594412	1
1572	UNCHS000637	1	43484644	Nck2	4.38524e-06	0.00854848	0.0267461	0.0328463	0.594412	1
1573	UNCHS000638	1	43487116	Nck2	2.21241e-14	0.00476588	0.0157776	0.0153635	0.663628	0.416187
1574	UNC554590	1	43489456	Nck2	0.28564	0.142381	0.468274	0.389285	0.635945	1
1575	UNCHS000639	1	43511541	Nck2	0.00203254	0.319638	0.966867	1	1	0.688931
1576	UNC554949	1	43512771	Nck2	1.84893e-10	1.07951e-05	0.00948753	0.00740604	0.158616	1
1577	JAX00248988	1	43538663	Nck2	0.00467136	0.0986013	0.672347	0.5442	0.363587	0.860724
1578	UNC555538	1	43549304	Nck2	0.00467136	0.0986013	0.672347	0.5442	0.363587	0.860724
1579	UNC555788	1	43564847	Nck2	0.00203254	0.319638	0.966867	1	1	0.688931
1580	UNC556156	1	43591671		2.10682e-06	3.40885e-05	0.0071199	0.00650411	1	1
1581	UNC556336	1	43602428		0.000708045	0.812828	0.8784	0.971767	0.00799311	1
1582	UNC556812	1	43638074		5.29207e-09	0.488593	0.800591	0.837317	0.468619	0.130298
1583	UNCHS000641	1	43649532		0.10129	0.000427196	0.223744	0.241819	0.549212	0.552854
1584	UNCHS000642	1	43651810		0.10129	0.000427196	0.223744	0.241819	0.549212	0.552854
1585	UNC557096	1	43652194		0.10129	0.000427196	0.223744	0.241819	0.549212	0.552854
1586	UNCHS000643	1	43685248	Gm38628	0.00467136	0.0986013	0.672347	0.5442	0.363587	0.860724
1587	UNC557806	1	43685711	Gm38628	4.75958e-09	0.663877	0.165217	0.188352	0.300613	0.395701
1588	JAX00249009	1	43686349	Gm38628	2.59382e-07	0.0870768	0.0278878	0.0300948	0.487135	0.345312
1589	UNCHS000644	1	43687795	Gm38628	0.00962628	0.594611	0.644371	0.73723	0.301872	1
1590	UNCHS000645	1	43733026	Ecrg4	0.00962628	0.594611	0.644371	0.73723	0.301872	1
1591	UNCHS000646	1	43735463	Ecrg4	0.144739	0.0300391	0.924076	0.893974	0.17618	0.18882
1592	JAX00249034	1	43766030	Uxs1	4.75958e-09	0.663877	0.165217	0.188352	0.300613	0.395701
1593	JAX00249050	1	43800225	Uxs1	0.000708045	0.812828	0.8784	0.971767	0.00799311	1
1594	CEAJAX00249056	1	43823565	Uxs1	0.00467136	0.0986013	0.672347	0.5442	0.363587	0.860724
1595	UNC559715	1	43826691	Uxs1	0.247964	0.0155855	0.977823	0.969759	0.282901	0.248152
1596	UNCHS000647	1	43861262		6.44416e-06	0.75023	0.114171	0.149069	0.901267	0.241066
1597	UNCHS000648	1	43867803		0.000606477	0.00821922	0.156291	0.154659	0.965624	1
1598	UNCHS000650	1	43877211		0.000215389	0.000835963	0.200438	0.19513	1	1
1599	JAX00249092	1	44006859		0.00650867	0.390988	0.697517	0.789596	0.337421	1
1600	UNCHS000652	1	44029749	Mettl21c	0.0153227	0.185799	0.919225	1	0.0947007	0.522788
1601	UNC562450	1	44037019	Mettl21c	4.66411e-05	0.368337	0.405178	0.285014	0.0178749	0.601567
1602	JAX00249105	1	44067814	Gm8251	2.59382e-07	0.0870768	0.0278878	0.0300948	0.487135	0.345312
1603	JAX00249121	1	44110894	Poglut2	0.0115394	0.570315	0.859164	0.929603	0.400399	0.918138
1604	UNC563452	1	44122232	Bivm	3.83491e-05	0.352404	0.90553	1	0.988967	0.71535
1605	UNCHS000653	1	44174597	Ercc5	6.44416e-06	0.75023	0.114171	0.149069	0.901267	0.241066
1606	UNCHS000655	1	44178285	Ercc5	0.00467136	0.0986013	0.672347	0.5442	0.363587	0.860724
1607	UNCHS000654	1	44178772	Ercc5	3.41266e-06	0.363383	0.728908	0.751673	0.00350968	1
1608	UNCHS000656	1	44180897	Ercc5	1.60023e-06	0.0393245	0.0685347	0.0695283	0.332577	0.261796
1609	backupUNC010557791	1	44182604		4.93107e-07	0.136356	1	0.917624	0.111285	0.72746
1610	UNCHS000658	1	44205642	Mettl21e	1.63026e-10	0.0321683	0.0631176	0.0454775	0.0984191	0.542569
1611	UNC568061	1	44411436		6.15676e-06	0.243087	0.293447	0.217249	0.820775	0.418274
1612	JAX00003100	1	44465508		3.14431e-11	0.0553324	0.0331503	0.0304792	0.614832	0.502788
1613	UNCHS000659	1	44575091	Gulp1	0.00962628	0.594611	0.644371	0.73723	0.301872	1
1614	JAX00249219	1	44580971	Gulp1	5.18674e-17	0.00771141	0.0514949	0.027944	1	0.767543
1615	UNCHS000660	1	44582222	Gulp1	6.44416e-06	0.75023	0.114171	0.149069	0.901267	0.241066
1616	ICR042	1	44602070	Gulp1	5.4477e-07	0.673317	0.346984	0.339266	0.410138	0.46448
1617	JAX00249228	1	44610860	Gulp1	0.00962628	0.594611	0.644371	0.73723	0.301872	1
1618	UNC570893	1	44625107	Gulp1	0.000973534	0.244424	0.993023	0.944982	1	0.938116
1619	ICR4042	1	44634668	Gulp1	0.693633	0.569227	0.757865	0.742488	1	0.761221
1620	UNCHS000661	1	44660342	Gulp1	0.00962628	0.594611	0.644371	0.73723	0.301872	1
1621	UNCHS000662	1	44663458	Gulp1	2.38099e-09	0.1655	0.383377	0.234924	0.484873	0.794952
1622	ICR043	1	44691667	Gulp1	0.279671	0.88785	0.486649	0.616101	0.538799	0.935441
1623	ICR4043	1	44691745	Gulp1	0.279671	0.88785	0.486649	0.616101	0.538799	0.935441
1624	JAX00249263	1	44744566	Gulp1;4930521E06Rik	0.00962628	0.594611	0.644371	0.73723	0.301872	1
1625	UNC573481	1	44763257	Gulp1	0.00280165	0.0719278	0.995649	0.940514	0.777455	0.442735
1626	ICR044	1	44777367	Gulp1	0.000708045	0.812828	0.8784	0.971767	0.00799311	1
1627	ICR4044	1	44781358	Gulp1	0.279671	0.88785	0.486649	0.616101	0.538799	0.935441
1628	UNCHS000663	1	44795503	Gulp1	4.72867e-06	0.529756	0.551959	0.581912	0.47121	0.550613
1629	UNCHS000664	1	44797693		0.000708045	0.812828	0.8784	0.971767	0.00799311	1
1630	UNC574402	1	44827255		4.66411e-05	0.368337	0.405178	0.285014	0.0178749	0.601567
1631	UNC010084304	1	44950599		0.0153227	0.185799	0.919225	1	0.0947007	0.522788
1632	ICR046	1	44951143		0.000708045	0.812828	0.8784	0.971767	0.00799311	1
1633	JAX00249302	1	45006601		0.0063391	0.472632	0.679741	0.763443	0.359729	1
1634	JAX00249318	1	45118959		0.00962628	0.594611	0.644371	0.73723	0.301872	1
1635	UNC578793	1	45256528		2.59382e-07	0.0870768	0.0278878	0.0300948	0.487135	0.345312
1636	JAX00003163	1	45310196		3.14431e-11	0.0553324	0.0331503	0.0304792	0.614832	0.502788
1637	UNCHS000665	1	45344199	Col3a1	0.00962628	0.594611	0.644371	0.73723	0.301872	1
1638	UNCHS000666	1	45346759	Col3a1	0.000708045	0.812828	0.8784	0.971767	0.00799311	1
1639	JAX00249353	1	45386697	Col5a2	0.000708045	0.812828	0.8784	0.971767	0.00799311	1
1640	UNC581980	1	45438821	Col5a2	0.000759896	0.553683	0.918498	0.882505	0.538314	0.558823
1641	ICR051	1	45512199		0.000708045	0.812828	0.8784	0.971767	0.00799311	1
1642	ICR4051	1	45518515		0.000127663	0.247156	1	0.942707	0.000486645	1
1643	UNC584333	1	45565050		0.00522925	0.0873201	0.294618	0.372706	0.825262	0.842179
1644	JAX00249409	1	45598788		3.2624e-08	0.140784	0.498359	0.428978	0.838097	1
1645	ICR4052	1	45601734		5.34501e-19	3.45995e-08	0.0610175	0.058302	0.60335	0.668372
1646	JAX00003188	1	45628497		3.14431e-11	0.0553324	0.0331503	0.0304792	0.614832	0.502788
1647	JAX00249420	1	45663221		0.00962628	0.594611	0.644371	0.73723	0.301872	1
1648	backupUNC010086952	1	45663297		1.7496e-05	0.614912	0.288971	0.226998	1	0.561968
1649	JAX00003198	1	45780584		2.11288e-16	0.00785101	0.0560022	0.0619167	0.211494	0.703471
1650	UNCHS000667	1	45837327		0.00962628	0.594611	0.644371	0.73723	0.301872	1
1651	ICR055	1	45853286		0.000606283	0.282847	1	1	0.000907939	1
1652	JAX00249481	1	45864224		0.00962628	0.594611	0.644371	0.73723	0.301872	1
1653	JAX00249493	1	45906239		0.00962628	0.594611	0.644371	0.73723	0.301872	1
1654	UNC589868	1	45915046	Slc40a1	5.57934e-07	0.120385	0.079351	0.112202	1	0.312468
1655	UNC591481	1	46020928	Stk-ps2	0.00187258	0.15742	0.194045	0.184193	1	1
1656	ICR058	1	46134209	Dnah7b	0.277754	0.319669	0.65282	0.490358	0.985396	0.964313
1657	UNCHS000669	1	46198852	Dnah7b	0.0257729	0.584333	0.0835812	0.0749526	0.734088	0.669834
1658	UNC592611	1	46208890	Dnah7b	3.41266e-06	0.363383	0.728908	0.751673	0.00350968	1
1659	ICR059	1	46218227	Dnah7b	3.41266e-06	0.363383	0.728908	0.751673	0.00350968	1
1660	JAX00249559	1	46219524	Dnah7b	0.00962628	0.594611	0.644371	0.73723	0.301872	1
1661	JAX00003243	1	46382723		0.139153	0.255648	0.890594	0.905141	0.440141	0.323816
1662	JAX00249609	1	46504288	Dnah7c	0.00650867	0.390988	0.697517	0.789596	0.337421	1
1663	JAX00003252	1	46526853	Dnah7c	0.139153	0.255648	0.890594	0.905141	0.440141	0.323816
1664	UNC594903	1	46554099	Dnah7c	0.0993527	0.46096	0.973933	0.983486	0.398786	0.304808
1665	JAX00249627	1	46597713	Dnah7c	0.00962628	0.594611	0.644371	0.73723	0.301872	1
1666	UNCHS000671	1	46617317	Dnah7c	0.00187258	0.15742	0.194045	0.184193	1	1
1667	UNCHS000672	1	46626246	Dnah7c	0.00962628	0.594611	0.644371	0.73723	0.301872	1
1668	UNC595722	1	46698594	Dnah7c	0.00187258	0.15742	0.194045	0.184193	1	1
1669	UNCHS000673	1	46763369	Dnah7c	0.00962628	0.594611	0.644371	0.73723	0.301872	1
1670	UNCHS000674	1	46767150	Dnah7c	0.139153	0.255648	0.890594	0.905141	0.440141	0.323816
1671	UNCHS000675	1	46811109	Slc39a10	1.73069e-06	0.079706	0.213919	0.184628	0.162904	1
1672	UNCHS000676	1	46814199	Slc39a10	1.09813e-06	0.128258	0.145278	0.122431	1	0.498372
1673	JAX00249676	1	46824636	Slc39a10	1.73069e-06	0.079706	0.213919	0.184628	0.162904	1
1674	UNCHS000677	1	46829128	Slc39a10	0.0172854	0.735969	0.796218	0.642738	0.559961	1
1675	UNCHS000678	1	46832825	Slc39a10	8.3556e-10	0.00988026	0.320538	0.222816	0.501449	0.767199
1676	UNC596831	1	46836292	Slc39a10	4.93107e-07	0.136356	1	0.917624	0.111285	0.72746
1677	JAX00003278	1	46845949	Slc39a10	0.000759896	0.553683	0.918498	0.882505	0.538314	0.558823
1678	UNCHS000681	1	46906931	Slc39a10	5.06307e-06	0.152978	0.830783	0.6804	0.0992731	1
1679	UNC597735	1	46906967	Slc39a10	5.06307e-06	0.152978	0.830783	0.6804	0.0992731	1
1680	UNCHS000684	1	46916353	Slc39a10	0.597825	0.680083	0.470515	0.393106	0.677604	1
1681	JAX00249717	1	46926036		0.0189028	0.80998	0.8095	0.534462	0.901106	1
1682	JAX00249745	1	47079025		0.00962628	0.594611	0.644371	0.73723	0.301872	1
1683	UNC600255	1	47102776		0.00363188	0.000100668	0.581688	0.669101	0.680454	0.677523
1684	JAX00003301	1	47173384		0.0189028	0.80998	0.8095	0.534462	0.901106	1
1685	UNC601980	1	47270468	Gm39638	0.00136139	0.867809	0.856075	0.555147	0.960979	1
1686	UNCHS000685	1	47283086	Gm39638	0.00962628	0.594611	0.644371	0.73723	0.301872	1
1687	UNCHS000686	1	47286127	Gm39638	0.00962628	0.594611	0.644371	0.73723	0.301872	1
1688	JAX00249800	1	47444605	Gm39639	0.00962628	0.594611	0.644371	0.73723	0.301872	1
1689	UNC604430	1	47481218		0.00551444	0.789858	0.427665	0.581376	0.429312	0.679422
1690	JAX00249822	1	47560937		0.00962628	0.594611	0.644371	0.73723	0.301872	1
1691	UNC605533	1	47576642		7.24191e-09	0.158882	0.35113	0.214304	0.563973	0.854073
1692	UNCHS000687	1	47578295		0.00868869	0.4368	0.982862	1	0.384493	0.950104
1693	UNCHS000688	1	47580648		7.24191e-09	0.158882	0.35113	0.214304	0.563973	0.854073
1694	ICR062	1	47615212		4.64091e-10	0.0639583	0.226304	0.136678	0.675794	0.90173
1695	UNC606275	1	47641519		0.000145484	0.556583	0.620761	0.532226	0.338789	1
1696	UNCHS000689	1	47820007		0.0179912	0.781378	0.68692	0.800775	0.285632	1
1697	UNCHS000690	1	47822464		0.208851	0.34308	0.371761	0.531611	0.711993	1
1698	UNC608264	1	47835509		8.99291e-13	0.0366293	0.229731	0.31972	0.781693	0.868229
1699	UNCHS000691	1	47908979		0.000194725	0.515338	1	0.969232	0.889163	1
1700	UNCHS000693	1	47919514		1.30171e-11	0.0787569	0.347121	0.321171	0.529197	0.794095
1701	UNC612303	1	48128341		0.0173353	0.996395	0.906914	0.623318	0.994231	1
1702	JAX00249923	1	48132060		2.34475e-06	0.334152	0.225677	0.131473	0.814057	1
1703	UNC612760	1	48158243		0.279671	0.88785	0.486649	0.616101	0.538799	0.935441
1704	UNC614659	1	48348166		7.17213e-05	0.111435	0.276096	0.261983	0.438145	1
1705	UNC615565	1	48446179		2.97297e-09	0.00884865	0.283678	0.197319	0.419604	0.701174
1706	JAX00003399	1	48458141		5.68264e-06	0.382265	0.820948	0.765528	0.103683	0.924864
1707	JAX00249968	1	48533083		0.00650867	0.390988	0.697517	0.789596	0.337421	1
1708	UNCHS000697	1	48541740		4.93107e-07	0.136356	1	0.917624	0.111285	0.72746
1709	UNCHS000698	1	48544584		0.00962628	0.594611	0.644371	0.73723	0.301872	1
1710	UNCHS000699	1	48583359		0.00962628	0.594611	0.644371	0.73723	0.301872	1
1711	UNCHS000700	1	48585620		2.34475e-06	0.334152	0.225677	0.131473	0.814057	1
1712	UNC618599	1	48729521		0.0189028	0.80998	0.8095	0.534462	0.901106	1
1713	UNCHS000701	1	48813075		0.00962628	0.594611	0.644371	0.73723	0.301872	1
1714	UNC620215	1	48873525		0.00363188	0.000100668	0.581688	0.669101	0.680454	0.677523
1715	JAX00250022	1	48972186		0.597825	0.680083	0.470515	0.393106	0.677604	1
1716	UNC621376	1	48990232		1.74603e-06	0.000123057	0.134437	0.134449	0.654242	0.327379
1717	JAX00003439	1	48991258		0.00962628	0.594611	0.644371	0.73723	0.301872	1
1718	UNC623968	1	49147940		0.00468683	0.134698	0.142693	0.139827	1	1
1719	UNCHS000703	1	49229235		0.00962628	0.594611	0.644371	0.73723	0.301872	1
1720	UNC625632	1	49245990	C230029F24Rik	0.00728133	0.61904	0.665802	0.755971	0.288581	1
1721	JAX00250056	1	49282866	C230029F24Rik	0.637985	0.91131	0.467165	0.380183	0.641242	1
1722	UNCHS000705	1	49297777	C230029F24Rik	0.00962628	0.594611	0.644371	0.73723	0.301872	1
1723	UNC627036	1	49395184		0.0189028	0.80998	0.8095	0.534462	0.901106	1
1724	JAX00003471	1	49433769		0.0095756	0.710082	0.623595	0.708456	0.319764	1
1725	JAX00003475	1	49480654		0.00962628	0.594611	0.644371	0.73723	0.301872	1
1726	UNCHS000708	1	49627051		6.59773e-10	0.149609	0.781611	0.888589	0.716861	1
1727	JAX00250086	1	49640557		0.00962628	0.594611	0.644371	0.73723	0.301872	1
1728	UNC631399	1	49762153		6.59773e-10	0.149609	0.781611	0.888589	0.716861	1
1729	JAX00250102	1	49780032		0.00888843	0.427506	0.805589	0.889256	0.279321	1
1730	JAX00003501	1	49837960		2.9572e-19	1.50316e-06	0.123994	0.0857249	0.39198	0.443412
1731	UNC633506	1	49890629		6.59773e-10	0.149609	0.781611	0.888589	0.716861	1
1732	UNCHS000711	1	49956828		1.83595e-08	0.526108	0.930005	0.851514	0.583855	1
1733	UNCHS000712	1	49959305		2.82892e-17	0.00326682	0.548299	0.535176	0.237056	1
1734	UNC636247	1	50043894		0.0176006	0.872973	0.228977	0.200083	0.184669	0.471045
1735	UNC637091	1	50094231		2.36225e-13	0.0232897	0.264693	0.36593	0.724347	0.903495
1736	UNCHS000713	1	50240510		2.36225e-13	0.0232897	0.264693	0.36593	0.724347	0.903495
1737	UNC639433	1	50241010		5.31028e-11	0.000122383	0.0645936	0.0753514	0.920836	0.904265
1738	UNCHS000714	1	50243106		4.07011e-09	0.0969555	0.86951	0.676913	1	1
1739	UNCHS000715	1	50315565	Gm39640	4.56893e-21	6.73022e-06	0.0668535	0.0492612	0.669496	1
1740	UNCHS000716	1	50317791	Gm39640	0.00962628	0.594611	0.644371	0.73723	0.301872	1
1741	UNC641785	1	50381912		2.7687e-11	0.0926919	0.856976	0.993919	0.834887	1
1742	UNCHS000717	1	50398226		5.17494e-07	0.63819	0.548261	0.420235	0.67807	0.74959
1743	JAX00250200	1	50398268		0.00962628	0.594611	0.644371	0.73723	0.301872	1
1744	JAX00250216	1	50518490		7.24191e-09	0.158882	0.35113	0.214304	0.563973	0.854073
1745	UNC643528	1	50530076		7.24191e-09	0.158882	0.35113	0.214304	0.563973	0.854073
1746	UNC645531	1	50675738		0.00778112	0.209424	0.110496	0.106197	1	1
1747	JAX00250253	1	50708335		0.00962628	0.594611	0.644371	0.73723	0.301872	1
1748	UNC647072	1	50790725		0.00962628	0.594611	0.644371	0.73723	0.301872	1
1749	UNC648423	1	50870469		0.00551444	0.789858	0.427665	0.581376	0.429312	0.679422
1750	JAX00003584	1	50967948	Tmeff2	0.00363188	0.000100668	0.581688	0.669101	0.680454	0.677523
1751	JAX00250282	1	50980304	Tmeff2	0.00962628	0.594611	0.644371	0.73723	0.301872	1
1752	UNC651262	1	51090237	Tmeff2	0.0379747	0.516534	0.0594787	0.0548763	0.868889	0.751332
1753	UNCHS000719	1	51169750	Tmeff2	0.00962628	0.594611	0.644371	0.73723	0.301872	1
1754	UNCHS000720	1	51171956	Tmeff2	0.0379747	0.516534	0.0594787	0.0548763	0.868889	0.751332
1755	UNC652639	1	51180759	Tmeff2	1.00757e-07	0.109925	0.281463	0.286285	0.589443	0.580847
1756	UNC652774	1	51192085		0.0716783	0.688047	0.156685	0.184706	0.959829	0.596723
1757	UNC653041	1	51213643		0.00962628	0.594611	0.644371	0.73723	0.301872	1
1758	UNC653165	1	51226345	9330175M20Rik	5.57934e-07	0.120385	0.079351	0.112202	1	0.312468
1759	UNC653383	1	51242336	9330175M20Rik	0.17811	0.675292	1	0.843663	0.260963	0.809435
1760	UNCHS000721	1	51245190	9330175M20Rik	0.00962628	0.594611	0.644371	0.73723	0.301872	1
1761	UNCHS000722	1	51248594	9330175M20Rik	0.17811	0.675292	1	0.843663	0.260963	0.809435
1762	JAX00003607	1	51261579	9330175M20Rik	2.36225e-13	0.0232897	0.264693	0.36593	0.724347	0.903495
1763	UNC653694	1	51267684	9330175M20Rik	7.17213e-05	0.111435	0.276096	0.261983	0.438145	1
1764	UNC653805	1	51274254	9330175M20Rik	0.00468683	0.134698	0.142693	0.139827	1	1
1765	JAX00250381	1	51289375	9330175M20Rik;Cavin2	0.597825	0.680083	0.470515	0.393106	0.677604	1
1766	UNC654157	1	51301709	9330175M20Rik;Cavin2	0.00458996	0.0300964	0.207886	0.213956	1	0.922588
1767	UNC654436	1	51321506	9330175M20Rik	0.00767774	0.0917973	0.231952	0.244478	1	1
1768	JAX00250387	1	51327812	9330175M20Rik	0.00962628	0.594611	0.644371	0.73723	0.301872	1
1769	UNC654625	1	51333732	9330175M20Rik	0.00962628	0.594611	0.644371	0.73723	0.301872	1
1770	UNC654826	1	51349977		0.597825	0.680083	0.470515	0.393106	0.677604	1
1771	UNC654978	1	51363956		0.00468683	0.134698	0.142693	0.139827	1	1
1772	UNCHS000723	1	51374742		0.00468683	0.134698	0.142693	0.139827	1	1
1773	UNCHS000724	1	51377892		7.17213e-05	0.111435	0.276096	0.261983	0.438145	1
1774	UNCHS000725	1	51381520		5.31028e-11	0.000122383	0.0645936	0.0753514	0.920836	0.904265
1775	UNC655256	1	51383654		3.67695e-10	0.028873	0.0530074	0.0385875	0.124452	0.588214
1776	UNCHS000726	1	51385749		0.000101741	0.354677	0.364512	0.256285	0.0269877	0.667306
1777	UNC655421	1	51400179		7.17213e-05	0.111435	0.276096	0.261983	0.438145	1
1778	UNC655657	1	51411962		0.465204	0.0686074	0.495021	0.651603	0.275184	1
1779	JAX00250410	1	51446962		0.00962628	0.594611	0.644371	0.73723	0.301872	1
1780	UNC655991	1	51450158		0.00363188	0.000100668	0.581688	0.669101	0.680454	0.677523
1781	UNC656180	1	51470337	Nabp1	0.00962628	0.594611	0.644371	0.73723	0.301872	1
1782	UNC656365	1	51487927		0.00962628	0.594611	0.644371	0.73723	0.301872	1
1783	UNC656481	1	51497350		4.64474e-10	0.00319981	0.0441493	0.0534139	1	0.982306
1784	UNC656698	1	51514668	Gm17767	0.465204	0.0686074	0.495021	0.651603	0.275184	1
1785	UNC656936	1	51530355	Gm17767	3.53355e-11	0.00082558	0.211775	0.206234	0.410138	0.98872
1786	UNC657187	1	51547873	Gm17767	4.0587e-05	0.0809397	0.95335	0.838932	0.0947007	1
1787	UNC657492	1	51570690	Gm17767	3.53355e-11	0.00082558	0.211775	0.206234	0.410138	0.98872
1788	UNC657626	1	51584972	Gm17767	4.0587e-05	0.0809397	0.95335	0.838932	0.0947007	1
1789	UNC010098122	1	51598501		7.17213e-05	0.111435	0.276096	0.261983	0.438145	1
1790	UNCHS000727	1	51605273		8.38261e-12	0.0312407	0.0759756	0.0516228	0.140429	0.962777
1791	UNCHS000728	1	51609864		0.00962628	0.594611	0.644371	0.73723	0.301872	1
1792	UNC658126	1	51615471		2.90027e-12	0.000232013	0.0698011	0.0485036	0.16319	1
1793	UNC658688	1	51647779		1.99339e-10	0.00117245	1	1	0.232724	0.912511
1794	JAX00250473	1	51648062		1.99339e-10	0.00117245	1	1	0.232724	0.912511
1795	UNC658850	1	51657472		0.00962628	0.594611	0.644371	0.73723	0.301872	1
1796	UNC659220	1	51679543		0.277877	0.0693931	0.575319	0.505724	0.947505	1
1797	UNC659763	1	51709998		0.00363188	0.000100668	0.581688	0.669101	0.680454	0.677523
1798	UNC659930	1	51726341		4.0587e-05	0.0809397	0.95335	0.838932	0.0947007	1
1799	UNCHS000729	1	51739217		1.1346e-08	0.00169926	0.45843	0.435123	0.212502	1
1800	UNC660383	1	51753714	Myo1b	4.64474e-10	0.00319981	0.0441493	0.0534139	1	0.982306
1801	UNC660770	1	51771889	Myo1b	0.0173683	0.640518	0.512982	0.469621	0.842845	0.957941
1802	JAX00250526	1	51786962	Myo1b	0.2528	0.000577962	0.795441	0.591717	0.208617	0.791352
1803	UNC661198	1	51789644	Myo1b	0.000311958	0.219384	0.579686	0.445405	0.729044	0.838216
1804	UNC661499	1	51803713	Myo1b	3.53355e-11	0.00082558	0.211775	0.206234	0.410138	0.98872
1805	UNCHS000731	1	51828873	Myo1b	0.12987	0.4488	0.662286	0.678542	0.707438	0.473964
1806	UNC661934	1	51830551	Myo1b	4.0587e-05	0.0809397	0.95335	0.838932	0.0947007	1
1807	JAX00003651	1	51836010	Myo1b	6.63534e-10	0.000458269	0.249286	0.208773	0.213525	0.235051
1808	JAX00250556	1	51849627	Myo1b	4.0587e-05	0.0809397	0.95335	0.838932	0.0947007	1
1809	UNC662596	1	51874195	Myo1b	0.465204	0.0686074	0.495021	0.651603	0.275184	1
1810	JAX00003653	1	51878108	Myo1b	4.0587e-05	0.0809397	0.95335	0.838932	0.0947007	1
1811	JAX00250573	1	51895719	Myo1b	0.00405563	0.00352938	0.740344	0.598626	0.0732141	0.880345
1812	UNC663025	1	51897039	Myo1b	0.479667	0.0611062	0.776499	0.68048	0.683608	0.866269
1813	UNC663552	1	51926616		2.19464e-18	5.20752e-08	0.756678	0.813787	1	1
1814	UNC663918	1	51943029		0.00363188	0.000100668	0.581688	0.669101	0.680454	0.677523
1815	UNCHS000733	1	51964406		0.0424861	0.000537823	0.802237	0.674866	0.360281	0.375553
1816	UNC664379	1	51967970		0.279671	0.88785	0.486649	0.616101	0.538799	0.935441
1817	UNCHS000734	1	51970420		0.00405563	0.00352938	0.740344	0.598626	0.0732141	0.880345
1818	UNC664649	1	51981501		0.948915	0.739203	0.610669	0.623233	1	0.159788
1819	JAX00003662	1	51997024	Stat4	0.0187455	0.0788349	0.913007	0.879643	1	0.555443
1820	UNC664984	1	51999488	Stat4	0.0187455	0.0788349	0.913007	0.879643	1	0.555443
1821	UNC665178	1	52009830	Stat4	0.555609	0.0113363	1	0.803692	0.108145	0.624317
1822	UNCHS000735	1	52016958	Stat4	0.555609	0.0113363	1	0.803692	0.108145	0.624317
1823	UNCHS000736	1	52019590	Stat4	0.365413	0.924751	0.303851	0.304815	1	0.133816
1824	UNC665495	1	52027245	Stat4	0.0678285	0.0566408	0.401375	0.47525	0.692957	0.24109
1825	JAX00250627	1	52039660	Stat4	0.0678285	0.0566408	0.401375	0.47525	0.692957	0.24109
1826	UNC665901	1	52050368	Stat4	0.00405563	0.00352938	0.740344	0.598626	0.0732141	0.880345
1827	UNC666369	1	52081873	Stat4	0.12987	0.4488	0.662286	0.678542	0.707438	0.473964
1828	UNC666736	1	52105347	Stat4	0.365413	0.924751	0.303851	0.304815	1	0.133816
1829	UNC666941	1	52118926		0.0678285	0.0566408	0.401375	0.47525	0.692957	0.24109
1830	UNC667141	1	52127407	Stat1	0.12987	0.4488	0.662286	0.678542	0.707438	0.473964
1831	UNC667574	1	52156807	Stat1	0.365413	0.924751	0.303851	0.304815	1	0.133816
1832	UNC667661	1	52163236		0.365413	0.924751	0.303851	0.304815	1	0.133816
1833	UNCHS000738	1	52180171	Gls	0.12987	0.4488	0.662286	0.678542	0.707438	0.473964
1834	UNC667964	1	52186689	Gls	0.12987	0.4488	0.662286	0.678542	0.707438	0.473964
1835	UNC668095	1	52203910	Gls	0.0678285	0.0566408	0.401375	0.47525	0.692957	0.24109
1836	UNC668252	1	52223330	Gls	0.365413	0.924751	0.303851	0.304815	1	0.133816
1837	JAX00250687	1	52229150	Gls	0.00405563	0.00352938	0.740344	0.598626	0.0732141	0.880345
1838	UNC668320	1	52232161	Gls	0.365413	0.924751	0.303851	0.304815	1	0.133816
1839	UNC668547	1	52254968	Gm31867	0.00405563	0.00352938	0.740344	0.598626	0.0732141	0.880345
1840	UNC668704	1	52266058		0.12987	0.4488	0.662286	0.678542	0.707438	0.473964
1841	UNC669197	1	52290592		0.0678285	0.0566408	0.401375	0.47525	0.692957	0.24109
1842	UNC669458	1	52304457		0.365413	0.924751	0.303851	0.304815	1	0.133816
1843	UNC669669	1	52326824	Gm31955	0.00814247	0.292755	0.525721	0.477498	0.221299	0.192371
1844	UNC669839	1	52338192	Gm31955	0.00363188	0.000100668	0.581688	0.669101	0.680454	0.677523
1845	UNC670094	1	52355447	Gm31955	0.761015	0.0248218	0.571893	0.697671	0.278325	0.969099
1846	UNC670323	1	52375170		0.00405563	0.00352938	0.740344	0.598626	0.0732141	0.880345
1847	UNCHS000739	1	52383818		0.676855	0.0779703	0.860837	0.767885	0.909825	0.845713
1848	UNCHS000740	1	52387948		0.00405563	0.00352938	0.740344	0.598626	0.0732141	0.880345
1849	UNC670616	1	52390399		0.00405563	0.00352938	0.740344	0.598626	0.0732141	0.880345
1850	UNCHS000741	1	52421325		0.00405563	0.00352938	0.740344	0.598626	0.0732141	0.880345
1851	UNC670892	1	52422623		0.000708045	0.812828	0.8784	0.971767	0.00799311	1
1852	UNCHS000742	1	52423687		0.120928	0.119249	0.568967	0.551543	0.940544	0.0922587
1853	UNC671186	1	52441882		0.0678285	0.0566408	0.401375	0.47525	0.692957	0.24109
1854	UNC671332	1	52454513		0.120928	0.119249	0.568967	0.551543	0.940544	0.0922587
1855	JAX00003699	1	52472062	Nab1	0.00294838	0.0907812	0.677402	0.614647	0.277798	0.162845
1856	UNC672230	1	52528384		0.019461	0.0135352	1	0.99771	0.977309	0.362152
1857	UNCHS000743	1	52538025		0.868819	0.761632	0.993595	1	0.417202	0.669719
1858	JAX00250785	1	52539771		0.00333036	0.0013411	0.694887	0.559393	0.0861614	0.858632
1859	UNC672894	1	52573073	Nemp2;Gm28178	0.120928	0.119249	0.568967	0.551543	0.940544	0.0922587
1860	UNCHS000745	1	52594475	Nemp2	0.000708045	0.812828	0.8784	0.971767	0.00799311	1
1861	UNCHS000746	1	52597269	Nemp2	1.51412e-06	0.00115434	0.941014	0.849245	7.44e-05	0.696373
1862	JAX00250823	1	52651813	Nemp2	0.000467103	0.0165176	0.653058	0.682038	0.0481753	0.413466
1863	UNC674092	1	52652122		0.581921	0.0061958	0.697799	0.831946	0.272859	0.974422
1864	UNC674249	1	52661053	Mfsd6	0.00294838	0.0907812	0.677402	0.614647	0.277798	0.162845
1865	JAX00250849	1	52714811	Mfsd6	0.623824	0.717796	0.841582	0.941795	0.676537	0.620692
1866	UNC675172	1	52719155	Mfsd6	0.000879912	0.0590797	0.546256	0.579333	0.0358236	0.447987
1867	UNC675423	1	52741522		0.00294838	0.0907812	0.677402	0.614647	0.277798	0.162845
1868	UNCHS000748	1	52779917		0.308862	0.373048	0.414205	0.369123	0.416439	0.142598
1869	UNC676471	1	52802868	Inpp1	0.0678285	0.0566408	0.401375	0.47525	0.692957	0.24109
1870	UNCHS000749	1	52828073		1.1487e-17	1.58592e-12	0.60986	0.636944	1	1
1871	UNCHS000750	1	52831319		0.019461	0.0135352	1	0.99771	0.977309	0.362152
1872	UNC676907	1	52841189		0.224265	0.0936029	0.992572	0.985509	0.221295	0.281237
1873	UNC677249	1	52869070	Hibch	0.623908	0.211779	0.977962	0.956223	1	0.436582
1874	JAX00250880	1	52906235	Hibch	0.00405563	0.00352938	0.740344	0.598626	0.0732141	0.880345
1875	UNC677810	1	52911057	Hibch	0.120928	0.119249	0.568967	0.551543	0.940544	0.0922587
1876	UNC678353	1	52964862	1700019D03Rik	0.623908	0.211779	0.977962	0.956223	1	0.436582
1877	JAX00250903	1	52973691	1700019D03Rik	0.224265	0.0936029	0.992572	0.985509	0.221295	0.281237
1878	JAX00250904	1	52974274	1700019D03Rik	0.120928	0.119249	0.568967	0.551543	0.940544	0.0922587
1879	UNC679051	1	53028309		5.30186e-05	0.00586838	1	0.967827	0.0914477	0.545655
1880	UNC679180	1	53036693		0.127306	0.461723	1	0.922254	0.880156	1
1881	UNC679641	1	53085304		0.00363188	0.000100668	0.581688	0.669101	0.680454	0.677523
1882	UNC680045	1	53139035		0.234415	0.422282	0.407773	0.401342	1	0.113048
1883	JAX00250937	1	53184973	1700019A02Rik	0.00405563	0.00352938	0.740344	0.598626	0.0732141	0.880345
1884	UNCHS000751	1	53190929	Pms1	0.203093	0.367398	0.524632	0.438147	0.209647	0.163528
1885	UNC680505	1	53198397	Pms1	0.00294838	0.0907812	0.677402	0.614647	0.277798	0.162845
1886	UNCHS000752	1	53199769	Pms1	0.00405563	0.00352938	0.740344	0.598626	0.0732141	0.880345
1887	UNCHS000753	1	53212577	Pms1	0.019461	0.0135352	1	0.99771	0.977309	0.362152
1888	UNCHS000754	1	53217171	Pms1	7.08313e-09	0.00018729	0.355506	0.428848	0.260331	0.688152
1889	UNCHS000755	1	53292430	Pms1	7.08313e-09	0.00018729	0.355506	0.428848	0.260331	0.688152
1890	UNCHS000756	1	53296030	Pms1	7.08313e-09	0.00018729	0.355506	0.428848	0.260331	0.688152
1891	UNC681990	1	53299403	Ormdl1	7.08313e-09	0.00018729	0.355506	0.428848	0.260331	0.688152
1892	UNCHS000758	1	53324776	Osgepl1	0.0589995	0.0438621	0.157637	0.188697	0.69263	0.243093
1893	UNCHS000759	1	53337025		7.08313e-09	0.00018729	0.355506	0.428848	0.260331	0.688152
1894	UNCHS000760	1	53341265		0.00542009	0.000221589	0.561224	0.649721	0.708405	0.830686
1895	UNC683222	1	53383667		0.0678285	0.0566408	0.401375	0.47525	0.692957	0.24109
1896	UNCHS000761	1	53384600		0.00821216	0.0179831	0.764665	0.632228	0.111466	0.867784
1897	UNC683713	1	53424933	Dnah7a	7.08313e-09	0.00018729	0.355506	0.428848	0.260331	0.688152
1898	UNC683922	1	53465902	Dnah7a	0.0678285	0.0566408	0.401375	0.47525	0.692957	0.24109
1899	UNCHS000763	1	53544384	Dnah7a	7.08313e-09	0.00018729	0.355506	0.428848	0.260331	0.688152
1900	backupUNC010721415	1	53567910	Dnah7a	2.21731e-05	8.15405e-07	0.668849	0.731228	0.601087	1
1901	UNC684565	1	53594004	Dnah7a	0.00183996	6.08215e-05	0.470834	0.547294	0.712877	0.696654
1902	JAX00251029	1	53646551	Dnah7a	7.08313e-09	0.00018729	0.355506	0.428848	0.260331	0.688152
1903	UNC684957	1	53667677	Dnah7a	0.406269	0.00525616	0.486311	0.59435	0.207714	1
1904	JAX00003792	1	53715656	Gm32311	0.000879912	0.0590797	0.546256	0.579333	0.0358236	0.447987
1905	UNC686266	1	53796834		0.120928	0.119249	0.568967	0.551543	0.940544	0.0922587
1906	UNC686835	1	53846645	Hecw2	0.101508	0.142269	0.507515	0.61175	0.630185	0.259158
1907	UNC687422	1	53887720	Hecw2	4.22833e-12	0.00071686	0.538182	0.563173	0.00228741	1
1908	UNC687785	1	53903798	Hecw2	0.000879912	0.0590797	0.546256	0.579333	0.0358236	0.447987
1909	UNCHS000765	1	53905588	Hecw2	9.75786e-07	0.0015343	0.582385	0.532853	0.130417	0.479522
1910	UNCHS000766	1	53909664	Hecw2	0.0678285	0.0566408	0.401375	0.47525	0.692957	0.24109
1911	UNC688978	1	53976036	Hecw2	0.00294838	0.0907812	0.677402	0.614647	0.277798	0.162845
1912	JAX00251109	1	54009856	Hecw2	0.00074045	0.00310847	0.505634	0.491999	1	0.30631
1913	UNC689713	1	54019194	Hecw2	0.00074045	0.00310847	0.505634	0.491999	1	0.30631
1914	UNC689986	1	54046345	Hecw2	0.00074045	0.00310847	0.505634	0.491999	1	0.30631
1915	UNCHS000767	1	54047692	Hecw2	0.00074045	0.00310847	0.505634	0.491999	1	0.30631
1916	UNCHS000768	1	54055398	Hecw2	7.08313e-09	0.00018729	0.355506	0.428848	0.260331	0.688152
1917	UNC690271	1	54069016	Hecw2	0.0678285	0.0566408	0.401375	0.47525	0.692957	0.24109
1918	UNC690829	1	54129585	Hecw2	7.08313e-09	0.00018729	0.355506	0.428848	0.260331	0.688152
1919	UNC691339	1	54173819	Hecw2	0.019461	0.0135352	1	0.99771	0.977309	0.362152
1920	UNC691648	1	54198326		0.00074045	0.00310847	0.505634	0.491999	1	0.30631
1921	UNCHS000769	1	54300965	Ccdc150	7.08313e-09	0.00018729	0.355506	0.428848	0.260331	0.688152
1922	UNCHS000770	1	54310319	Ccdc150	0.00386504	0.0466779	0.319331	0.316544	0.961809	0.368024
1923	UNC693267	1	54334956	Ccdc150	7.08313e-09	0.00018729	0.355506	0.428848	0.260331	0.688152
1924	UNCHS000771	1	54368150	Ccdc150	7.08313e-09	0.00018729	0.355506	0.428848	0.260331	0.688152
1925	UNCHS000772	1	54371977		0.00074045	0.00310847	0.505634	0.491999	1	0.30631
1926	UNC693792	1	54379735		0.00074045	0.00310847	0.505634	0.491999	1	0.30631
1927	UNC694097	1	54418825	Gtf3c3	7.08313e-09	0.00018729	0.355506	0.428848	0.260331	0.688152
1928	UNC694544	1	54447274	Gm34066	0.00074045	0.00310847	0.505634	0.491999	1	0.30631
1929	UNCHS000773	1	54464465		0.00171805	0.00698986	0.436327	0.418976	1	0.278926
1930	UNCHS000774	1	54470638		7.08313e-09	0.00018729	0.355506	0.428848	0.260331	0.688152
1931	UNCHS000775	1	54475307	Pgap1	7.08313e-09	0.00018729	0.355506	0.428848	0.260331	0.688152
1932	UNC696192	1	54548547	Pgap1	0.0678285	0.0566408	0.401375	0.47525	0.692957	0.24109
1933	UNCHS000777	1	54562971		7.08313e-09	0.00018729	0.355506	0.428848	0.260331	0.688152
1934	UNCHS000778	1	54565713		0.0678285	0.0566408	0.401375	0.47525	0.692957	0.24109
1935	UNC696705	1	54582512		0.234415	0.422282	0.407773	0.401342	1	0.113048
1936	UNCHS000779	1	54605972		0.00281107	0.000108599	0.451355	0.53194	0.645694	0.656823
1937	UNC697391	1	54626763		0.0678285	0.0566408	0.401375	0.47525	0.692957	0.24109
1938	UNC698050	1	54680902	Ankrd44	0.120928	0.119249	0.568967	0.551543	0.940544	0.0922587
1939	UNCHS000782	1	54690918	Ankrd44;4930444A19Rik	0.00183996	6.08215e-05	0.470834	0.547294	0.712877	0.696654
1940	UNC698410	1	54704433	Ankrd44;4930444A19Rik	0.0709981	0.0465575	0.700221	0.83869	0.261674	0.310123
1941	UNCHS000783	1	54739224	Ankrd44;4930444A19Rik	7.08313e-09	0.00018729	0.355506	0.428848	0.260331	0.688152
1942	UNCHS000784	1	54744243	Ankrd44;4930444A19Rik	0.252488	0.265082	0.136633	0.17887	0.655885	0.444685
1943	UNCHS000785	1	54796834	Ankrd44	0.00183996	6.08215e-05	0.470834	0.547294	0.712877	0.696654
1944	UNCHS000786	1	54801108	Ankrd44	7.08313e-09	0.00018729	0.355506	0.428848	0.260331	0.688152
1945	UNC699866	1	54807509	Ankrd44	4.22833e-12	0.00071686	0.538182	0.563173	0.00228741	1
1946	UNC700222	1	54838516	Ankrd44	0.00183996	6.08215e-05	0.470834	0.547294	0.712877	0.696654
1947	UNC700850	1	54867901	Ankrd44	0.120928	0.119249	0.568967	0.551543	0.940544	0.0922587
1948	UNCHS000787	1	54878097	Ankrd44	0.000708045	0.812828	0.8784	0.971767	0.00799311	1
1949	UNC701705	1	54922301	Ankrd44	0.816152	0.104775	0.640187	0.811477	0.906391	0.484759
1950	UNC702069	1	54945728		0.00294838	0.0907812	0.677402	0.614647	0.277798	0.162845
1951	JAX00251338	1	54954749		7.08313e-09	0.00018729	0.355506	0.428848	0.260331	0.688152
1952	UNCHS000789	1	54978571		0.000708045	0.812828	0.8784	0.971767	0.00799311	1
1953	UNCHS000791	1	55010722	Sf3b1	7.08313e-09	0.00018729	0.355506	0.428848	0.260331	0.688152
1954	UNC702963	1	55011995	Sf3b1	0.00294838	0.0907812	0.677402	0.614647	0.277798	0.162845
1955	UNCHS000792	1	55013215	Sf3b1	1.62042e-11	0.00129826	0.49386	0.514447	0.00316524	1
1956	UNC703322	1	55036796		4.22833e-12	0.00071686	0.538182	0.563173	0.00228741	1
1957	JAX00251362	1	55061405	Coq10b	7.08313e-09	0.00018729	0.355506	0.428848	0.260331	0.688152
1958	UNC703927	1	55090399	Hspe1	2.5981e-09	4.11162e-05	0.429023	0.535072	0.327966	0.812601
1959	JAX00191749	1	55149508	Mob4	4.22833e-12	0.00071686	0.538182	0.563173	0.00228741	1
1960	UNCHS000793	1	55158584		0.000708045	0.812828	0.8784	0.971767	0.00799311	1
1961	UNC704723	1	55162278		4.22833e-12	0.00071686	0.538182	0.563173	0.00228741	1
1962	UNCHS000794	1	55164337		4.22833e-12	0.00071686	0.538182	0.563173	0.00228741	1
1963	UNC705778	1	55242653		0.000879912	0.0590797	0.546256	0.579333	0.0358236	0.447987
1964	JAX00251395	1	55257008	Boll	7.08313e-09	0.00018729	0.355506	0.428848	0.260331	0.688152
1965	UNCHS000798	1	55288267	Boll	0.0678285	0.0566408	0.401375	0.47525	0.692957	0.24109
1966	UNC706090	1	55290338	Boll	0.120928	0.119249	0.568967	0.551543	0.940544	0.0922587
1967	UNCHS000799	1	55301922	Boll	0.0709981	0.0465575	0.700221	0.83869	0.261674	0.310123
1968	UNCHS000801	1	55310376	Boll	0.000192215	0.292243	0.655085	0.793441	0.541339	0.552489
1969	UNCHS000802	1	55313118	Boll	0.00294838	0.0907812	0.677402	0.614647	0.277798	0.162845
1970	UNCHS000804	1	55334665	Boll	7.08313e-09	0.00018729	0.355506	0.428848	0.260331	0.688152
1971	UNCHS000807	1	55342753	Boll	7.08313e-09	0.00018729	0.355506	0.428848	0.260331	0.688152
1972	UNCHS000808	1	55346679	Boll	5.25096e-09	1.69578e-05	0.585128	0.68444	0.241499	0.830288
1973	UNC706622	1	55372564		0.000708045	0.812828	0.8784	0.971767	0.00799311	1
1974	JAX00003916	1	55393497		9.75786e-07	0.0015343	0.582385	0.532853	0.130417	0.479522
1975	JAX00251417	1	55404070		0.000107675	0.27927	1	0.948904	0.000483789	1
1976	UNC707026	1	55419000	Plcl1	9.75786e-07	0.0015343	0.582385	0.532853	0.130417	0.479522
1977	UNCHS000810	1	55423206	Plcl1	0.370453	0.698124	0.913708	1	1	0.684576
1978	UNC707616	1	55460572	Plcl1	9.75786e-07	0.0015343	0.582385	0.532853	0.130417	0.479522
1979	UNC708721	1	55544252	Plcl1	3.0685e-09	9.12189e-05	0.415884	0.509712	0.267275	0.650258
1980	UNC709209	1	55585374	Plcl1	0.000708045	0.812828	0.8784	0.971767	0.00799311	1
1981	UNC011347842	1	55626163	Plcl1	9.75786e-07	0.0015343	0.582385	0.532853	0.130417	0.479522
1982	UNC710514	1	55658705	Plcl1	0.00183996	6.08215e-05	0.470834	0.547294	0.712877	0.696654
1983	UNC711145	1	55695448	Plcl1	0.942886	0.937741	0.936529	1	0.458588	0.702516
1984	JAX00251532	1	55752878	Plcl1	0.0709981	0.0465575	0.700221	0.83869	0.261674	0.310123
1985	UNC712273	1	55765987		4.22833e-12	0.00071686	0.538182	0.563173	0.00228741	1
1986	UNC712761	1	55804600		0.000708045	0.812828	0.8784	0.971767	0.00799311	1
1987	UNC713154	1	55828293		4.22833e-12	0.00071686	0.538182	0.563173	0.00228741	1
1988	UNCHS000811	1	55836786		5.25096e-09	1.69578e-05	0.585128	0.68444	0.241499	0.830288
1989	UNCHS000812	1	55840589		0.00405563	0.00352938	0.740344	0.598626	0.0732141	0.880345
1990	UNC713780	1	55874635		0.120928	0.119249	0.568967	0.551543	0.940544	0.0922587
1991	UNCHS000813	1	55899623	Gm32949	7.08313e-09	0.00018729	0.355506	0.428848	0.260331	0.688152
1992	UNCHS000814	1	55902156	Gm32949	9.75786e-07	0.0015343	0.582385	0.532853	0.130417	0.479522
1993	JAX00251572	1	55903303	Gm32949	9.75786e-07	0.0015343	0.582385	0.532853	0.130417	0.479522
1994	JAX00003956	1	55912315	Gm32949	9.75786e-07	0.0015343	0.582385	0.532853	0.130417	0.479522
1995	UNCHS000815	1	55933471	9130227L01Rik	7.08313e-09	0.00018729	0.355506	0.428848	0.260331	0.688152
1996	UNCHS000816	1	55936299	9130227L01Rik	0.579641	0.871611	0.986639	0.859146	0.415145	0.668057
1997	UNC714632	1	55954536	9130227L01Rik	4.22833e-12	0.00071686	0.538182	0.563173	0.00228741	1
1998	UNC715006	1	55993997		0.000369245	0.00392906	0.553416	0.531775	1	0.377667
1999	UNC715622	1	56042782		0.00294838	0.0907812	0.677402	0.614647	0.277798	0.162845
[truncated: 103,599 more rows]
