# Supplementary material for: A susceptibility gene signature for ERBB2-driven mammary tumour development and metastasis in collaborative cross mice
Source: eBioMedicine. 2024 Jul 26;106:105260. doi: 10.1016/j.ebiom.2024.105260 (PMC11338061; doi:10.1016/j.ebiom.2024.105260)
Supplement: Table S3 [file mmc3.xlsx]

## Sheet: Sheet1
Supplementary Table S3 Candidate genes for each tumor phenotype
Candidate genes for tumor onset	Candidate genes for tumor multiplicity	Candidate genes for overall Metastasis	Candidate genes for lung Metastasis	Candidate genes for liver Metastasis
Abcb5	Abcc3	Abca13	Abca13	Apba2
Acbd6	Acsl1	Abhd12	Abhd12	Astn1
Acmsd	Adam20	Abhd5	Abhd5	Cep170
Acsl3	Ado	Acvr2b	Acsl3	Dnah14
Adcy10	Afap1l2	Adam22	Acvr2b	Mgat4d
Adgrl2	Agrn	Adcy1	Adam22	Nemp2
Afap1l2	Angpt1	Adcy2	Adcy2	Pappa2
Agap1	Ank3	Ankrd36	Ankrd36	Ralgps2
Agfg1	Ankfn1	Ano10	Ano10	Rnf150
Agps	Apbb2	Ap1b1	Ap1b1	Smarca5
Agrn	Arhgef10	Atad1	Arhgef16	Trmt1
Aldh9a1	Arid5b	Atp8a2	Atad1	Ush2a
Alppl2	Asah1	Bckdhb	Bckdhb
Ankfn1	Asap1	Bckdhb	Cacna2d3
Ankmy1	Atad2	Cacna2d3	Camk2b
Ano7	Atp10a	Camk2b	Cbwd1
Apbb2	Atxn7l1	Cbwd1	Ccdc146
Apobec4	Atxn7l1os2	Ccdc146	Ccr1l1
Arhgap44	Bace2	Ccr1l1	Ccr3
Arhgef16	Brinp3	Ccr3	Ccr9
Arid1a	C2cd2	Cers6	Cers6
Asb1	Cadm1	Cntnap3	Cntnap3
Asb18	Cadps2	Col12a1	Col12a1
Atad2	Camsap2	Col7a1	Col7a1
Atg16l1	Cap2	Cpeb3	Cpeb3
Atg3	Capn13	Cr1l	Cr1l
Atg4b	Car10	Cryl1	Cryl1
Atp1b1	Cd55	Csrnp1	Csrnp1
BC055324	Cd55b	Ctdspl	Ctdspl
Bcl2	Cd55os	Ctnnb1	Ctnnb1
Blzf1	Cdk11b	Cx3cr1	Cx3cr1
Brinp3	Cdk8	Dcaf17	D5Ertd579e
Cacna1e	Cds2	Ddx43	Dcaf17
Cacna1s	Cep350	Dlec1	Ddx43
Camsap2	Cfap221	Dmrt1	Dlec1
Capn10	Cfap74	Dnal4	Dmrt1
Carnmt1	Cfh	Dock8	Dnal4
Ccdc93	Chd1l	Eipr1	Dock8
Cd247	Clasp1	Eldr	Eldr
Cd55	Cntnap5a	Entpd3	Entpd3
Cd55b	Crb1	Ercc6l2	Erc2
Cd55os	Dcaf13	Ero1a	Ercc6l2
Cdh20	Dclre1a	Exog	Erich2
Cdh7	Dctd	Ext2	Ero1a
Cdk11b	Dcun1d4	Fam193b	Exog
Cep350	Dgcr8	Fam227a	Ext2
Cfap221	Dlc1	Fastkd1	Fam193b
Cfap74	Dnm3	Fbxo11	Fam227a
Cfh	Dock2	Fmn1	Fastkd1
Clasp1	Dok6	Fyco1	Fbxo11
Cntn2	Dscam	Gabrb2	Fmn1
Cntnap5a	Ebf2	Gad1os	Fyco1
Cntnap5b	Enpp6	Gadl1	Gad1os
Cop1	Erbin	Gal3st1	Gadl1
Crb1	F13a1	Galm	Gal3st1
Crocc2	Fam126a	Gask1a	Gask1a
Csmd2	Fam135b	Glis3	Glis3
Csrp1	Fam207a	Erich2	Golga4
Cul3	Fam20b	Ccr9	Gpr137c
Dbi	Fam3b	Hmgn3	Hells
Dcaf5	Fam81a	Unc5a	Higd1a
Dcaf6	Fam8a1	Golga4	Hmgn3
Dclre1a	Fcamr	Gpr137c	Hormad2
Dcun1d4	Fer1l4	Higd1a	Hpse2
Ddx18	Fer1l6	Hormad2	Ibtk
Dgkd	Fmo6	Hpse2	Ifih1
Dis3l2	Fstl5	Ibtk	Ikzf1
Dnah11	Gabrg2	Ifih1	Ip6k2
Dnm3	Gdi2	Ikzf1	Itga6
Dock10	Glt8d2	Ip6k2	Itga9
Dok6	Gnb1	Itga6	Itpr2
Dpp10	Gosr1	Itga9	Kank1
Dpy19l3	Grik4	Itpr2	Kif13a
Dscam	Grin2a	Kank1	Kif15
Dusp27	Gucy1b2	Kif13a	Kmt2c
Eif2d	Hcfc2	Kif15	Kmt2e
Eif4e2	Hmcn1	Kmt2c	Kpna1
Elk4	Hmgcr	Kmt2e	Lars2
Emp1	Igsf3	Lars2	Lca5
Epas1	Il24	Lca5	Lhfpl3
Epb41	Irf2	Lhfpl3	Limd1
Epb41l1	Jmjd1c	Limd1	Lrp1b
Epb41l5	Kcnip4	Lrp1b	Lrp2
Epha4	Kcnk15	Lrp2	Lrrc4c
F5	Kcnq3	Lrrc4c	Lyzl4
Fam78b	Kcnt2	Lyzl4	Lyzl4os
Farp2	Kdm1b	Lyzl4os	Mbl1
Farsb	Kif13a	Mbl1	Megf6
Fcamr	Klf12	Metap1d	Metap1d
Fer1l4	Lamc1	Mettl8	Mettl8
Fer1l6	Lcorl	Mfsd14b	Mfsd14b
Fmo1	Lhfpl3	Mogat1	Mogat1
Fmo4	Lhx4	Morc2a	Morc2a
Fmo6	Lrrc66	Mphosph8	Mrtfa
Fshr	Lrrfip1	Msh2	Msh2
Fstl5	Mast4	Mtmr3	Mtmr3
Gadl1	Mfhas1	Myo3b	Myo3b
Gal3st2c	Mgat5	Myo6	Myo6
Gas7	Mkks	Myrip	Myrip
Gdi2	Morn1	Nckap5	Nckipsd
Gigyf2	Mx2	Nckipsd	Nf2
Gli2	N4bp2	Nf2	Nipsnap1
Glrp1	Nckap5	Nipsnap1	Nktr
Glul	Ndrg4	Nktr	Nlrp4f
Gnb1	Nedd4l	Nlrp4f	Nlrp5
Golim4	Nek7	Nlrp5	Nlrp9b
Gorab	Nfasc	Nlrp9b	Nostrin
Gpc1	Niban1	Nostrin	Nsd1
Gpr161	Nln	Nsd1	Osbp2
Gpr35	Nos1ap	Osbp2	Osbpl10
Gpr39	Nr1h5	Osbpl10	Oxsr1
Grin2b	Nrf1	Oxsr1	Pes1
Grrp1	Nsmce2	Pes1	Pgm5
Hdac4	Nup153	Pgm5	Plcd1
Hdlbp	Nxn	Plcd1	Plce1
Hmcn1	Oxr1	Plxna2	Plxna2
Igfn1	Pbx1	Pom121l12	Pom121l12
Il24	Pcm1	Pomgnt2	Pomgnt2
Ildr2	Per2	Prkag2	Prkag2
Ing5	Pfkfb2	Prkar2a	Prkar2a
Inpp5d	Pigr	Prkg1	Prkg1
Iqca	Pkhd1l1	Prxl2c	Prxl2c
Itga9	Pla2g4a	Ptdss1	Ptdss1
Itgae	Plch2	Ptprj	Ptprj
Itgb8	Plekhs1	Ptprt	Ptprt
Jph2	Plut	Rab24	Rab24
Kcnk15	Ppargc1a	Rbms3	Rbms3
Kcnq3	Ppfia2	Reln	Reln
Kcnt2	Prdm15	Rnf144b	Rnf144b
Kdsr	Prkce	Rnf215	Rnf215
Kif14	Prkcz	Ror2	Ror2
Kif1a	Ptp4a3	Rps6kc1	Sacm1l
Kifap3	Ptprt	Sacm1l	Scn10a
Klf12	Ptprz1	Scn10a	Scn11a
Ksr2	Rabgap1l	Scn11a	Scn2a
L3mbtl1	Ralgps2	Scn2a	Scn5a
Lamc1	Rap1gap	Scn5a	Sec14l2
Lemd1	Rasgrf2	Sec14l2	Sec14l4
Lhx4	Rbpj	Sec14l4	Sf3a1
Lmx1a	Rell1	Sf3a1	Slc16a7
Lonrf1	Rer1	Slc16a7	Slc22a13b
Mael	Rgl1	Slc22a13b	Slc22a14
Megf6	Rgs21	Slc22a14	Slc25a38
Mettl16	Rhobtb1	Slc25a38	Slc5a1
Mgat5	Rnf144b	Slc5a1	Slc6a20b
Mkks	Rora	Slc6a20b	Snrk
Morn1	Rprd1b	Snrk	Socs5
Mpzl1	Rtkn2	Socs5	Sorcs3
Msi1	Rtn4r	Sorcs3	Srpk2
N4bp2	Rttn	Srpk2	St13
Nckap5	Runx1	St13	Styx
Ndufa10	Sepsecs	Styx	Tbc1d31
Nek7	Serinc5	Tbc1d31	Tcn2
Neu2	Serpinc1	Tcn2	Tgfbr2
Neu4	Sgcz	Tenm2	Tgm4
Nfasc	Shcbp1l	Tgfbr2	Tmem184b
Ngef	Slc39a11	Tgm4	Topaz1
Nhlrc2	Slc39a14	Tmem184b	Traf5
Nme7	Slc45a3	Topaz1	Trak1
Nos1ap	Slc45a4	Traf5	Triobp
Nr5a2	Slc9a9	Trak1	Ttc17
Nrxn1	Slit2	Ttc17	Ttc21a
Nsmce2	Slx4ip	Ttc21a	Ttk
Nucks1	Sppl3	Ttk	Uimc1
Nyap2	Srek1	Uimc1	Ulk4
Olfr1414	Srgap2	Ulk4	Unc5a
Osbpl10	Srgap2	Unc5a	Unc5a
Oxr1	Steap4	Urgcp	Urgcp
Pam	Stx6	Vipr1	Utp14b
Pask	Sv2c	Vit	Vipr1
Pbx1	Sycp1	Vstm4	Vit
Pcgf5	Tango2	Vwc2	Vwc2
Pcsk5	Tbc1d1	Wdr48	Wdr48
Per2	Tenm3	Xylb	Xylb
Pfkfb2	Thsd7b	Zdhhc20	Zdhhc20
Phactr4	Tmem130	Zdhhc3	Zdhhc3
Phf20	Tmem167	Zfp105	Zfp105
Phlpp1	Tmem243	Zfp346	Zfp346
Pign	Tmprss2	Zfp385b	Zfp385b
Pigr	Tnr	Zfp445	Zfp445
Pigu	Trappc13	Zfp455	Zfp455
Pik3c2b	Trmt1l	Zfp595	Zfp595
Pla2g4a	Tsen15	Zfp651	Zfp651
Plch2	Tti1	Zfp660	Zfp660
Pld1	Txnrd1	Zfp804b	Zfp804b
Plekhs1	Ube2j2	Zfp85os	Zfp85os
Pou2f1	Ube3b	Zfp874b	Zfp874b
Ppargc1a	Uchl5	Zfp953	Zfp953
Ppm1l	Ufsp2	Zmat5	Zmat5
Ppp1r7	Unc13c	Zpbp	Zpbp
Prkcz	Vat1l
Prrc2c	Vwa2
Prrx1	Wwox
Prune2	Xrcc4
Ptp4a3	Zbtb21
Ptpn4	Zbtb37
Ptprn2	Zbtb41
Ptprt	Zdhhc8
Rabgap1l	Zfp365
Ralb	Zfp407
Ralgps2	Zfp938
Ramp1	Zfyve16
Rasgrf2	Zp3r
Rassf5
Rbbp5
Rbfox3
Rcsd1
Relch
Rell1
Rer1
Rerg
Rgl1
Rgs16
Rgs21
Rgsl1
Rprd1b
Rtkn2
Rtn4rl1
Rttn
Runx1
Rxrg
Sag
Sctr
Scyl3
Sepsecs
Septin2
Serinc5
Serpina3k
Serpina9
Serpinb11
Shcbp1l
Shisa6
Sis
Slc45a3
Slc45a4
Slc9a1
Slco6c1
Slx4ip
Snap25
Sned1
Snorc
Sox13
Sppl3
Srgap2
Steap4
Stk11ip
Stk25
Stmn1
Stx6
Swt1
Tbc1d1
Tgm2
Thap4
Thsd7b
Tiprl
Tmc1
Tmcc2
Tmem163
Tmem243
Tmem9
Tnfrsf11a
Tnfrsf21
Tnr
Tnrc6c
Traf3ip1
Trak1
Trmt1l
Trpc4ap
Trpm3
Trpm8
Tti1
Ube2f
Ube2j2
Ugt1a10
Ugt1a9
Ulk4
Uqcc1
Usp36
Vwa2
Wdfy1
Xpr1
Zbtb41
Zcchc17
Zfp407
Zfyve16
Zp3r
Zranb3
