# Supplementary material for: A susceptibility gene signature for ERBB2-driven mammary tumour development and metastasis in collaborative cross mice
Source: eBioMedicine. 2024 Jul 26;106:105260. doi: 10.1016/j.ebiom.2024.105260 (PMC11338061; doi:10.1016/j.ebiom.2024.105260)
Supplement: Table S4 [file mmc4.xlsx]

## Sheet: sheet1
Supplementary Table S4 Data for prognostic analysis in METABRIC dataset
SAMPLE_ID	OS_MONTHS	OS_STATUS	DFS_MONTHS	DFS_STATUS	AGE	NPI	LYMPH_NODES	GRADE	TUMOR_SIZE	PAM50	ER_STATUS	HER2_STATUS	PR_STATUS	CHEMOTHERAPY	HORMONE_THERAPY	RADIO_THERAPY	mTSGSS_Grp
BRCA-METABRIC-S1-MB-0000	140.5	0	140.5	0	75.65	6.044	10	3	22	Normal	1	0	0	0	1	1	2
BRCA-METABRIC-S1-MB-0002	84.6333	0	84.6333	0	43.19	4.02	0	3	10	LumA	1	0	1	0	1	1	2
BRCA-METABRIC-S1-MB-0005	163.1	1	163.1	1	48.87	4.03	1	2	15	LumB	1	0	1	1	1	0	1
BRCA-METABRIC-S1-MB-0006	164.933	0	164.933	0	47.68	4.05	3	2	25	LumB	1	0	1	1	1	1	3
BRCA-METABRIC-S1-MB-0008	41.3667	1	41.3667	1	76.97	6.08	8	3	40	LumB	1	0	1	1	1	1	2
BRCA-METABRIC-S1-MB-0010	7.8	1	7.8	1	78.77	4.062	0	3	31	LumB	1	0	1	0	1	1	3
BRCA-METABRIC-S1-MB-0014	164.333	0	164.333	0	56.45	4.02	1	2	10	LumB	1	0	1	1	1	1	1
BRCA-METABRIC-S1-MB-0020	22.4	1	22.4	1	70	6.13	7	3	65	Normal	0	0	0	1	0	1	3
BRCA-METABRIC-S1-MB-0022	99.5333	1	99.5333	0	89.08	4.058	1	2	29	LumB	1	0	0	0	1	1	2
BRCA-METABRIC-S1-MB-0028	36.5667	1	36.5667	0	86.41	5.032	1	3	16	LumB	1	0	0	0	1	1	2
BRCA-METABRIC-S1-MB-0035	36.2667	1	36.2667	1	84.22	3.056	0	2	28	Her2	1	0	0	0	0	0	3
BRCA-METABRIC-S1-MB-0036	132.033	1	132.033	1	85.49	3.044	0	2	22	LumA	1	0	1	0	1	1	3
BRCA-METABRIC-S1-MB-0039	163.533	0	163.533	0	70.91	2.042	0	1	21	LumB	1	0	1	0	1	1	1
BRCA-METABRIC-S1-MB-0045	164.9	0	164.9	0	45.27	5.038	3	3	19	Basal	0	0	1	1	0	1	1
BRCA-METABRIC-S1-MB-0046	14.1333	1	14.1333	0	83.02	6.072	24	3	36	LumA	1	1	1	0	1	1	2
BRCA-METABRIC-S1-MB-0048	103.833	0	103.833	0	51.46	4.05	1	2	25	Her2	1	1	1	1	1	1	1
BRCA-METABRIC-S1-MB-0050	75.3333	0	75.3333	0	44.64	4.066	3	2	33	Normal	1	0	1	1	1	1	2
BRCA-METABRIC-S1-MB-0053	161.067	0	161.067	0	70.02	3.046	0	2	23	LumB	1	0	0	0	1	1	1
BRCA-METABRIC-S1-MB-0054	160.3	0	160.3	0	66.91	4.072	0	3	36	LumB	1	0	1	0	1	1	1
BRCA-METABRIC-S1-MB-0056	62.8667	0	62.8667	0	62.62	3.058	0	2	29	LumB	1	0	1	0	1	0	1
BRCA-METABRIC-S1-MB-0059	160.9	0	160.9	0	75.58	4.034	0	3	17	LumA	1	0	1	0	1	1	3
BRCA-METABRIC-S1-MB-0060	140.867	0	140.867	0	45.43	4.046	0	3	23	LumB	1	0	1	1	1	1	3
BRCA-METABRIC-S1-MB-0062	153.967	0	153.967	0	52.14	4.034	0	3	17	Basal	0	0	0	1	0	1	1
BRCA-METABRIC-S1-MB-0064	108.933	0	108.933	0	69.13	3.036	0	2	18	LumB	1	0	1	0	1	0	1
BRCA-METABRIC-S1-MB-0066	157.433	0	157.433	0	61.49	4.032	1	2	16	LumB	1	0	1	0	1	1	3
BRCA-METABRIC-S1-MB-0068	103.133	0	103.133	0	51.01	3.024	1	1	12	LumA	1	0	1	0	1	1	1
BRCA-METABRIC-S1-MB-0071	131	1	131	0	68.42	4.1	2	2	50	LumB	1	0	0	0	1	1	1
BRCA-METABRIC-S1-MB-0079	28.5	1	28.5	1	50.42	6.08	4	3	40	Her2	0	0	0	1	0	1	1
BRCA-METABRIC-S1-MB-0081	69.5	0	69.5	0	49.61	3.048	0	2	24	LumB	1	0	1	0	1	1	1
BRCA-METABRIC-S1-MB-0083	86.0667	1	86.0667	1	64.85	3.026	0	2	13	LumB	1	0	1	0	1	1	1
BRCA-METABRIC-S1-MB-0093	153.2	0	153.2	0	43.55	5.028	1	3	14	LumB	1	0	1	0	1	1	1
BRCA-METABRIC-S1-MB-0095	49.7667	1	49.7667	0	80.5	4.11	1	2	55	LumB	1	0	1	0	1	1	3
BRCA-METABRIC-S1-MB-0097	98.7	0	98.7	0	78.19	5.06	3	3	30	LumA	1	0	1	0	1	1	1
BRCA-METABRIC-S1-MB-0099	132.1	1	132.1	1	51.58	3.042	0	2	21	LumB	1	0	1	1	1	1	1
BRCA-METABRIC-S1-MB-0100	8.06667	1	8.06667	1	68.68	4.078	0	3	39	Basal	0	0	0	1	0	1	3
BRCA-METABRIC-S1-MB-0101	148.033	0	148.033	0	46.89	3.068	0	2	34	Normal	1	0	1	0	1	1	1
BRCA-METABRIC-S1-MB-0102	140.767	1	140.767	1	51.38	5.08	16	2	40	LumB	1	0	1	1	1	1	1
BRCA-METABRIC-S1-MB-0106	85.3333	0	85.3333	0	49.87	4.14	5	1	70	LumA	1	0	1	1	1	1	1
BRCA-METABRIC-S1-MB-0107	158.033	0	158.033	0	65.59	4.036	0	3	18	LumB	1	0	1	0	1	0	1
BRCA-METABRIC-S1-MB-0108	42.7	1	42.7	1	43.15	4.036	0	3	18	LumB	1	0	0	1	1	1	1
BRCA-METABRIC-S1-MB-0109	112.4	1	112.4	0	82.53	4.09	0	3	45	Basal	1	0	1	0	0	0	2
BRCA-METABRIC-S1-MB-0110	157.5	0	157.5	0	45.73	2.14	0		70	Normal	0	0	0	0	0	0	1
BRCA-METABRIC-S1-MB-0111	127.1	0	127.1	0	54.23	2.054	0	1	27	LumA	1	0	1	0	1	0	1
BRCA-METABRIC-S1-MB-0112	39.1667	1	39.1667	1	83.89	6.3	14	3	150	LumA	1	0	0	0	1	1	3
BRCA-METABRIC-S1-MB-0113	43.1667	0	43.1667	0	36.96	5.034	3	3	17	Her2	0	1	0	1	1	1	2
BRCA-METABRIC-S1-MB-0114	13.4	0	13.4	0	48.59	3.06	0	2	30	LumA	1	0	1	0	1	0	1
BRCA-METABRIC-S1-MB-0115	66.7333	1	66.7333	1	39.84	4.05	0	3	25	Basal	0	0	0	1	0	1	2
BRCA-METABRIC-S1-MB-0116	122.267	0	122.267	0	42.55	4.12	1	2	60	Normal	1	0	1	1	1	1	1
BRCA-METABRIC-S1-MB-0117	2.4	0	2.4	0	60.07	4.046	1	2	23	LumA	1	0	0	0	1	1	1
BRCA-METABRIC-S1-MB-0119	95.8667	1	95.8667	1	82.73	4.046	1	2	23	LumB	1	0	0	0	1	1	3
BRCA-METABRIC-S1-MB-0120	29.0667	1	29.0667	1	72.1	5.052	1	3	26	LumB	1	1	0	0	1	1	3
BRCA-METABRIC-S1-MB-0121	152.2	0	152.2	0	78.73	5.06	6	2	30	LumA	1	0	0	0	1	1	3
BRCA-METABRIC-S1-MB-0122	138.9	0	138.9	0	58.95	3.04	1	1	20	LumA	1	0	1	0	1	1	1
BRCA-METABRIC-S1-MB-0123	114.233	1	114.233	0	76.89	4.05	0	3	25	LumB	1	0	1	0	1	0	2
BRCA-METABRIC-S1-MB-0124	118.2	0	118.2	0	43.46	4.1	2	2	50	LumA	1	0	1	1	1	1	1
BRCA-METABRIC-S1-MB-0125	1.26667	0	1.26667	0	73.98	2.018	0	1	9	LumB	1	0	1	0	1	0	1
BRCA-METABRIC-S1-MB-0126	127.633	0	127.633	0	61.95	3.07	0	2	35	LumA	1	0	1	0	1	1	1
BRCA-METABRIC-S1-MB-0127	132.067	0	132.067	0	52.11	4.026	1	2	13	Normal	0	0	0	1	1	1	1
BRCA-METABRIC-S1-MB-0128	137.8	0	137.8	0	57.4	3.028	0	2	14	Normal	1	0	1	0	1	1	2
BRCA-METABRIC-S1-MB-0129	38.5667	1	38.5667	0	63.53	6.048	4	3	24	Her2	0	1	0	1	0	1	1
BRCA-METABRIC-S1-MB-0130	153.567	0	153.567	0	56.75	2.034	0	1	17	LumA	1	1	0	0	1	0	2
BRCA-METABRIC-S1-MB-0131	66.6333	1	66.6333	1	69.16	4.078	0	3	39	LumA	1	0	0	1	1	1	1
BRCA-METABRIC-S1-MB-0133	151	0	151	0	58.89	3.16	1	1	80	LumA	1	0	0	1	1	1	1
BRCA-METABRIC-S1-MB-0134	12.9333	1	12.9333	1	73.11	5.044	3	3	22	LumB	1	0	0	0	1	1	2
BRCA-METABRIC-S1-MB-0135	116.633	0	116.633	0	74.09	5.07	1	3	35	LumB	1	0	1	0	1	1	2
BRCA-METABRIC-S1-MB-0136	88.2	0	88.2	0	72.3	3.026	0	2	13	LumA	1	0	1	0	1	0	1
BRCA-METABRIC-S1-MB-0138	150.567	0	150.567	0	51.33	3.036	0	2	18	LumA	1	0	1	0	1	0	1
BRCA-METABRIC-S1-MB-0139	109.2	0	109.2	0	47.62	4.06	1	2	30	LumA	1	0	1	0	1	1	2
BRCA-METABRIC-S1-MB-0140	147.933	0	147.933	0	74.07	4.054	1	2	27	LumB	1	0	0	0	1	1	1
BRCA-METABRIC-S1-MB-0142	12.4	0	12.4	0	57.99	3.032	0	2	16	LumA	1	0	1	0	0	0	3
BRCA-METABRIC-S1-MB-0143	54.3333	1	54.3333	0	85.39	5.044	2	3	22	LumA	1	0	0	0	1	1	2
BRCA-METABRIC-S1-MB-0144	152.067	1	152.067	1	79.73	6.052	6	3	26	LumB	1	0	1	0	1	1	2
BRCA-METABRIC-S1-MB-0145	147.667	0	147.667	0	62.4	3.04	0	2	20	LumA	1	0	1	0	1	1	1
BRCA-METABRIC-S1-MB-0146	86	1	86	0	81	5.044	2	3	22	LumB	1	0	0	0	1	1	3
BRCA-METABRIC-S1-MB-0147	51.7667	1	51.7667	1	79.28	5.076	9	2	38	LumA	1	0	1	0	1	1	2
BRCA-METABRIC-S1-MB-0148	1.76667	0	1.76667	0	53.16	4.038	0	3	19	Her2	0	1	0	0	0	0	1
BRCA-METABRIC-S1-MB-0149	51.7	1	51.7	0	77.13	4.078	0	3	39	Basal	0	0	0	0	0	1	3
BRCA-METABRIC-S1-MB-0150	111.2	0	111.2	0	70.22	3.04	0	2	20	Basal	1	0	0	0	1	0	3
BRCA-METABRIC-S1-MB-0151	49.2333	1	49.2333	1	67.7	6.1	6	3	50	LumB	1	0	1	0	1	1	1
BRCA-METABRIC-S1-MB-0152	63.0333	0	63.0333	0	63.77	4.024	0	3	12	Her2	0	1	0	0	0	0	3
BRCA-METABRIC-S1-MB-0153	148.567	0	148.567	0	67.12	1.056	0		28	Basal	0	0	0	0	0	0	1
BRCA-METABRIC-S1-MB-0154	114.767	0	114.767	0	62.46	3.024	0	2	12	LumA	1	0	0	0	1	0	3
BRCA-METABRIC-S1-MB-0155	59.8	0	59.8	0	62.72	2.018	0	1	9	Normal	1	0	0	0	1	1	1
BRCA-METABRIC-S1-MB-0156	2.86667	0	2.86667	0	60.85	2.004	0	1	2	Normal	1	0	0	0	0	0	1
BRCA-METABRIC-S1-MB-0157	114.767	0	114.767	0	71.5	4.06	0	3	30	Basal	0	0	0	0	0	1	2
BRCA-METABRIC-S1-MB-0158	192.3	0	192.3	0	50.43	4.044	0	3	22	Basal	0	0	0	1	1	0	1
BRCA-METABRIC-S1-MB-0159	75.3	0	75.3	0	51.04	2.046	0		23	Basal	0	1	0	0	0	0	2
BRCA-METABRIC-S1-MB-0160	143.533	0	143.533	0	36.66	1.046	0		23	Normal	0	0	1	0	0	0	1
BRCA-METABRIC-S1-MB-0162	55.7667	0	55.7667	0	57.56	4.028	1	2	14	LumA	1	0	1	0	1	1	2
BRCA-METABRIC-S1-MB-0163	98.1	1	98.1	0	84.73	5.054	1	3	27	Basal	0	0	0	0	0	0	3
BRCA-METABRIC-S1-MB-0164	10.8333	0	10.8333	0	37.87	4.032	0	3	16	Basal	0	0	0	1	0	1	1
BRCA-METABRIC-S1-MB-0165	47.6333	1	47.6333	1	53.75	6.104	22	3	52	LumA	1	1	0	1	1	1	3
BRCA-METABRIC-S1-MB-0166	104.4	0	104.4	0	44.98	5.048	3	3	24	LumA	1	0	1	1	1	1	2
BRCA-METABRIC-S1-MB-0167	43.1	1	43.1	1	76.4	5.076	2	3	38	LumB	1	0	1	0	1	1	3
BRCA-METABRIC-S1-MB-0168	122.767	0	122.767	0	60.26	4.034	0	3	17	Normal	1	0	0	0	1	1	2
BRCA-METABRIC-S1-MB-0169	145.5	1	145.5	0	79.28	3.078	0	2	39	Normal	1	0	1	0	1	0	1
BRCA-METABRIC-S1-MB-0170	93.3667	1	93.3667	0	83.35	3.052	1	1	26	LumA	1	0	0	0	1	1	1
BRCA-METABRIC-S1-MB-0171	5.43333	0	5.43333	0	64.57	4.054	0	3	27	Normal	1	0	0	0	1	1	1
BRCA-METABRIC-S1-MB-0172	138.1	0	138.1	0	48.11	4.04	1	2	20	LumA	1	0	1	1	1	1	2
BRCA-METABRIC-S1-MB-0173	3.76667	0	3.76667	0	83.99	6.088	4	3	44	LumB	1	0	1	0	1	1	2
BRCA-METABRIC-S1-MB-0174	78.7667	0	78.7667	0	59.18	4.048	0	3	24	Basal	0	0	0	1	0	1	1
BRCA-METABRIC-S1-MB-0175	72.3667	0	72.3667	0	69.51	2.04	0	1	20	LumA	1	0	0	0	1	0	3
BRCA-METABRIC-S1-MB-0176	113.433	0	113.433	0	38.78	6.072	7	3	36	LumA	1	0	1	1	1	1	1
BRCA-METABRIC-S1-MB-0177	45.6	1	45.6	0	85.94	4.088	2	2	44	LumA	1	0	1	0	1	1	2
BRCA-METABRIC-S1-MB-0178	104.467	1	104.467	1	74.63	4.042	0	3	21	LumB	1	0	1	0	1	1	3
BRCA-METABRIC-S1-MB-0179	17.9333	1	17.9333	1	56.39	6.068	7	3	34	Basal	0	0	0	1	0	1	1
BRCA-METABRIC-S1-MB-0180	62.3333	0	62.3333	0	51.69	3.036	0	2	18	LumA	1	0	1	0	1	1	1
BRCA-METABRIC-S1-MB-0181	85.9667	0	85.9667	0	68.45	4.042	1	2	21	LumA	1	0	1	0	1	1	1
BRCA-METABRIC-S1-MB-0184	109.033	0	109.033	0	68.41	3.05	0	2	25	LumA	1	0	1	0	1	0	2
BRCA-METABRIC-S1-MB-0185	43.8333	1	43.8333	1	76.84	5.1	3	3	50	LumB	1	0	1	0	1	1	3
BRCA-METABRIC-S1-MB-0188	31.3	1	31.3	1	82.65	4.09	2	2	45	Her2	0	0	0	1	0	1	2
BRCA-METABRIC-S1-MB-0189	9.06667	1	9.06667	1	57.79	6.096	6	3	48	Normal	1	0	0	1	1	1	2
BRCA-METABRIC-S1-MB-0191	15.3	1	15.3	0	81.02	4.05	0	3	25	Basal	0	0	0	0	0	1	2
BRCA-METABRIC-S1-MB-0192	144.633	0	144.633	0	62.55	2.026	0	1	13	Normal	1	0	0	0	1	1	1
BRCA-METABRIC-S1-MB-0193	19	0	19	0	51.54	6.038	7	3	19	LumB	1	0	1	0	0	0	1
BRCA-METABRIC-S1-MB-0194	91.6	0	91.6	0	56.45	5.042	6	2	21	LumA	1	0	1	1	1	1	1
BRCA-METABRIC-S1-MB-0195	146	0	146	0	75.18	6.056	21	3	28	LumB	1	0	0	0	1	1	2
BRCA-METABRIC-S1-MB-0197	70.7333	0	70.7333	0	50.48	5.048	2	3	24	LumB	1	0	1	1	1	1	2
BRCA-METABRIC-S1-MB-0198	144.767	0	144.767	0	43.37	6.036	4	3	18	LumB	1	0	1	1	1	1	1
BRCA-METABRIC-S1-MB-0199	144.4	0	144.4	0	57.56	5.038	1	3	19	LumA	1	0	1	0	1	1	1
BRCA-METABRIC-S1-MB-0200	128.7	1	128.7	1	69.86	4.076	0	3	38	Basal	0	0	0	0	0	1	2
BRCA-METABRIC-S1-MB-0201	125.7	0	125.7	0	49.5	4.04	0	3	20	Basal	0	1	0	1	0	1	3
BRCA-METABRIC-S1-MB-0202	128.367	0	128.367	0	46	5.06	1	3	30	LumA	1	0	1	1	1	1	3
BRCA-METABRIC-S1-MB-0203	58.7667	1	58.7667	0	86.24	5.05	1	3	25	LumA	1	0	1	1	1	1	1
BRCA-METABRIC-S1-MB-0204	24.3	1	24.3	1	79.38	2.02	0	1	10	LumA	1	0	0	0	1	1	2
BRCA-METABRIC-S1-MB-0205	144.467	0	144.467	0	53.56	3.052	0	2	26	Normal	1	0	0	0	1	1	1
BRCA-METABRIC-S1-MB-0206	141.167	0	141.167	0	55.02	5.07	2	3	35	Basal	0	0	0	1	0	1	1
BRCA-METABRIC-S1-MB-0207	173.633	0	173.633	0	48.13	4.056	2	2	28	LumA	1	0	1	0	1	0	1
BRCA-METABRIC-S1-MB-0209	82.3667	0	82.3667	0	67.17	3.006	0	2	3	Normal	1	0	0	0	1	0	1
BRCA-METABRIC-S1-MB-0210	144.933	0	144.933	0	63.14	5.01	16	2	5	Basal	0	0	0	0	1	1	1
BRCA-METABRIC-S1-MB-0211	44.8	1	44.8	1	42.95	6.08	13	3	40	Basal	0	0	0	0	0	0	3
BRCA-METABRIC-S1-MB-0214	146.9	0	146.9	0	41.41	4.054	0	3	27	Basal	0	0	0	1	0	1	3
BRCA-METABRIC-S1-MB-0215	122.2	0	122.2	0	75.63	3.08	0	2	40	LumB	1	0	1	0	1	1	2
BRCA-METABRIC-S1-MB-0218	131.067	0	131.067	0	43.39	5.04	2	3	20	LumB	1	0	1	1	1	1	1
BRCA-METABRIC-S1-MB-0220	39.8333	1	39.8333	1	37.24	6.04	6	3	20	Normal	0	0	0	0	0	0	1
BRCA-METABRIC-S1-MB-0221	20.2	1	20.2	1	77.72	6.04	7	3	20	Her2	0	0	0	0	0	0	3
BRCA-METABRIC-S1-MB-0222	212.7	0	212.7	0	50.31	2.04	0		20	Normal	1	0	1	1	1	1	2
BRCA-METABRIC-S1-MB-0223	81.3333	1	81.3333	1	50.45	6.04	12	3	20	LumA	1	0	0	1	1	1	3
BRCA-METABRIC-S1-MB-0224	176.767	0	176.767	0	44.01	4.05	0	3	25	LumA	1	0	1	0	1	0	2
BRCA-METABRIC-S1-MB-0225	212.2	0	212.2	0	59.15	3.038	0	2	19	LumB	1	1	0	0	1	0	2
BRCA-METABRIC-S1-MB-0226	57.6333	0	57.6333	0	58.21	3.04	1	1	20	LumA	1	0	1	0	1	1	1
BRCA-METABRIC-S1-MB-0227	111.867	0	111.867	0	52.95	3.048	0	2	24	LumA	1	0	1	0	1	0	1
BRCA-METABRIC-S1-MB-0228	10.8333	1	10.8333	1	63.35	3.034	1	1	17	Normal	1	0	1	0	0	0	2
BRCA-METABRIC-S1-MB-0229	71.5	0	71.5	0	45.5	3.038	0	2	19	LumA	1	0	1	0	1	1	2
BRCA-METABRIC-S1-MB-0230	200.333	0	200.333	0	41.98	1.07	0		35	Her2	0	1	0	0	0	0	3
BRCA-METABRIC-S1-MB-0231	19.6	0	19.6	0	71.57	1.06	0		30	LumA	1	0	0	0	0	0	2
BRCA-METABRIC-S1-MB-0232	207.633	0	207.633	0	44.73	3.028	0	2	14	LumA	1	0	1	0	0	0	1
BRCA-METABRIC-S1-MB-0233	72.4333	1	72.4333	0	77.77	3.034	0	2	17	LumA	1	0	1	0	1	0	1
BRCA-METABRIC-S1-MB-0234	94.2333	1	94.2333	0	56.27	3.052	0		26	LumB	1	0	1	0	1	1	2
BRCA-METABRIC-S1-MB-0235	142.567	1	142.567	1	52.55	4.04	1	2	20	LumA	1	0	1	1	1	1	1
BRCA-METABRIC-S1-MB-0236	205.033	0	205.033	0	43.63	4.054	0	3	27	LumA	1	1	1	1	1	1	3
BRCA-METABRIC-S1-MB-0238	193.167	0	193.167	0	52.19	6.07	4	3	35	Basal	0	0	0	1	0	1	1
BRCA-METABRIC-S1-MB-0239	85.5667	1	85.5667	1	77.85	2.092	0	1	46	LumA	1	0	1	0	1	1	1
BRCA-METABRIC-S1-MB-0241	73.1333	1	73.1333	1	55.09	4.058	0	3	29	Basal	1	0	0	0	0	0	3
BRCA-METABRIC-S1-MB-0242	199.1	0	199.1	0	51.25	3.036	0	2	18	LumB	1	0	1	0	1	0	1
BRCA-METABRIC-S1-MB-0243	149.767	0	149.767	0	53.72	4.044	1	2	22	LumB	1	0	1	1	1	1	2
BRCA-METABRIC-S1-MB-0244	149.733	0	149.733	0	67.83	2.022	0	1	11	Normal	1	0	1	0	1	0	1
BRCA-METABRIC-S1-MB-0245	164.7	0	164.7	0	54.76	1.028	0		14	LumA	1	0	0	0	1	0	2
BRCA-METABRIC-S1-MB-0247	185.6	0	185.6	0	66.75	4.03	1	2	15	LumA	1	0	1	0	1	1	1
BRCA-METABRIC-S1-MB-0248	71	0	71	0	45.76	4.042	0	3	21	LumA	1	0	1	1	1	1	1
BRCA-METABRIC-S1-MB-0249	188.333	0	188.333	0	53.45	4.022	0	3	11	Her2	0	0	0	0	0	1	3
BRCA-METABRIC-S1-MB-0253	152.3	0	152.3	0	69.19	3.024	0	2	12	Normal	1	0	1	0	1	0	1
BRCA-METABRIC-S1-MB-0256	200.7	0	200.7	0	53.1	2.034	0	1	17	LumA	1	0	1	0	1	0	1
BRCA-METABRIC-S1-MB-0257	91.7333	1	91.7333	1	57.61	3.05	0	2	25	LumA	1	0	0	1	1	1	1
BRCA-METABRIC-S1-MB-0258	86.1333	0	86.1333	0	62.7	4.022	0	3	11	LumA	1	0	1	0	1	1	3
BRCA-METABRIC-S1-MB-0259	11.8667	1	11.8667	1	38.99	6	9	3		Basal	0	0	0	1	0	0	3
BRCA-METABRIC-S1-MB-0260	169.833	1	169.833	0	78.26	1.024	0		12	LumA	1	0	1	0	1	1	2
BRCA-METABRIC-S1-MB-0261	90.2333	1	90.2333	1	63.93	4.052	6	1	26	LumB	1	0	1	0	1	1	1
BRCA-METABRIC-S1-MB-0262	145.3	1	145.3	0	55.44	4.052	0	3	26	Her2	1	0	0	0	1	0	2
BRCA-METABRIC-S1-MB-0263	176.033	1	176.033	0	76.49	1.054	0		27	LumA	1	0	1	0	1	0	1
BRCA-METABRIC-S1-MB-0264	43.1	1	43.1	1	83.93	5.062	1	3	31	Her2	1	0	0	0	0	0	3
BRCA-METABRIC-S1-MB-0265	189.133	0	189.133	0	46.44	4.042	1	2	21	Basal	0	0	0	0	1	1	1
BRCA-METABRIC-S1-MB-0266	90.6667	1	90.6667	0	84.88	1.06	0		30	LumA	1	0	1	0	1	1	1
BRCA-METABRIC-S1-MB-0268	28.5	1	28.5	1	66.54	4.038	0	3	19	LumB	1	0	1	0	0	0	2
BRCA-METABRIC-S1-MB-0269	22.2333	0	22.2333	0	45.39	5.052	2	3	26	Basal	0	0	0	1	0	1	1
BRCA-METABRIC-S1-MB-0270	337.033	0	337.033	0	29.98	4.028	0	3	14	LumB	1	0	1	0	0	0	2
BRCA-METABRIC-S1-MB-0272	122	1	122	1	55.36	6.056	8	3	28	LumB	1	0	0	0	0	0	1
BRCA-METABRIC-S1-MB-0273	186.533	0	186.533	0	68.66	4.05	3	2	25	LumA	1	0	0	0	1	1	1
BRCA-METABRIC-S1-MB-0275	186.1	0	186.1	0	61.94	2.018	0	1	9	Normal	1	0	0	0	1	1	2
BRCA-METABRIC-S1-MB-0278	5.83333	1	5.83333	1	34.3	5.106	3	3	53	Basal	0	0	0	1	0	0	3
BRCA-METABRIC-S1-MB-0279	168.333	1	168.333	0	69.52	2.042	0	1	21	Normal	1	0	1	0	1	1	2
BRCA-METABRIC-S1-MB-0280	172.9	1	172.9	1	47.64	3.042	0	2	21	Normal	1	0	1	0	1	1	1
BRCA-METABRIC-S1-MB-0281	72.8	0	72.8	0	52.79	1	0		0	Normal	1	0	0	0	0	0	2
BRCA-METABRIC-S1-MB-0282	194.233	0	194.233	0	51.81	6.036	8	3	18	Normal	1	0	1	1	1	1	1
BRCA-METABRIC-S1-MB-0283	22.0333	1	22.0333	1	60.3	6.066	26	3	33	LumB	1	0	0	0	0	0	3
BRCA-METABRIC-S1-MB-0284	0	0	0	0	51.42	1	0		0	Basal	0	0	0	0	0	0	1
BRCA-METABRIC-S1-MB-0285	3.36667	0	3.36667	0	48.07	5.056	14	2	28	Normal	1	0	1	0	0	0	1
BRCA-METABRIC-S1-MB-0286	192.6	0	192.6	0	62.92	4.046	0	3	23	LumA	1	0	0	0	0	0	1
BRCA-METABRIC-S1-MB-0287	94.7333	1	94.7333	0	77.54	4.038	1	2	19	LumB	1	0	0	0	0	0	2
BRCA-METABRIC-S1-MB-0288	63.8	1	63.8	1	55.22	5.06	25	2	30	Normal	1	1	0	1	1	0	3
BRCA-METABRIC-S1-MB-0289	71.6	1	71.6	0	75.91	4.04	0	3	20	Basal	0	0	0	0	1	1	1
BRCA-METABRIC-S1-MB-0290	199.533	0	199.533	0	49.92	2.05	0	1	25	LumA	1	0	1	0	0	0	1
BRCA-METABRIC-S1-MB-0291	39.2	1	39.2	1	51.19	5.052	1	3	26	LumB	1	1	1	1	1	0	3
BRCA-METABRIC-S1-MB-0292	49.4333	1	49.4333	0	80.34	5.11	1	3	55	Her2	0	0	0	0	0	0	2
BRCA-METABRIC-S1-MB-0293	64.3667	0	64.3667	0	51.62	2.026	0	1	13	Normal	1	0	0	0	1	0	1
BRCA-METABRIC-S1-MB-0294	72.9	0	72.9	0	46.17	3.028	0	2	14	Normal	0	0	0	1	1	1	2
BRCA-METABRIC-S1-MB-0295	164.5	0	164.5	0	47.13	3.018	1	1	9	LumA	1	0	1	0	1	0	1
BRCA-METABRIC-S1-MB-0299	188.133	0	188.133	0	68.83	1.05	0		25	Basal	0	0	0	0	0	1	2
BRCA-METABRIC-S1-MB-0301	122.7	1	122.7	0	82.46	5.046	2	3	23	LumA	1	0	1	0	1	1	2
BRCA-METABRIC-S1-MB-0302	84.2	1	84.2	1	81.53	6.058	5	3	29	LumA	1	0	0	0	1	1	1
BRCA-METABRIC-S1-MB-0303	60.1333	0	60.1333	0	47.71	4.022	0	3	11	Basal	0	0	0	0	1	0	2
BRCA-METABRIC-S1-MB-0304	111.533	1	111.533	1	84.85	5.028	1	3	14	LumB	1	0	1	0	1	1	3
BRCA-METABRIC-S1-MB-0305	63.5	1	63.5	1	60.62	6.07	6	3	35	Normal	1	0	1	1	1	0	2
BRCA-METABRIC-S1-MB-0306	42.9667	1	42.9667	1	82.53	5.07	2	3	35	LumA	1	0	1	0	1	1	3
BRCA-METABRIC-S1-MB-0307	177.333	0	177.333	0	41.63	6.02	6	3	10	LumA	1	1	0	1	1	1	1
BRCA-METABRIC-S1-MB-0308	183.267	0	183.267	0	51.21	2.038	0	1	19	LumA	1	0	0	0	0	0	2
BRCA-METABRIC-S1-MB-0309	42.3333	1	42.3333	0	89.43	3.042	1	1	21	LumA	1	0	1	0	1	0	2
BRCA-METABRIC-S1-MB-0310	185.167	0	185.167	0	67.38	4.032	1	2	16	LumA	1	0	1	0	1	1	2
BRCA-METABRIC-S1-MB-0311	151.167	1	151.167	0	77.94	2.094	0	1	47	LumB	1	0	0	0	1	0	2
BRCA-METABRIC-S1-MB-0312	169	1	169	1	70.49	3.066	0	2	33	LumB	1	0	1	0	1	0	3
BRCA-METABRIC-S1-MB-0313	184.767	0	184.767	0	55.52	5.046	1	3	23	LumB	1	0	1	0	1	0	3
BRCA-METABRIC-S1-MB-0314	4.43333	1	4.43333	1	73.48	6.1	5	3	50	Her2	0	1	0	0	0	0	3
BRCA-METABRIC-S1-MB-0315	186.2	0	186.2	0	56.32	4.1	3	2	50	LumA	1	0	0	1	1	1	2
BRCA-METABRIC-S1-MB-0316	182.9	0	182.9	0	50.82	4.06	0	3	30	Basal	0	0	0	0	0	1	1
BRCA-METABRIC-S1-MB-0317	151.667	1	151.667	0	76.68	4.078	0	3	39	LumA	1	0	1	0	0	0	2
BRCA-METABRIC-S1-MB-0318	168.7	0	168.7	0	58.01	1.036	0		18	Normal	0	0	0	0	0	0	2
BRCA-METABRIC-S1-MB-0319	40.7	1	40.7	1	92.14	5.064	10	2	32	LumB	1	0	0	0	1	1	1
BRCA-METABRIC-S1-MB-0320	63.7333	0	63.7333	0	50.98	2.034	0	1	17	LumA	1	0	1	0	1	1	1
BRCA-METABRIC-S1-MB-0321	174.633	0	174.633	0	46.86	5.06	2	3	30	LumA	1	0	1	1	1	0	2
BRCA-METABRIC-S1-MB-0322	50.5333	1	50.5333	0	86.28	4.05	2	2	25	LumA	1	0	0	0	1	1	1
BRCA-METABRIC-S1-MB-0324	144.967	1	144.967	1	47.64	6.064	6	3	32	LumA	1	0	1	1	1	1	2
BRCA-METABRIC-S1-MB-0325	177.533	0	177.533	0	79.34	4.09	0	3	45	LumB	1	0	1	0	1	1	3
BRCA-METABRIC-S1-MB-0327	187.933	0	187.933	0	66.73	3.05	0	2	25	LumA	1	0	1	0	1	1	3
BRCA-METABRIC-S1-MB-0328	125.6	1	125.6	1	69.62	5.068	2	3	34	LumB	1	0	1	0	1	1	2
BRCA-METABRIC-S1-MB-0333	26.5667	1	26.5667	1	62.81	1	0			Basal	0	0	0	1	0	0	3
BRCA-METABRIC-S1-MB-0336	170.3	1	170.3	1	74.76	5.044	1	3	22	LumB	1	0	1	0	1	1	1
BRCA-METABRIC-S1-MB-0339	26.7333	1	26.7333	0	90.43	3.048	0	2	24	LumB	1	0	1	0	0	0	1
BRCA-METABRIC-S1-MB-0340	164.733	0	164.733	0	79.97	5.032	3	3	16	Basal	0	0	0	0	1	1	2
BRCA-METABRIC-S1-MB-0341	170.033	1	170.033	1	67.01	4.052	3	2	26	LumA	1	0	1	0	1	1	3
BRCA-METABRIC-S1-MB-0342	125.333	1	125.333	1	54.96	3.058	0	2	29	Normal	1	0	1	0	0	0	2
BRCA-METABRIC-S1-MB-0343	91.1333	1	91.1333	1	70.51	4.06	3	2	30	Normal	1	0	1	0	1	0	2
BRCA-METABRIC-S1-MB-0344	152.933	0	152.933	0	59.75	4.058	2	2	29	Normal	1	0	1	0	1	1	3
BRCA-METABRIC-S1-MB-0345	72.6667	0	72.6667	0	37.3	4.056	1	2	28	LumA	1	0	1	1	1	0	2
BRCA-METABRIC-S1-MB-0346	20.4333	1	20.4333	1	32.61	6.032	5	3	16	Her2	0	1	0	0	0	0	3
BRCA-METABRIC-S1-MB-0347	205.567	1	205.567	1	52.24	4.08	0	3	40	Basal	1	0	0	1	1	1	1
BRCA-METABRIC-S1-MB-0348	122.7	1	122.7	0	81.88	2.044	0	1	22	LumA	1	0	1	0	1	1	3
BRCA-METABRIC-S1-MB-0349	146.033	1	146.033	0	72.26	5.06	1	3	30	LumB	1	0	0	0	1	0	2
BRCA-METABRIC-S1-MB-0350	46.0667	1	46.0667	1	49.05	5.16	0	3	80	Basal	0	0	0	0	0	0	3
BRCA-METABRIC-S1-MB-0351	195.333	1	195.333	0	69.53	1	0			LumB	1	0	0	0	0	0	2
BRCA-METABRIC-S1-MB-0352	55.2	1	55.2	1	61.32	4.026	0	3	13	Her2	0	0	0	1	1	1	1
BRCA-METABRIC-S1-MB-0353	41.8333	1	41.8333	0	86.26	5.08	6	2	40	LumA	1	0	0	0	1	1	1
BRCA-METABRIC-S1-MB-0354	11.6	1	11.6	1	73.01	5.034	3	3	17	Basal	0	0	0	0	0	0	3
BRCA-METABRIC-S1-MB-0356	213.5	0	213.5	0	58.16	3.032	0	2	16	LumA	1	0	1	0	0	0	2
BRCA-METABRIC-S1-MB-0358	32.8667	0	32.8667	0	57.87	5.052	2	3	26	LumA	1	0	1	1	1	1	3
BRCA-METABRIC-S1-MB-0359	21.6	0	21.6	0	44.21	3.044	0	2	22	LumA	1	0	1	0	0	1	1
BRCA-METABRIC-S1-MB-0360	132.567	1	132.567	1	83.58	3.1	2	1	50	LumB	1	0	1	0	1	1	3
BRCA-METABRIC-S1-MB-0361	15.0667	1	15.0667	0	40.5	6.048	41	3	24	Her2	0	1	0	0	0	0	3
BRCA-METABRIC-S1-MB-0362	47.0333	1	47.0333	1	52.79	4.036	1	2	18	LumA	1	0	1	1	1	1	3
BRCA-METABRIC-S1-MB-0363	89.9	1	89.9	1	73.24	5.134	7	2	67	LumB	1	0	0	0	0	0	1
BRCA-METABRIC-S1-MB-0364	176.6	0	176.6	0	48.67	5.1	6	2	50	LumA	1	0	0	1	1	1	1
BRCA-METABRIC-S1-MB-0365	87.2333	1	87.2333	1	76.84	3.03	0	2	15	Her2	1	1	0	0	1	1	3
BRCA-METABRIC-S1-MB-0366	64.2333	0	64.2333	0	51.74	3.044	0	2	22	LumA	1	0	1	0	1	0	2
BRCA-METABRIC-S1-MB-0367	142.433	0	142.433	0	70.98	3.018	0	2	9	Normal	1	0	0	0	1	1	1
BRCA-METABRIC-S1-MB-0368	61.9	1	61.9	1	74.79	6.062	10	3	31	LumB	1	0	1	1	1	1	2
BRCA-METABRIC-S1-MB-0369	144.333	0	144.333	0	65.47	6.054	7	3	27	LumB	1	0	0	1	1	1	1
BRCA-METABRIC-S1-MB-0370	93.5	1	93.5	0	64.01	6.094	16	3	47	LumB	1	0	0	1	1	1	3
BRCA-METABRIC-S1-MB-0371	131.133	0	131.133	0	78.41	6.044	6	3	22	LumB	1	1	0	0	1	1	3
BRCA-METABRIC-S1-MB-0372	62.7667	1	62.7667	1	39.86	4.036	0	3	18	Basal	0	0	0	1	1	1	3
BRCA-METABRIC-S1-MB-0373	27	1	27	1	63.31	5.048	2	3	24	LumB	1	1	1	0	1	1	2
BRCA-METABRIC-S1-MB-0374	1.43333	0	1.43333	0	34.68	6.05	15	3	25	LumB	1	0	0	0	1	0	2
BRCA-METABRIC-S1-MB-0375	143.167	0	143.167	0	72.69	5.046	1	3	23	Normal	1	0	1	0	0	1	1
BRCA-METABRIC-S1-MB-0377	134.367	0	134.367	0	63.25	3.024	0	2	12	LumA	1	0	1	0	1	1	2
BRCA-METABRIC-S1-MB-0378	97.3	1	97.3	1	57.15	5.056	2	3	28	Her2	0	1	0	1	0	1	2
BRCA-METABRIC-S1-MB-0379	135.667	0	135.667	0	48.22	4.058	1	2	29	LumA	1	0	0	1	1	1	2
BRCA-METABRIC-S1-MB-0380	69.3333	1	69.3333	0	83.9	5.05	1	3	25	LumB	1	0	1	0	1	1	3
BRCA-METABRIC-S1-MB-0381	130.2	0	130.2	0	33.65	4.042	0	3	21	Her2	1	1	0	1	1	1	2
BRCA-METABRIC-S1-MB-0382	136.467	0	136.467	0	59.05	4.044	2	2	22	LumA	1	0	0	1	1	1	1
BRCA-METABRIC-S1-MB-0383	85.7333	1	85.7333	1	65.02	4.038	0	3	19	LumB	1	0	0	0	1	0	1
BRCA-METABRIC-S1-MB-0384	61.1	1	61.1	1	74.58	6.086	13	3	43	LumB	1	0	1	0	1	1	2
BRCA-METABRIC-S1-MB-0385	36.4333	1	36.4333	1	66.58	6.062	11	3	31	LumB	1	0	0	1	1	1	3
BRCA-METABRIC-S1-MB-0386	138.133	0	138.133	0	66.83	6.03	8	3	15	LumA	1	0	1	0	1	1	1
BRCA-METABRIC-S1-MB-0388	97.5667	0	97.5667	0	46.63	5.056	3	3	28	Normal	1	1	0	1	1	1	1
BRCA-METABRIC-S1-MB-0389	96.9667	0	96.9667	0	46.87	6.1	19	3	50	LumB	1	1	1	1	1	1	2
BRCA-METABRIC-S1-MB-0390	72.2	1	72.2	1	40.68	6.034	5	3	17	Basal	0	1	0	1	0	1	3
BRCA-METABRIC-S1-MB-0391	142.467	0	142.467	0	61.23	6.1	15	3	50	Her2	0	1	0	1	0	1	3
BRCA-METABRIC-S1-MB-0392	38.1333	1	38.1333	1	56.28	5.06	2	3	30	Normal	1	0	1	1	1	0	1
BRCA-METABRIC-S1-MB-0393	20.8333	1	20.8333	1	68.74	6.106	16	3	53	Basal	1	0	1	1	1	1	3
BRCA-METABRIC-S1-MB-0394	64.2333	0	64.2333	0	56.48	3.04	0	2	20	LumA	1	0	1	0	1	1	2
BRCA-METABRIC-S1-MB-0395	29	1	29	1	80.38	5.1	2	3	50	Her2	0	1	0	0	0	1	3
BRCA-METABRIC-S1-MB-0396	60.6667	0	60.6667	0	56.45	4.054	0	3	27	Basal	0	0	0	1	0	1	3
BRCA-METABRIC-S1-MB-0397	57.2333	0	57.2333	0	58.56	2.022	0	1	11	LumA	1	0	1	0	1	1	1
BRCA-METABRIC-S1-MB-0398	43.2	1	43.2	1	56.41	6.084	19	3	42	LumB	1	0	0	0	1	1	3
BRCA-METABRIC-S1-MB-0399	135.333	1	135.333	0	68.47	6.09	11	3	45	Her2	0	0	0	1	0	1	3
BRCA-METABRIC-S1-MB-0400	22.4667	1	22.4667	1	55.28	4.032	0	3	16	Basal	0	0	0	1	0	0	3
BRCA-METABRIC-S1-MB-0401	26.2667	1	26.2667	1	48.58	4.04	0	3	20	Basal	0	0	0	1	0	1	3
BRCA-METABRIC-S1-MB-0402	99.7333	0	99.7333	0	73.06	2.022	0	1	11	Normal	1	0	1	0	1	1	1
BRCA-METABRIC-S1-MB-0403	141	0	141	0	58.96	2	0		0	Basal	0	0	0	0	0	0	1
BRCA-METABRIC-S1-MB-0404	63.5	0	63.5	0	60.71	5.03	1	3	15	LumA	1	0	1	0	1	1	2
BRCA-METABRIC-S1-MB-0405	59.0667	1	59.0667	0	72.85	3.032	0	2	16	LumB	1	0	1	0	1	1	3
BRCA-METABRIC-S1-MB-0406	96.9	1	96.9	1	69.32	6.36	17	3	180	LumB	1	0	0	1	1	1	2
BRCA-METABRIC-S1-MB-0408	101.833	0	101.833	0	51.01	5.094	11	2	47	LumA	1	0	1	1	1	1	2
BRCA-METABRIC-S1-MB-0410	63	0	63	0	57.41	3.04	0	2	20	LumA	1	0	1	0	1	1	1
BRCA-METABRIC-S1-MB-0411	139.167	0	139.167	0	54.6	4.036	1	2	18	LumA	1	0	0	1	1	1	1
BRCA-METABRIC-S1-MB-0412	136.167	0	136.167	0	54.06	5.038	1	3	19	LumB	1	0	0	0	1	1	3
BRCA-METABRIC-S1-MB-0413	140.067	0	140.067	0	56.58	6.094	5	3	47	LumA	1	0	1	1	1	1	1
BRCA-METABRIC-S1-MB-0414	76.6333	0	76.6333	0	72.16	4.042	0	3	21	Basal	0	0	0	0	0	1	3
BRCA-METABRIC-S1-MB-0417	6.26667	1	6.26667	1	54.22	4.08	1	2	40	Her2	1	0	1	0	1	1	2
BRCA-METABRIC-S1-MB-0418	102.067	0	102.067	0	58.72	5.062	1	3	31	Her2	1	0	0	0	1	1	3
BRCA-METABRIC-S1-MB-0419	104.3	1	104.3	0	77.92	4.042	3	2	21	LumA	1	0	1	0	1	1	3
BRCA-METABRIC-S1-MB-0420	76.7333	0	76.7333	0	34.92	4.032	0	3	16	Basal	0	0	0	1	0	1	1
BRCA-METABRIC-S1-MB-0421	92.8667	1	92.8667	0	73.53	4.048	0	3	24	Her2	1	1	1	0	1	0	3
BRCA-METABRIC-S1-MB-0422	33.8	1	33.8	0	66.72	5.032	7	2	16	LumA	1	0	1	0	1	1	2
BRCA-METABRIC-S1-MB-0423	138.933	0	138.933	0	71.1	3.07	0	2	35	LumA	1	0	1	0	1	0	2
BRCA-METABRIC-S1-MB-0424	9.83333	1	9.83333	1	44.02	6.12	22	3	60	Normal	0	0	0	1	0	1	1
BRCA-METABRIC-S1-MB-0425	24.4	1	24.4	0	83.17	5.044	6	2	22	LumA	1	0	1	0	1	1	2
BRCA-METABRIC-S1-MB-0426	131.1	0	131.1	0	50.48	4.084	2	2	42	Normal	1	0	1	1	1	1	2
BRCA-METABRIC-S1-MB-0427	116.1	0	116.1	0	81.89	5.042	15	2	21	LumA	1	0	0	0	1	1	1
BRCA-METABRIC-S1-MB-0428	55.9333	0	55.9333	0	85.21	6.04	4	3	20	LumA	1	0	0	0	1	1	3
BRCA-METABRIC-S1-MB-0429	74.4667	1	74.4667	0	78.86	6.08	4	3	40	LumB	1	0	1	0	1	1	3
BRCA-METABRIC-S1-MB-0431	85.1333	0	85.1333	0	63.61	4.114	2	2	57	LumA	1	0	0	0	1	1	2
BRCA-METABRIC-S1-MB-0432	105.8	0	105.8	0	60.07	2.028	0	1	14	Normal	0	0	0	0	1	0	2
BRCA-METABRIC-S1-MB-0434	45.5	1	45.5	1	69.79	5.04	2	3	20	LumB	1	1	0	1	1	0	3
BRCA-METABRIC-S1-MB-0435	110.533	0	110.533	0	68.29	3.008	0	2	4	Basal	0	0	0	0	1	0	1
BRCA-METABRIC-S1-MB-0436	75.5	1	75.5	0	88.29	4.026	0	3	13	Her2	0	0	0	0	0	1	2
BRCA-METABRIC-S1-MB-0437	90.5667	0	90.5667	0	82.17	4.03	3	2	15	LumB	1	0	1	0	1	1	1
BRCA-METABRIC-S1-MB-0438	135.167	0	135.167	0	57.41	5.05	1	3	25	Her2	0	1	0	1	0	1	2
BRCA-METABRIC-S1-MB-0439	112.133	0	112.133	0	50.32	3.03	0	2	15	LumB	1	0	1	0	1	0	2
BRCA-METABRIC-S1-MB-0440	100.833	0	100.833	0	56.73	5.052	1	3	26	LumB	1	0	0	1	1	1	3
BRCA-METABRIC-S1-MB-0442	103.467	1	103.467	1	71.58	4.034	1	2	17	Normal	1	0	0	0	1	0	1
BRCA-METABRIC-S1-MB-0443	45.0333	0	45.0333	0	61.67	3.052	0	2	26	LumA	1	0	1	0	1	1	1
BRCA-METABRIC-S1-MB-0444	55.4667	1	55.4667	1	49.87	5.066	18	2	33	LumB	1	0	1	0	1	1	3
BRCA-METABRIC-S1-MB-0445	132.533	0	132.533	0	40.07	4.046	1	2	23	LumA	1	0	1	1	1	1	2
BRCA-METABRIC-S1-MB-0446	72.2667	0	72.2667	0	56.96	4.048	0	3	24	Basal	0	0	0	1	0	0	1
BRCA-METABRIC-S1-MB-0448	29.2333	1	29.2333	1	59.45	4.026	0	3	13	LumB	1	0	1	1	1	1	1
BRCA-METABRIC-S1-MB-0449	112.567	0	112.567	0	54.38	3.07	2	1	35	LumA	1	0	1	1	1	1	1
BRCA-METABRIC-S1-MB-0451	50.0667	0	50.0667	0	63.2	2.032	0	1	16	LumA	1	0	0	0	1	0	2
BRCA-METABRIC-S1-MB-0452	62.8	0	62.8	0	54.43	4.046	0	3	23	LumB	1	0	0	0	1	1	3
BRCA-METABRIC-S1-MB-0453	43.1333	1	43.1333	1	61.11	6.2	6	3	100	Her2	0	0	0	1	1	1	3
BRCA-METABRIC-S1-MB-0454	46.8333	1	46.8333	0	90.02	3.04	0	2	20	LumA	1	0	1	0	1	1	1
BRCA-METABRIC-S1-MB-0455	99.3333	0	99.3333	0	56.84	3.036	0	2	18	LumB	1	0	1	0	1	1	2
BRCA-METABRIC-S1-MB-0458	134.5	0	134.5	0	49.28	4.1	2	2	50	Normal	1	0	1	1	1	1	1
BRCA-METABRIC-S1-MB-0459	35.6	1	35.6	0	85.09	5.068	2	3	34	LumB	1	0	0	0	1	1	1
BRCA-METABRIC-S1-MB-0460	114	1	114	1	81.44	3.044	0	2	22	LumA	1	0	1	0	1	1	1
BRCA-METABRIC-S1-MB-0462	132.767	0	132.767	0	60.5	4.032	0	3	16	Her2	0	1	0	0	1	1	2
BRCA-METABRIC-S1-MB-0463	61.9667	1	61.9667	1	60.48	3.042	0	2	21	LumA	1	0	1	0	1	1	2
BRCA-METABRIC-S1-MB-0464	39.3	1	39.3	1	58.98	6.026	17	3	13	Basal	0	0	0	1	0	1	3
BRCA-METABRIC-S1-MB-0465	28.6	1	28.6	1	87.18	5.052	2	3	26	LumB	1	1	0	0	1	0	3
BRCA-METABRIC-S1-MB-0466	43.8667	0	43.8667	0	33.97	5.14	4	2	70	LumA	1	0	0	1	1	1	2
BRCA-METABRIC-S1-MB-0467	105.6	1	105.6	1	58.35	4.026	0	3	13	Her2	0	1	0	1	0	0	1
BRCA-METABRIC-S1-MB-0468	129.433	1	129.433	0	60.95	6.052	4	3	26	LumA	1	0	0	1	1	1	3
BRCA-METABRIC-S1-MB-0469	131.267	0	131.267	0	67.94	5.078	3	3	39	LumB	1	0	1	1	1	1	3
BRCA-METABRIC-S1-MB-0470	88.2333	0	88.2333	0	61.78	2.03	0	1	15	Basal	0	0	0	0	1	1	1
BRCA-METABRIC-S1-MB-0471	107.467	0	107.467	0	76.49	3.034	0	2	17	LumA	1	0	1	0	1	1	2
BRCA-METABRIC-S1-MB-0472	27.4	0	27.4	0	59.34	1.022	0		11	LumB	1	0	1	0	0	1	3
BRCA-METABRIC-S1-MB-0474	111.1	1	111.1	1	54.29	5.16	3	3	80	LumB	1	0	1	1	1	1	3
BRCA-METABRIC-S1-MB-0475	130.7	0	130.7	0	54.15	4.04	0	3	20	LumA	1	0	1	0	1	1	2
BRCA-METABRIC-S1-MB-0476	130.433	0	130.433	0	54.62	4.05	0	3	25	Normal	1	0	0	1	0	1	1
BRCA-METABRIC-S1-MB-0478	132.3	0	132.3	0	74.02	4.046	3	2	23	LumA	1	0	1	0	1	1	1
BRCA-METABRIC-S1-MB-0479	132.767	0	132.767	0	33.83	4.044	0	3	22	Her2	0	1	0	1	1	1	3
BRCA-METABRIC-S1-MB-0480	94.5667	0	94.5667	0	51.86	4.026	0	3	13	LumA	1	0	0	0	1	1	2
BRCA-METABRIC-S1-MB-0481	36.4	1	36.4	1	54.22	4.038	0	3	19	Basal	0	0	0	1	0	1	3
BRCA-METABRIC-S1-MB-0482	24.8667	1	24.8667	1	39.53	5.032	1	3	16	Normal	0	1	0	1	0	1	3
BRCA-METABRIC-S1-MB-0483	74.4667	1	74.4667	1	49.61	5.042	2	3	21	LumB	1	0	1	1	1	1	3
BRCA-METABRIC-S1-MB-0484	82.6333	0	82.6333	0	38.72	5.044	3	3	22	Her2	1	1	1	1	1	1	2
BRCA-METABRIC-S1-MB-0485	36.7667	1	36.7667	1	60.78	6.1	7	3	50	LumA	1	0	0	1	1	1	1
BRCA-METABRIC-S1-MB-0486	89.9667	0	89.9667	0	57.57	4.064	0	3	32	LumA	1	0	1	1	1	1	1
BRCA-METABRIC-S1-MB-0487	86.9	0	86.9	0	57.36	3.03	0	2	15	Normal	1	0	1	0	0	1	1
BRCA-METABRIC-S1-MB-0488	112.933	0	112.933	0	50.64	2.05	0	1	25	Basal	1	0	1	0	1	1	1
BRCA-METABRIC-S1-MB-0489	90.5667	0	90.5667	0	41.46	4.02	0	3	10	Normal	0	0	0	1	1	0	1
BRCA-METABRIC-S1-MB-0490	101.967	0	101.967	0	81.9	5.06	10	2	30	LumA	1	0	1	0	1	1	3
BRCA-METABRIC-S1-MB-0491	125.8	0	125.8	0	43.4	3.06	0	2	30	LumA	1	0	1	0	1	1	2
BRCA-METABRIC-S1-MB-0492	81.1333	1	81.1333	0	85.21	4.056	0	3	28	LumB	1	0	1	0	1	1	1
BRCA-METABRIC-S1-MB-0494	36.6333	1	36.6333	1	77.22	6.08	21	3	40	Basal	0	0	0	1	0	1	3
BRCA-METABRIC-S1-MB-0495	71.8	1	71.8	1	63.19	6.038	7	3	19	Basal	0	0	0	1	1	1	1
BRCA-METABRIC-S1-MB-0496	130.9	0	130.9	0	60	4.052	4	1	26	Normal	1	0	1	1	1	1	1
BRCA-METABRIC-S1-MB-0497	73.7	0	73.7	0	57.27	3.058	0	2	29	LumA	1	0	1	0	1	1	3
BRCA-METABRIC-S1-MB-0499	131.9	0	131.9	0	50.15	3.008	0	2	4	Basal	0	0	0	0	1	0	1
BRCA-METABRIC-S1-MB-0500	67.4667	0	67.4667	0	36.56	4.044	0	3	22	Basal	0	0	0	1	0	1	2
BRCA-METABRIC-S1-MB-0501	71.5	0	71.5	0	48.93	4.042	0	3	21	LumA	1	0	1	1	1	1	3
BRCA-METABRIC-S1-MB-0502	82.1	0	82.1	0	56.41	6.06	5	3	30	Basal	0	0	0	1	1	1	1
BRCA-METABRIC-S1-MB-0503	101.233	0	101.233	0	60.77	3.046	0	2	23	LumA	1	0	1	0	1	1	1
BRCA-METABRIC-S1-MB-0504	130.467	0	130.467	0	68.16	4.042	0	3	21	LumA	1	0	1	0	1	1	2
BRCA-METABRIC-S1-MB-0505	60.7	0	60.7	0	56.38	3.024	1	1	12	LumA	1	0	1	0	1	1	1
BRCA-METABRIC-S1-MB-0506	45.8	1	45.8	1	60.74	5.042	1	3	21	Her2	0	0	1	1	0	1	2
BRCA-METABRIC-S1-MB-0507	23.8	0	23.8	0	58.71	4.036	0	3	18	LumA	1	0	1	0	1	1	1
BRCA-METABRIC-S1-MB-0508	114.333	0	114.333	0	42.68	3.022	0	2	11	Normal	1	0	0	0	1	0	3
BRCA-METABRIC-S1-MB-0509	115.3	0	115.3	0	41.48	4.022	0	3	11	Basal	1	0	1	0	1	1	1
BRCA-METABRIC-S1-MB-0510	128.4	0	128.4	0	71.84	5.12	1	3	60	Normal	1	0	1	0	1	1	3
BRCA-METABRIC-S1-MB-0511	61.7	0	61.7	0	59.84	3.062	0	2	31	LumA	1	0	1	0	1	1	1
BRCA-METABRIC-S1-MB-0512	121.533	0	121.533	0	56.74	2.048	0	1	24	LumA	1	0	1	0	1	1	2
BRCA-METABRIC-S1-MB-0513	117.033	0	117.033	0	73.39	4.064	1	2	32	LumA	1	0	1	0	1	1	3
BRCA-METABRIC-S1-MB-0514	13.4	0	13.4	0	42.89	4.04	1	2	20	LumB	1	0	1	1	1	1	2
BRCA-METABRIC-S1-MB-0516	114.467	0	114.467	0	62.81	4.03	0	3	15	Basal	0	0	0	1	0	1	1
BRCA-METABRIC-S1-MB-0517	61.9	0	61.9	0	47.92	3.034	0	2	17	LumA	1	0	1	0	1	1	3
BRCA-METABRIC-S1-MB-0519	110.967	0	110.967	0	61.99	6.13	23	3	65	Normal	1	0	0	1	1	1	2
BRCA-METABRIC-S1-MB-0521	212.2	0	212.2	0	52.2	4.06	3	2	30	LumA	1	0	1	0	1	1	1
BRCA-METABRIC-S1-MB-0522	2.5	0	2.5	0	54.08	2	0		0	Her2	0	1	0	0	0	0	1
BRCA-METABRIC-S1-MB-0524	80.8333	0	80.8333	0	40.65	4.02	0	3	10	Normal	1	0	0	1	1	0	3
BRCA-METABRIC-S1-MB-0525	65.8667	0	65.8667	0	48.47	4.05	0	3	25	Basal	0	0	0	1	0	1	3
BRCA-METABRIC-S1-MB-0526	139.633	1	139.633	0	72.18	4.03	0	3	15	LumB	1	0	1	0	0	0	1
BRCA-METABRIC-S1-MB-0527	109.833	1	109.833	0	73.22	4.038	2	2	19	LumA	1	0	1	0	1	1	1
BRCA-METABRIC-S1-MB-0528	193.967	0	193.967	0	53.64	5.052	1	3	26	LumA	1	0	0	1	1	1	1
BRCA-METABRIC-S1-MB-0529	48.5333	1	48.5333	1	67.46	5.05	7	2	25	LumA	1	0	1	1	1	0	3
BRCA-METABRIC-S1-MB-0531	163.867	0	163.867	0	60.12	4.032	0	3	16	Normal	1	0	1	1	1	1	1
BRCA-METABRIC-S1-MB-0532	143.133	1	143.133	1	59.07	5.07	3	3	35	LumB	1	0	1	1	1	1	2
BRCA-METABRIC-S1-MB-0534	124.1	0	124.1	0	51.56	5.034	2	3	17	Normal	1	0	1	1	1	1	1
BRCA-METABRIC-S1-MB-0535	199.133	0	199.133	0	46.66	3.024	0	2	12	LumA	1	0	1	0	1	1	2
BRCA-METABRIC-S1-MB-0536	147.367	1	147.367	0	67.88	4.04	0	3	20	LumB	1	0	0	0	1	1	1
BRCA-METABRIC-S1-MB-0537	113.567	0	113.567	0	59.8	3.028	1	1	14	Normal	1	0	0	1	1	1	1
BRCA-METABRIC-S1-MB-0538	24.1	1	24.1	1	61.89	6.074	26	3	37	LumA	1	0	1	1	1	1	3
BRCA-METABRIC-S1-MB-0539	85.5	1	85.5	0	64.21	1.04	0		20	Basal	0	1	0	0	0	0	3
BRCA-METABRIC-S1-MB-0540	194.533	0	194.533	0	66.11	2.024	0	1	12	Normal	0	0	0	0	1	1	1
BRCA-METABRIC-S1-MB-0541	174.267	0	174.267	0	38.86	4.038	0	3	19	LumA	1	0	0	1	1	1	2
BRCA-METABRIC-S1-MB-0542	48.6	1	48.6	1	39.3	6.046	5	3	23	Normal	1	0	1	1	1	1	3
BRCA-METABRIC-S1-MB-0543	154.767	0	154.767	0	45.9	5.054	1	3	27	Basal	1	0	0	0	1	1	2
BRCA-METABRIC-S1-MB-0544	79.3333	1	79.3333	0	74.46	5.104	1	3	52	LumB	1	0	1	1	1	1	1
BRCA-METABRIC-S1-MB-0545	41.1667	1	41.1667	0	83.92	6.052	6	3	26	Normal	1	0	0	0	1	1	3
BRCA-METABRIC-S1-MB-0546	193.8	0	193.8	0	51.45	4.024	1	2	12	Normal	1	0	0	1	1	1	1
BRCA-METABRIC-S1-MB-0549	25.9667	0	25.9667	0	76.84	5.06	3	3	30	LumB	1	1	0	0	1	0	3
BRCA-METABRIC-S1-MB-0550	132.333	1	132.333	1	60.12	4.03	1	2	15	LumB	1	0	0	0	0	0	3
BRCA-METABRIC-S1-MB-0551	51.9667	1	51.9667	1	76.32	3.064	0	2	32	Normal	1	0	1	0	1	1	1
BRCA-METABRIC-S1-MB-0552	68.0667	1	68.0667	1	61.53	6.058	8	3	29	Her2	1	1	0	1	1	1	3
BRCA-METABRIC-S1-MB-0553	85.7333	1	85.7333	0	86.99	5.04	14	2	20	LumA	1	1	0	0	1	1	3
BRCA-METABRIC-S1-MB-0554	111.167	1	111.167	0	82.35	2.032	0		16	LumA	1	0	1	0	1	0	2
BRCA-METABRIC-S1-MB-0558	97.8333	1	97.8333	0	69.88	4.056	0	3	28	Basal	0	0	0	0	0	0	1
BRCA-METABRIC-S1-MB-0559	161.767	0	161.767	0	47.71	4.05	0	3	25	LumA	1	0	1	1	1	0	3
BRCA-METABRIC-S1-MB-0564	37.9333	1	37.9333	1	48.39	4.044	0	3	22	Normal	0	1	0	1	0	0	2
BRCA-METABRIC-S1-MB-0568	181.467	0	181.467	0	61.28	4.034	1	2	17	LumA	1	0	1	0	1	0	1
BRCA-METABRIC-S1-MB-0569	59.5	1	59.5	1	74.96	6.046	14	3	23	LumB	1	0	1	1	1	1	1
BRCA-METABRIC-S1-MB-0570	272.2	0	272.2	0	68.99	4.04	0	3	20	LumB	1	0	1	0	1	1	1
BRCA-METABRIC-S1-MB-0571	149.867	0	149.867	0	61.79	2.04	0	1	20	LumA	1	0	1	0	1	1	2
BRCA-METABRIC-S1-MB-0573	163.2	1	163.2	0	76.22	3.13	0	2	65	LumA	1	0	1	0	1	1	2
BRCA-METABRIC-S1-MB-0574	119.8	0	119.8	0	71.21	5.042	1	3	21	LumA	1	0	1	0	1	1	2
BRCA-METABRIC-S1-MB-0575	128.567	0	128.567	0	48.1	5.11	4	2	55	LumA	1	0	1	1	1	1	2
BRCA-METABRIC-S1-MB-0576	31	1	31	1	68.47	6.042	5	3	21	LumB	1	0	1	0	1	1	3
BRCA-METABRIC-S1-MB-0577	65.4	0	65.4	0	51.42	3.02	0	2	10	LumB	1	0	0	0	1	1	2
BRCA-METABRIC-S1-MB-0578	110.1	0	110.1	0	59.64	5.084	6	2	42	Normal	1	0	1	1	1	1	1
BRCA-METABRIC-S1-MB-0579	92.7667	1	92.7667	0	70.53	4.058	1	2	29	LumB	1	0	0	0	1	1	2
BRCA-METABRIC-S1-MB-0580	79.3667	1	79.3667	1	33.8	5.08	2	3	40	LumA	1	0	1	1	1	1	3
BRCA-METABRIC-S1-MB-0581	7.86667	1	7.86667	1	96.29	6.052	14	3	26	Basal	0	0	0	0	0	1	2
BRCA-METABRIC-S1-MB-0582	15.5333	1	15.5333	0	84.76	4.06	0	3	30	Basal	0	0	0	0	0	0	2
BRCA-METABRIC-S1-MB-0583	62.6333	0	62.6333	0	75.67	3.044	0	2	22	LumA	1	0	1	0	1	0	2
BRCA-METABRIC-S1-MB-0584	118.2	0	118.2	0	41.31	4.04	0	3	20	LumB	1	0	1	0	1	0	1
BRCA-METABRIC-S1-MB-0585	106.967	1	106.967	1	76.72	5.056	1	3	28	LumB	1	0	0	0	1	1	2
BRCA-METABRIC-S1-MB-0586	77.2333	1	77.2333	0	77.99	4.13	1	2	65	LumA	1	0	0	0	1	1	2
BRCA-METABRIC-S1-MB-0587	91.2667	0	91.2667	0	50.41	4.048	1	2	24	LumA	1	0	1	1	1	1	3
BRCA-METABRIC-S1-MB-0588	119.733	0	119.733	0	76.35	3.044	0	2	22	Normal	0	0	0	0	0	0	3
BRCA-METABRIC-S1-MB-0589	125.8	0	125.8	0	59.96	5.07	25	2	35	LumB	1	1	0	0	1	1	1
BRCA-METABRIC-S1-MB-0590	72.4667	1	72.4667	0	60.27	6.06	15	3	30	LumB	1	0	1	1	1	1	3
BRCA-METABRIC-S1-MB-0591	117.767	1	117.767	1	84	4.034	0	3	17	LumB	1	0	0	0	1	0	1
BRCA-METABRIC-S1-MB-0592	74.5667	0	74.5667	0	74.94	1.11	0		55	LumB	1	0	1	0	0	0	1
BRCA-METABRIC-S1-MB-0593	34.6667	1	34.6667	1	62.34	5.18	13	2	90	Her2	0	1	0	1	0	1	1
BRCA-METABRIC-S1-MB-0594	44.2333	0	44.2333	0	77.96	5.09	1	3	45	LumB	1	0	0	0	1	1	2
BRCA-METABRIC-S1-MB-0596	100.467	1	100.467	0	77.48	3.032	0	2	16	LumA	1	0	1	0	1	1	1
BRCA-METABRIC-S1-MB-0597	113.067	1	113.067	0	64.55	4.034	2	2	17	Normal	1	0	1	1	1	1	1
BRCA-METABRIC-S1-MB-0598	89.3667	1	89.3667	1	77.48	5.048	9	2	24	LumB	1	0	1	0	1	1	2
BRCA-METABRIC-S1-MB-0599	123.267	0	123.267	0	46.85	4.048	1	2	24	LumA	1	0	0	1	1	1	2
BRCA-METABRIC-S1-MB-0600	111	0	111	0	70.5	6.054	9	3	27	LumA	1	0	0	0	1	1	2
BRCA-METABRIC-S1-MB-0601	29.6667	1	29.6667	1	32.99	6.05	8	3	25	LumB	1	0	0	1	1	1	3
BRCA-METABRIC-S1-MB-0603	121.967	0	121.967	0	79.52	4.042	1	2	21	LumA	1	0	1	0	1	0	3
BRCA-METABRIC-S1-MB-0605	114.6	0	114.6	0	58.08	3.036	0	2	18	LumA	1	0	1	0	1	0	2
BRCA-METABRIC-S1-MB-0606	27.4667	1	27.4667	1	83.19	3.036	0	2	18	LumB	1	0	0	0	1	0	1
BRCA-METABRIC-S1-MB-0607	87.8333	0	87.8333	0	53.1	5.06	2	3	30	LumA	1	0	1	1	1	1	3
BRCA-METABRIC-S1-MB-0608	63.9667	1	63.9667	0	76.81	6.05	5	3	25	Basal	0	0	0	0	0	1	2
BRCA-METABRIC-S1-MB-0609	98.7	1	98.7	1	51.15	4.028	2	2	14	LumA	1	0	0	1	1	0	1
BRCA-METABRIC-S1-MB-0610	76.7	0	76.7	0	71.3	4.036	2	2	18	LumA	1	0	0	0	1	1	1
BRCA-METABRIC-S1-MB-0611	104.533	0	104.533	0	75.65	4.048	0	3	24	LumB	1	0	1	0	1	0	3
BRCA-METABRIC-S1-MB-0613	48.8	0	48.8	0	60.2	3.12	0	2	60	Basal	0	0	0	1	0	1	1
BRCA-METABRIC-S1-MB-0614	119.333	0	119.333	0	48.99	5.038	1	3	19	LumA	1	0	1	1	1	0	3
BRCA-METABRIC-S1-MB-0615	34.7667	0	34.7667	0	38.75	4.006	3	2	3	Normal	0	1	0	0	0	0	2
BRCA-METABRIC-S1-MB-0616	29.0333	1	29.0333	0	75.98	5.076	3	3	38	LumB	1	0	0	0	1	1	3
BRCA-METABRIC-S1-MB-0617	92.8333	1	92.8333	0	72.14	2.08	0	1	40	Normal	0	0	0	0	1	0	1
BRCA-METABRIC-S1-MB-0618	101.9	0	101.9	0	63.86	3.034	0	2	17	LumB	1	0	1	0	1	0	3
BRCA-METABRIC-S1-MB-0619	94.2333	0	94.2333	0	38.9	5.05	1	3	25	Normal	1	0	0	1	1	1	1
BRCA-METABRIC-S1-MB-0620	112.8	0	112.8	0	62.97	5.028	1	3	14	Normal	1	0	0	1	1	1	1
BRCA-METABRIC-S1-MB-0621	33.5667	0	33.5667	0	70.04	4.06	1	2	30	LumA	1	0	1	0	1	1	1
BRCA-METABRIC-S1-MB-0623	111.067	0	111.067	0	66.52	3.024	0	2	12	Normal	1	0	1	0	1	1	3
BRCA-METABRIC-S1-MB-0624	64.0333	0	64.0333	0	64.28	4.032	1	2	16	LumA	1	0	0	0	1	0	1
BRCA-METABRIC-S1-MB-0626	35.5333	1	35.5333	1	61.11	4.04	0	3	20	LumB	1	0	0	0	1	1	2
BRCA-METABRIC-S1-MB-0627	0.766667	0	0.766667	0	54.1	5.04	0	3	20	Basal	0	0	0	0	0	0	1
BRCA-METABRIC-S1-MB-0628	105.967	0	105.967	0	63.98	3.02	0	2	10	Normal	1	0	0	0	1	1	3
BRCA-METABRIC-S1-MB-0630	86.8	0	86.8	0	38.35	4.04	0	3	20	LumB	1	1	1	1	1	1	2
BRCA-METABRIC-S1-MB-0631	47.4333	1	47.4333	1	84.41	4.05	1	2	25	LumA	1	0	1	1	1	1	3
BRCA-METABRIC-S1-MB-0632	56.5	0	56.5	0	51.92	3.04	0	2	20	LumA	1	0	0	0	1	1	2
BRCA-METABRIC-S1-MB-0634	17.7667	0	17.7667	0	55.99	4.01	0	2	5	Normal	0	0	0	0	0	0	1
BRCA-METABRIC-S1-MB-0635	88	0	88	0	76.5	4.028	0	3	14	Basal	0	0	0	0	1	0	2
BRCA-METABRIC-S1-MB-0636	32.6333	1	32.6333	1	26.36	4.024	0	3	12	LumA	1	0	1	0	1	1	1
BRCA-METABRIC-S1-MB-0637	80.6667	0	80.6667	0	75.71	4.062	0	3	31	LumB	1	0	1	0	1	1	3
BRCA-METABRIC-S1-MB-0638	103.633	1	103.633	0	66.95	4.064	1	2	32	Normal	1	0	0	0	1	1	2
BRCA-METABRIC-S1-MB-0639	75.4	0	75.4	0	50.39	4.036	0	3	18	Basal	0	0	0	1	0	1	2
BRCA-METABRIC-S1-MB-0640	61.3333	0	61.3333	0	66.09	3.026	0	2	13	Normal	1	0	1	0	1	1	1
BRCA-METABRIC-S1-MB-0641	102.567	0	102.567	0	56.34	4.028	1	2	14	Normal	1	0	0	0	1	1	1
BRCA-METABRIC-S1-MB-0642	84.2	1	84.2	0	79.12	2.04	0	1	20	LumA	1	0	1	0	0	1	1
BRCA-METABRIC-S1-MB-0643	19.7333	1	19.7333	0	73.46	6.12	12	3	60	Her2	0	1	0	0	1	1	1
BRCA-METABRIC-S1-MB-0644	93.3	0	93.3	0	71.06	5.06	5	2	30	LumA	1	0	1	0	1	1	1
BRCA-METABRIC-S1-MB-0646	15.1667	1	15.1667	1	67.06	5.066	6	2	33	LumB	1	0	0	0	1	1	1
BRCA-METABRIC-S1-MB-0649	61.4333	0	61.4333	0	60.62	4.016	4	1	8	LumA	1	0	1	0	1	1	1
BRCA-METABRIC-S1-MB-0650	25.5333	0	25.5333	0	79.48	4.042	2	2	21	LumA	1	0	0	0	1	1	2
BRCA-METABRIC-S1-MB-0652	96.2333	1	96.2333	1	85.12	5.042	1	3	21	Her2	1	1	1	0	1	0	1
BRCA-METABRIC-S1-MB-0653	24.8	1	24.8	1	69.95	5.056	2	3	28	Her2	0	0	0	0	1	1	2
BRCA-METABRIC-S1-MB-0654	69.4	0	69.4	0	82.5	2.048	0	1	24	LumA	1	0	1	0	1	1	2
BRCA-METABRIC-S1-MB-0655	111.067	0	111.067	0	69.73	1.12	0		60	Normal	1	0	1	0	0	0	1
BRCA-METABRIC-S1-MB-0656	19.0333	1	19.0333	1	35.9	4.2	0	3	100	Basal	0	1	0	1	0	1	3
BRCA-METABRIC-S1-MB-0657	30.4333	0	30.4333	0	58.65	3.2	0	2	100	Normal	1	0	0	0	1	1	1
BRCA-METABRIC-S1-MB-0658	97.2667	0	97.2667	0	60.89	5.05	2	3	25	Basal	0	0	0	1	1	1	1
BRCA-METABRIC-S1-MB-0659	23.3333	1	23.3333	1	82.87	3.09	0	2	45	Normal	0	0	0	0	0	1	1
BRCA-METABRIC-S1-MB-0660	18.9333	1	18.9333	1	52.43	6.32	22	3	160	Her2	0	0	0	1	1	1	3
BRCA-METABRIC-S1-MB-0661	20	1	20	1	78.78	3.016	0	2	8	LumA	1	0	1	0	1	0	1
BRCA-METABRIC-S1-MB-0662	69.8	1	69.8	1	50.94	4.028	0	3	14	Normal	1	1	1	0	1	1	1
BRCA-METABRIC-S1-MB-0663	55.3667	0	55.3667	0	57.76	4.032	0	3	16	Her2	0	1	0	1	0	0	2
BRCA-METABRIC-S1-MB-0664	11.0667	1	11.0667	1	78.27	6.168	10	3	84	Basal	0	0	0	1	0	1	2
BRCA-METABRIC-S1-MB-0666	24.3333	1	24.3333	1	61.31	6.05	9	3	25	LumA	1	0	1	1	1	1	2
BRCA-METABRIC-S1-MB-0667	128	1	128	1	76.24	6.068	11	3	34	LumB	1	1	1	0	1	1	1
BRCA-METABRIC-S1-MB-0869	112.4	1	112.4	0	58.83	4.058	0	3	29	Basal	0	0	0	1	1	1	3
BRCA-METABRIC-S1-MB-0872	152.067	1	152.067	0	82.34	4.028	1	2	14	Normal	1	0	1	0	1	1	2
BRCA-METABRIC-S1-MB-0874	16.6	1	16.6	1	59.22	4.078	0	3	39	Basal	0	0	0	1	0	1	3
BRCA-METABRIC-S1-MB-0876	176.433	0	176.433	0	54.85	1	0		0	Basal	0	0	0	0	0	0	1
BRCA-METABRIC-S1-MB-0877	14.4333	1	14.4333	1	79.41	6.07	4	3	35	LumB	1	0	1	0	0	0	3
BRCA-METABRIC-S1-MB-0880	1.23333	0	1.23333	0	73.64	2.06	0	1	30	LumA	1	0	1	0	0	0	1
BRCA-METABRIC-S1-MB-0882	42.3667	1	42.3667	1	73.39	4.094	0	3	47	LumB	1	0	1	0	1	0	1
BRCA-METABRIC-S1-MB-0884	93.6667	1	93.6667	1	56.47	6.046	15	3	23	LumB	1	0	0	1	1	1	2
BRCA-METABRIC-S1-MB-0885	69.9333	1	69.9333	1	52.21	2	0		0	Normal	0	0	0	0	1	0	1
BRCA-METABRIC-S1-MB-0891	149.4	0	149.4	0	83.68	3.074	2	1	37	LumA	1	0	0	0	1	0	1
BRCA-METABRIC-S1-MB-0893	175.633	0	175.633	0	57.41	5.056	3	3	28	Basal	0	0	0	1	1	1	1
BRCA-METABRIC-S1-MB-0895	43.1	1	43.1	0	79.61	5.038	1	3	19	LumB	1	1	1	0	1	1	2
BRCA-METABRIC-S1-MB-0897	30.9667	1	30.9667	0	41.32	4.092	1	2	46	Normal	1	0	1	0	0	0	2
BRCA-METABRIC-S1-MB-0899	175.8	0	175.8	0	50.62	4.05	3	2	25	LumA	1	0	1	1	1	0	1
BRCA-METABRIC-S1-MB-0901	136.167	0	136.167	0	68.19	5.066	3	3	33	Basal	0	0	0	1	0	1	3
BRCA-METABRIC-S1-MB-0904	144.7	1	144.7	0	83.01	4.044	1	2	22	LumA	1	0	1	0	1	0	3
BRCA-METABRIC-S1-MB-0906	63.8667	1	63.8667	0	70.6	4.056	0	3	28	Normal	0	0	0	0	1	1	2
BRCA-METABRIC-S1-MB-0907	119.967	1	119.967	0	72.14	2.074	0		37	Normal	0	1	0	0	0	0	1
BRCA-METABRIC-S1-MB-2513	59.7	1	59.7	1	57.96	3.04	0	2	20	LumA	0	1	0	0	0	1	2
BRCA-METABRIC-S1-MB-2517	268.433	1	268.433	0	60.29	4.03	0	3	15	Her2	0	1	0	0	1	0	1
BRCA-METABRIC-S1-MB-2536	47.9	1	47.9	0	54.11	2.03	0	1	15	LumA	1	0	0	0	0	0	1
BRCA-METABRIC-S1-MB-2556	220.9	1	220.9	0	62.59	4.04	1	2	20	Normal	0	0	0	0	1	0	1
BRCA-METABRIC-S1-MB-2564	285.433	0	285.433	0	52.98	2.02	0	1	10	LumA	1	0	1	0	0	1	1
BRCA-METABRIC-S1-MB-2610	280.7	0	280.7	0	58.99	3.05	1	1	25	LumA	1	0	1	0	1	0	1
BRCA-METABRIC-S1-MB-2613	163.4	0	163.4	0	59.63	4.04	0	3	20	LumB	1	0	1	0	1	0	2
BRCA-METABRIC-S1-MB-2614	64.9333	1	64.9333	1	43.72	4.03	10	1	15	LumA	1	0	1	1	0	0	2
BRCA-METABRIC-S1-MB-2616	219.167	1	219.167	1	65.07	3.036	0	2	18	Normal	1	0	1	0	0	1	1
BRCA-METABRIC-S1-MB-2617	89.1	1	89.1	1	63.3	4.036	0	3	18	LumB	1	0	0	0	1	1	3
BRCA-METABRIC-S1-MB-2618	89.1	1	89.1	1	66.22	3.032	0	2	16	LumB	1	0	1	0	0	1	2
BRCA-METABRIC-S1-MB-2624	128.533	0	128.533	0	53.53	3.028	2	1	14	LumA	1	0	1	0	1	1	1
BRCA-METABRIC-S1-MB-2626	193.7	0	193.7	0	62.54	4.032	0	3	16	LumB	1	1	1	0	1	1	1
BRCA-METABRIC-S1-MB-2629	279.1	0	279.1	0	61.22	5.03	1	3	15	LumB	1	0	0	0	1	1	2
BRCA-METABRIC-S1-MB-2632	19.1	1	19.1	1	36.52	5.03	3	3	15	Her2	0	1	0	1	0	1	3
BRCA-METABRIC-S1-MB-2634	274.033	0	274.033	0	70.69	4.02	0	3	10	LumB	1	0	1	0	1	1	2
BRCA-METABRIC-S1-MB-2642	45.1667	1	45.1667	1	30.67	5.07	3	3	35	LumB	1	0	1	1	0	1	3
BRCA-METABRIC-S1-MB-2643	52.9667	1	52.9667	1	34.2	3.006	0	2	3	Basal	0	0	0	0	0	1	1
BRCA-METABRIC-S1-MB-2645	44.7667	1	44.7667	1	69.45	6.054	6	3	27	Basal	1	0	0	0	1	1	2
BRCA-METABRIC-S1-MB-2669	73.7	1	73.7	1	62.56	3.048	0	2	24	LumA	1	0	0	0	1	0	1
BRCA-METABRIC-S1-MB-2686	177.267	0	177.267	0	68.76	5.034	1	3	17	LumB	1	0	0	0	1	1	1
BRCA-METABRIC-S1-MB-2705	163.733	0	163.733	0	61.78	3.03	0	2	15	LumB	1	0	0	0	0	1	2
BRCA-METABRIC-S1-MB-2708	133.233	1	133.233	1	66.36	3.03	0	2	15	LumB	1	0	1	0	1	0	2
BRCA-METABRIC-S1-MB-2711	201.467	0	201.467	0	48.07	3.03	0	2	15	LumA	1	0	1	0	0	0	1
BRCA-METABRIC-S1-MB-2712	234.433	1	234.433	0	54.59	3.022	1	1	11	LumA	1	0	1	0	1	1	2
BRCA-METABRIC-S1-MB-2718	278.267	0	278.267	0	47.94	4.04	1	2	20	Basal	0	0	0	1	0	0	3
BRCA-METABRIC-S1-MB-2721	251.633	0	251.633	0	44.82	2.018	0	1	9	LumA	1	0	1	0	0	1	1
BRCA-METABRIC-S1-MB-2724	108.067	1	108.067	1	60.59	4.016	0	3	8	Basal	0	0	0	0	0	0	2
BRCA-METABRIC-S1-MB-2725	236.933	0	236.933	0	44.88	3.03	3	1	15	LumA	1	0	1	0	1	1	1
BRCA-METABRIC-S1-MB-2728	51.4	1	51.4	1	28.62	6.08	11	3	40	LumB	1	0	1	1	0	1	2
BRCA-METABRIC-S1-MB-2730	133.733	0	133.733	0	61.99	6.07	4	3	35	LumB	1	0	0	0	1	1	3
BRCA-METABRIC-S1-MB-2735	274.5	0	274.5	0	49.94	5.024	1	3	12	LumB	1	0	0	1	0	1	2
BRCA-METABRIC-S1-MB-2742	24.9	1	24.9	1	48.25	5.03	3	3	15	Her2	0	1	0	1	0	1	1
BRCA-METABRIC-S1-MB-2744	275.633	0	275.633	0	45.57	3.06	0	2	30	Normal	1	0	1	0	1	1	1
BRCA-METABRIC-S1-MB-2745	168.967	1	168.967	1	46.85	4.06	1	2	30	LumA	1	0	1	0	1	1	1
BRCA-METABRIC-S1-MB-2747	234.333	1	234.333	0	68.23	2.038	0	1	19	LumA	1	0	1	0	0	0	1
BRCA-METABRIC-S1-MB-2749	97.7667	1	97.7667	0	60.13	2.026	0	1	13	LumA	1	0	1	0	0	0	2
BRCA-METABRIC-S1-MB-2750	145.433	1	145.433	0	47.48	2.06	0	1	30	LumA	1	0	0	0	0	0	1
BRCA-METABRIC-S1-MB-2752	81.9333	1	81.9333	1	51.36	3.07	0	2	35	LumA	1	0	1	0	1	0	3
BRCA-METABRIC-S1-MB-2753	274.4	0	274.4	0	30.95	5.074	1	3	37	Basal	0	0	0	1	0	1	1
BRCA-METABRIC-S1-MB-2754	203.533	1	203.533	1	66.11	3.07	0	2	35	Normal	0	0	0	0	1	0	1
BRCA-METABRIC-S1-MB-2758	35	1	35	1	38.16	6.09	4	3	45	Basal	0	1	0	1	0	0	1
BRCA-METABRIC-S1-MB-2760	118.033	1	118.033	1	63.1	4.03	2	2	15	LumB	1	0	1	0	1	1	2
BRCA-METABRIC-S1-MB-2763	275.6	0	275.6	0	70.32	3.052	0	2	26	LumB	1	0	1	0	1	0	1
BRCA-METABRIC-S1-MB-2764	270.133	1	270.133	1	57.48	4.03	1	2	15	Normal	1	0	0	0	1	1	1
BRCA-METABRIC-S1-MB-2765	227.867	1	227.867	0	65.79	4.034	0	3	17	LumB	1	0	1	0	1	1	2
BRCA-METABRIC-S1-MB-2767	271.333	0	271.333	0	53.11	5.042	1	3	21	LumB	1	0	1	0	1	1	2
BRCA-METABRIC-S1-MB-2769	160	0	160	0	59.9	3.03	0	2	15	LumB	1	0	1	0	0	1	2
BRCA-METABRIC-S1-MB-2770	274.367	0	274.367	0	60.32	5.09	5	2	45	LumA	1	0	1	0	1	0	1
BRCA-METABRIC-S1-MB-2771	44.8333	1	44.8333	1	56.79	4.032	0	3	16	Basal	0	0	0	0	1	1	2
BRCA-METABRIC-S1-MB-2772	150.733	1	150.733	0	54.4	4.034	0	3	17	LumB	1	0	1	0	1	1	2
BRCA-METABRIC-S1-MB-2774	131.667	1	131.667	0	66.06	5.07	7	2	35	LumB	1	0	1	0	1	0	1
BRCA-METABRIC-S1-MB-2778	181.233	1	181.233	1	62.76	4.034	1	2	17	NC	1	0	1	0	1	0	2
BRCA-METABRIC-S1-MB-2779	275.233	0	275.233	0	36.8	3.04	0	2	20	LumA	1	0	1	0	0	1	1
BRCA-METABRIC-S1-MB-2781	40.4333	1	40.4333	0	64.32	4.06	1	2	30	LumB	1	0	1	0	1	0	3
BRCA-METABRIC-S1-MB-2786	68.2667	1	68.2667	1	62.36	5.056	3	3	28	LumA	1	1	0	0	1	1	3
BRCA-METABRIC-S1-MB-2790	116.933	0	116.933	0	47.03	3.05	0	2	25	LumA	1	0	1	0	0	0	1
BRCA-METABRIC-S1-MB-2791	271.933	0	271.933	0	40.79	3.034	0	2	17	LumA	1	0	1	0	0	1	3
BRCA-METABRIC-S1-MB-2792	110.767	1	110.767	1	50.38	4.07	1	2	35	Her2	1	0	1	0	1	0	1
BRCA-METABRIC-S1-MB-2793	267.233	0	267.233	0	67.62	3.05	0	2	25	LumB	1	0	1	0	1	0	2
BRCA-METABRIC-S1-MB-2795	272.1	0	272.1	0	42.07	3.024	0	2	12	LumB	1	0	0	0	0	1	1
BRCA-METABRIC-S1-MB-2796	87.7	1	87.7	1	57.94	5.04	1	3	20	LumB	1	0	1	0	1	1	2
BRCA-METABRIC-S1-MB-2797	252.967	0	252.967	0	50.07	2.03	0	1	15	LumA	1	0	1	0	0	0	1
BRCA-METABRIC-S1-MB-2801	271.267	0	271.267	0	70.35	4.026	1	2	13	LumA	1	0	1	0	1	1	2
BRCA-METABRIC-S1-MB-2803	85.8667	1	85.8667	1	63.01	3.036	0	2	18	LumB	1	0	0	0	0	1	1
BRCA-METABRIC-S1-MB-2814	231.033	1	231.033	0	65.25	3.026	0	2	13	LumB	1	0	1	0	0	1	2
BRCA-METABRIC-S1-MB-2815	257.567	0	257.567	0	64.25	2.044	0	1	22	Normal	1	0	1	0	0	1	1
BRCA-METABRIC-S1-MB-2819	270.567	0	270.567	0	61.95	2.038	0	1	19	LumA	1	0	1	0	0	0	1
BRCA-METABRIC-S1-MB-2820	254.633	0	254.633	0	40.06	4.036	0	3	18	LumA	1	0	1	0	1	1	1
BRCA-METABRIC-S1-MB-2821	136.067	1	136.067	0	57.39	1.032	0		16	Basal	0	0	1	0	0	1	1
BRCA-METABRIC-S1-MB-2823	269.9	0	269.9	0	35.97	4.022	0	3	11	Normal	1	1	1	0	1	1	1
BRCA-METABRIC-S1-MB-2827	235.667	0	235.667	0	36.5	5.022	1	3	11	Basal	0	0	0	1	0	1	2
BRCA-METABRIC-S1-MB-2833	259.767	0	259.767	0	42.9	5.046	2	3	23	Basal	0	0	0	1	0	1	1
BRCA-METABRIC-S1-MB-2834	153.833	1	153.833	0	56.85	4.018	1	2	9	Her2	0	0	0	0	0	1	2
BRCA-METABRIC-S1-MB-2835	55.0333	1	55.0333	0	59.84	4.04	0	3	20	LumA	1	0	1	0	1	0	3
BRCA-METABRIC-S1-MB-2838	270.3	0	270.3	0	67.12	3.054	0	2	27	LumA	1	0	1	0	1	0	1
BRCA-METABRIC-S1-MB-2840	269	0	269	0	60.48	3.028	0	2	14	LumA	1	0	0	0	0	0	1
BRCA-METABRIC-S1-MB-2842	19.7333	1	19.7333	1	58.48	5.054	1	3	27	Basal	0	0	0	1	0	1	2
BRCA-METABRIC-S1-MB-2843	231.533	1	231.533	0	61.08	3.026	0	2	13	LumA	1	0	0	0	0	1	3
BRCA-METABRIC-S1-MB-2844	146.733	0	146.733	0	60.76	4.038	0	3	19	LumB	1	0	0	0	1	0	3
BRCA-METABRIC-S1-MB-2845	264.767	0	264.767	0	55.8	3.028	0	2	14	LumA	1	0	0	0	0	0	1
BRCA-METABRIC-S1-MB-2846	149.7	1	149.7	1	58.85	3.01	0	2	5	Basal	1	0	0	0	0	0	3
BRCA-METABRIC-S1-MB-2847	39.5333	1	39.5333	1	65.04	6.07	18	3	35	Her2	0	1	0	0	1	1	2
BRCA-METABRIC-S1-MB-2848	227.733	1	227.733	0	60.11	4.03	1	2	15	LumA	1	0	1	0	1	0	2
BRCA-METABRIC-S1-MB-2849	43.2	1	43.2	1	60.65	4.052	0	3	26	Basal	0	0	0	0	1	1	3
BRCA-METABRIC-S1-MB-2850	9.43333	1	9.43333	1	31.48	6.062	11	3	31	Basal	0	0	0	1	0	1	1
BRCA-METABRIC-S1-MB-2851	159	1	159	1	58.69	4.032	0	3	16	LumA	1	0	1	0	1	1	2
BRCA-METABRIC-S1-MB-2853	269.633	0	269.633	0	36.25	3.046	0	2	23	LumB	1	0	0	0	0	1	2
BRCA-METABRIC-S1-MB-2854	270.433	0	270.433	0	61.53	3.044	0	2	22	LumA	1	0	0	0	1	0	1
BRCA-METABRIC-S1-MB-2857	250.667	0	250.667	0	45.3	5.044	1	3	22	Basal	0	0	0	1	0	1	1
BRCA-METABRIC-S1-MB-2858	141.567	1	141.567	0	63.94	4.052	0	3	26	LumB	1	0	1	0	1	0	2
BRCA-METABRIC-S1-MB-2863	258.333	0	258.333	0	59.58	3.04	1	1	20	LumA	1	0	0	0	1	0	2
BRCA-METABRIC-S1-MB-2867	269.333	0	269.333	0	47.1	3.04	2	1	20	LumA	1	0	1	0	1	0	1
BRCA-METABRIC-S1-MB-2895	196.567	1	196.567	1	66.84	4.03	0	3	15	Basal	0	1	0	0	1	0	2
BRCA-METABRIC-S1-MB-2896	237.367	1	237.367	0	68.18	3.026	0	2	13	Normal	1	0	0	0	0	0	1
BRCA-METABRIC-S1-MB-2900	20.6667	1	20.6667	0	59.29	5.05	9	2	25	Normal	1	0	1	0	1	0	1
BRCA-METABRIC-S1-MB-2901	218.3	1	218.3	1	49.83	3.05	0	2	25	LumB	1	0	1	0	1	1	1
BRCA-METABRIC-S1-MB-2904	125.6	1	125.6	1	34.83	5.05	1	3	25	Basal	0	0	0	1	0	1	2
BRCA-METABRIC-S1-MB-2912	267.4	0	267.4	0	59.6	6.04	5	3	20	Basal	0	0	0	1	0	1	2
BRCA-METABRIC-S1-MB-2916	266.933	0	266.933	0	48.93	2.032	0	1	16	LumA	1	0	1	0	0	1	1
BRCA-METABRIC-S1-MB-2917	31.9333	1	31.9333	1	33.9	5.06	2	3	30	Basal	0	0	0	1	0	1	1
BRCA-METABRIC-S1-MB-2919	240.033	1	240.033	0	59.13	2.04	0	1	20	LumB	1	0	1	0	0	0	2
BRCA-METABRIC-S1-MB-2922	14.4	1	14.4	1	45.74	6.05	8	3	25	Her2	0	0	0	1	0	1	3
BRCA-METABRIC-S1-MB-2923	14.1	1	14.1	1	37.01	6.074	5	3	37	Her2	0	1	0	1	0	1	2
BRCA-METABRIC-S1-MB-2927	263.7	1	263.7	1	58.14	2.026	0	1	13	LumA	1	0	1	0	0	0	2
BRCA-METABRIC-S1-MB-2929	262.867	1	262.867	0	53.31	4.04	1	2	20	Her2	0	0	0	1	0	1	1
BRCA-METABRIC-S1-MB-2931	228.1	1	228.1	0	46.9	3.034	0	2	17	LumB	1	0	1	0	0	0	1
BRCA-METABRIC-S1-MB-2932	108.433	0	108.433	0	63.1	4.036	0	3	18	LumB	1	0	1	0	1	1	3
BRCA-METABRIC-S1-MB-2933	161.933	1	161.933	0	44.08	2.03	0	1	15	LumA	1	0	1	0	0	0	1
BRCA-METABRIC-S1-MB-2939	101.267	1	101.267	0	70.19	5.034	1	3	17	LumB	1	1	1	0	1	0	2
BRCA-METABRIC-S1-MB-2944	27.2	1	27.2	1	66.97	4.054	0	3	27	LumA	1	0	1	0	1	0	3
BRCA-METABRIC-S1-MB-2947	112	0	112	0	36.47	3.03	0	2	15	LumA	1	0	1	0	0	0	1
BRCA-METABRIC-S1-MB-2951	263.367	0	263.367	0	39.07	3.03	0	2	15	LumA	1	0	1	0	0	1	1
BRCA-METABRIC-S1-MB-2952	189.1	1	189.1	0	52.67	2.024	0	1	12	LumA	1	0	1	0	0	1	2
BRCA-METABRIC-S1-MB-2953	30.1333	1	30.1333	1	43.08	3.036	0	2	18	LumB	1	0	1	0	0	1	2
BRCA-METABRIC-S1-MB-2954	5.5	1	5.5	1	69.79	4.06	3	2	30	LumB	1	0	1	0	1	1	1
BRCA-METABRIC-S1-MB-2957	262.133	0	262.133	0	31.02	5.06	2	3	30	Basal	0	0	0	1	0	1	3
BRCA-METABRIC-S1-MB-2960	222.2	1	222.2	0	69.67	4.05	0	3	25	LumA	1	0	0	0	1	0	1
BRCA-METABRIC-S1-MB-2963	227.833	1	227.833	1	53.99	5.02	4	2	10	Her2	0	0	0	0	1	1	1
BRCA-METABRIC-S1-MB-2964	9.6	1	9.6	1	69.48	6.06	7	3	30	Her2	1	0	0	0	1	1	2
BRCA-METABRIC-S1-MB-2966	265	0	265	0	50.3	5.036	2	3	18	LumA	1	0	1	0	1	1	1
BRCA-METABRIC-S1-MB-2969	172.9	1	172.9	0	66.86	3.026	0	2	13	LumA	1	0	1	0	0	1	1
BRCA-METABRIC-S1-MB-2970	252.867	1	252.867	1	46.49	4.05	2	2	25	LumA	1	0	1	0	1	0	1
BRCA-METABRIC-S1-MB-2971	264.233	0	264.233	0	69.6	4.03	2	2	15	LumA	1	0	1	0	1	1	1
BRCA-METABRIC-S1-MB-2977	110.6	1	110.6	0	40.02	2.03	0	1	15	LumA	1	0	1	0	0	0	2
BRCA-METABRIC-S1-MB-2983	180.833	1	180.833	0	56.26	4.03	1	2	15	LumB	1	1	1	0	1	1	3
BRCA-METABRIC-S1-MB-2984	261.2	0	261.2	0	64.04	4.04	0	3	20	LumB	1	1	0	0	1	1	2
BRCA-METABRIC-S1-MB-2990	260	0	260	0	48.47	2.03	0	1	15	LumA	1	0	1	0	0	0	2
BRCA-METABRIC-S1-MB-2993	187.033	0	187.033	0	63.65	4.04	0	3	20	Basal	0	0	0	0	1	1	1
BRCA-METABRIC-S1-MB-2994	254.5	0	254.5	0	46.7	5.036	1	3	18	LumA	1	1	1	0	1	1	2
BRCA-METABRIC-S1-MB-2996	191.233	0	191.233	0	58.1	4.032	0	3	16	LumA	1	0	1	0	1	1	2
BRCA-METABRIC-S1-MB-2999	262	0	262	0	61.42	4.024	0	3	12	LumA	1	0	0	0	1	0	3
BRCA-METABRIC-S1-MB-3001	263.233	0	263.233	0	50.45	5.024	1	3	12	Basal	0	0	0	1	0	1	2
BRCA-METABRIC-S1-MB-3002	140.567	1	140.567	0	62.32	4.06	1	2	30	LumA	1	0	0	0	1	0	2
BRCA-METABRIC-S1-MB-3005	253.067	0	253.067	0	45.75	3.046	0	2	23	LumA	1	0	1	0	0	1	1
BRCA-METABRIC-S1-MB-3006	15.7	1	15.7	1	60.09	5.04	6	2	20	Normal	1	0	0	0	1	1	1
BRCA-METABRIC-S1-MB-3007	114.9	1	114.9	1	48.48	3.024	0	2	12	LumB	1	0	1	0	0	0	3
BRCA-METABRIC-S1-MB-3008	149.6	0	149.6	0	51.94	2.024	0	1	12	LumA	1	0	1	0	0	1	3
BRCA-METABRIC-S1-MB-3013	238.367	0	238.367	0	50.37	3.046	1	1	23	LumA	1	0	0	0	1	1	1
BRCA-METABRIC-S1-MB-3014	262.633	0	262.633	0	39.7	5.03	1	3	15	Basal	0	0	0	1	0	1	2
BRCA-METABRIC-S1-MB-3016	258.867	0	258.867	0	56.83	4.02	0	3	10	LumB	1	0	1	0	1	0	2
BRCA-METABRIC-S1-MB-3021	217.567	1	217.567	0	63.08	5.044	1	3	22	LumA	1	0	1	0	1	1	1
BRCA-METABRIC-S1-MB-3025	256	0	256	0	37.89	5.026	1	3	13	Her2	0	1	0	1	0	1	2
BRCA-METABRIC-S1-MB-3026	261.2	0	261.2	0	49.92	4.044	0	3	22	LumA	1	0	0	0	1	1	1
BRCA-METABRIC-S1-MB-3028	42.5667	1	42.5667	1	60.93	4.034	0	3	17	LumB	1	1	0	0	1	1	1
BRCA-METABRIC-S1-MB-3031	35.6333	1	35.6333	1	46.76	5.042	2	3	21	Her2	1	1	0	1	0	1	3
BRCA-METABRIC-S1-MB-3032	250.133	0	250.133	0	50.01	2.03	0	1	15	LumA	1	0	1	0	0	1	1
BRCA-METABRIC-S1-MB-3033	70.4	1	70.4	1	69.07	3.038	0	2	19	LumA	1	0	1	0	1	0	1
BRCA-METABRIC-S1-MB-3035	260.733	0	260.733	0	54.64	3.044	0	2	22	LumA	1	0	0	0	1	1	1
BRCA-METABRIC-S1-MB-3037	98.8333	0	98.8333	0	53.19	3.026	0	2	13	LumA	1	0	1	0	0	1	1
BRCA-METABRIC-S1-MB-3046	73.8333	1	73.8333	0	67.2	4.07	0	3	35	Basal	0	0	0	0	1	0	1
BRCA-METABRIC-S1-MB-3049	259.967	0	259.967	0	57.17	3.032	0	2	16	LumA	1	0	1	0	0	1	1
BRCA-METABRIC-S1-MB-3050	255.1	1	255.1	0	59.53	4.06	0	3	30	LumB	1	0	0	0	1	0	3
BRCA-METABRIC-S1-MB-3057	32.0333	1	32.0333	1	55.3	5.086	1	3	43	Basal	0	0	0	1	0	1	2
BRCA-METABRIC-S1-MB-3058	254.267	0	254.267	0	47.74	5.08	2	3	40	Basal	0	0	0	1	0	1	1
BRCA-METABRIC-S1-MB-3060	44.6	1	44.6	1	65.69	5.072	1	3	36	LumB	1	0	0	0	1	1	2
BRCA-METABRIC-S1-MB-3062	146.367	0	146.367	0	62.87	4.034	0	3	17	Basal	0	0	0	0	0	1	1
BRCA-METABRIC-S1-MB-3063	28.5667	1	28.5667	1	43.51	6.04	6	3	20	Basal	0	0	0	1	0	1	2
BRCA-METABRIC-S1-MB-3064	165.167	1	165.167	1	46.7	2.04	0	1	20	LumA	1	0	1	0	0	0	1
BRCA-METABRIC-S1-MB-3067	259.533	0	259.533	0	60.29	5.036	2	3	18	Basal	0	0	0	1	0	1	1
BRCA-METABRIC-S1-MB-3079	149.6	0	149.6	0	50.54	3.03	0	2	15	LumA	1	0	1	0	0	1	2
BRCA-METABRIC-S1-MB-3083	81.1	1	81.1	1	68.5	5.06	2	3	30	LumB	1	0	1	0	1	1	3
BRCA-METABRIC-S1-MB-3085	210.967	1	210.967	1	43.68	3.05	0	2	25	Normal	1	0	1	0	0	1	1
BRCA-METABRIC-S1-MB-3088	256.5	0	256.5	0	65.58	3.038	0	2	19	LumA	1	0	1	0	0	0	3
BRCA-METABRIC-S1-MB-3092	152.333	1	152.333	0	56.73	5.076	2	3	38	LumB	1	0	1	0	1	1	2
BRCA-METABRIC-S1-MB-3102	258.333	0	258.333	0	60.34	4.04	2	2	20	LumA	1	0	1	0	1	1	2
BRCA-METABRIC-S1-MB-3103	28.7333	1	28.7333	1	58.55	4.03	0	3	15	LumB	1	1	0	0	1	1	2
BRCA-METABRIC-S1-MB-3104	75.3667	1	75.3667	1	28.96	3.04	0	2	20	LumA	1	1	0	0	0	1	2
BRCA-METABRIC-S1-MB-3105	252.333	0	252.333	0	48.34	3.054	2	1	27	LumA	1	0	1	0	1	0	1
BRCA-METABRIC-S1-MB-3110	100.733	0	100.733	0	61.07	4.032	2	2	16	LumA	1	0	0	0	1	1	3
BRCA-METABRIC-S1-MB-3121	131.333	1	131.333	0	63.06	2.024	0	1	12	LumA	1	0	1	0	0	0	2
BRCA-METABRIC-S1-MB-3122	257.767	0	257.767	0	62.39	4.034	0	3	17	Her2	1	0	0	0	1	0	3
BRCA-METABRIC-S1-MB-3123	167.433	0	167.433	0	50.26	6.044	4	3	22	Basal	0	0	0	1	0	1	1
BRCA-METABRIC-S1-MB-3153	227.933	0	227.933	0	42.17	5.032	1	3	16	Basal	0	0	0	1	0	1	3
BRCA-METABRIC-S1-MB-3165	221.233	0	221.233	0	59.78	5.056	1	3	28	Basal	1	0	0	1	0	1	1
BRCA-METABRIC-S1-MB-3167	136.933	0	136.933	0	66.76	4.032	1	2	16	LumA	1	0	1	0	1	1	3
BRCA-METABRIC-S1-MB-3171	219.667	1	219.667	1	54.95	3.026	0	2	13	LumA	1	0	1	0	0	0	2
BRCA-METABRIC-S1-MB-3181	178.167	1	178.167	1	43.6	4.028	0	3	14	LumB	1	0	1	0	1	1	3
BRCA-METABRIC-S1-MB-3211	145.5	0	145.5	0	58.31	4.026	0	3	13	Basal	0	0	0	0	1	1	1
BRCA-METABRIC-S1-MB-3218	248.767	0	248.767	0	44.94	5.034	1	3	17	Basal	0	0	0	1	0	1	3
BRCA-METABRIC-S1-MB-3222	23.9333	1	23.9333	0	63.03	2.034	0	1	17	LumA	1	0	1	0	0	0	1
BRCA-METABRIC-S1-MB-3228	252	0	252	0	58.31	3.034	0	2	17	LumA	1	0	1	0	0	1	1
BRCA-METABRIC-S1-MB-3235	236.133	0	236.133	0	50.66	4.034	0	3	17	LumB	1	1	1	0	1	1	2
BRCA-METABRIC-S1-MB-3252	99.7	0	99.7	0	41.4	2.04	0	1	20	LumA	1	0	1	0	0	0	1
BRCA-METABRIC-S1-MB-3253	55.8333	1	55.8333	1	56.81	5.052	3	3	26	LumB	1	0	1	0	1	1	3
BRCA-METABRIC-S1-MB-3254	123.9	0	123.9	0	50.21	2.036	0	1	18	LumA	1	0	1	0	0	1	2
BRCA-METABRIC-S1-MB-3266	51.2	1	51.2	1	52.91	5.034	1	3	17	LumB	1	0	1	0	1	1	3
BRCA-METABRIC-S1-MB-3271	65.4667	1	65.4667	0	59.43	4.04	0	3	20	Basal	0	0	0	0	1	1	2
BRCA-METABRIC-S1-MB-3272	22.6667	1	22.6667	1	63.53	6.04	6	3	20	LumB	1	1	1	0	1	1	2
BRCA-METABRIC-S1-MB-3275	41.5333	1	41.5333	1	45	4.056	0	3	28	LumB	1	0	1	0	1	0	3
BRCA-METABRIC-S1-MB-3277	32.9333	1	32.9333	1	29.92	5.06	3	3	30	Basal	0	0	0	1	0	1	1
BRCA-METABRIC-S1-MB-3292	217.767	0	217.767	0	60.04	4.036	0	3	18	Basal	0	0	0	0	1	0	3
BRCA-METABRIC-S1-MB-3295	158.533	1	158.533	0	60.42	4.05	0	3	25	Normal	1	0	1	0	1	0	2
BRCA-METABRIC-S1-MB-3297	236.067	0	236.067	0	42.72	5.05	1	3	25	Basal	0	0	0	1	0	1	1
BRCA-METABRIC-S1-MB-3298	242.567	0	242.567	0	48.75	3.03	0	2	15	LumA	1	0	1	0	0	0	1
BRCA-METABRIC-S1-MB-3300	247	0	247	0	64.99	3.038	0	2	19	LumB	1	0	0	0	0	0	2
BRCA-METABRIC-S1-MB-3301	248.767	0	248.767	0	49.5	3.064	0	2	32	LumB	1	0	1	0	1	0	1
BRCA-METABRIC-S1-MB-3303	243.9	0	243.9	0	63.96	5.04	1	3	20	LumB	1	0	1	0	1	1	1
BRCA-METABRIC-S1-MB-3328	191.133	1	191.133	0	69.65	4.07	1	2	35	LumA	1	0	0	0	1	1	1
BRCA-METABRIC-S1-MB-3329	37.9667	1	37.9667	1	56.03	4.04	0	3	20	Her2	0	1	0	0	0	1	1
BRCA-METABRIC-S1-MB-3341	148.767	1	148.767	1	62.96	3.06	0	2	30	LumA	1	0	1	0	1	0	2
BRCA-METABRIC-S1-MB-3344	241.267	0	241.267	0	33.76	3.046	0	2	23	LumA	1	0	1	0	0	1	1
BRCA-METABRIC-S1-MB-3350	227.8	1	227.8	0	62.62	3.06	0	2	30	LumB	1	0	1	0	1	0	1
BRCA-METABRIC-S1-MB-3351	241.867	0	241.867	0	39.4	3.034	0	2	17	LumA	1	0	1	0	0	0	1
BRCA-METABRIC-S1-MB-3355	109	0	109	0	48.53	6.054	4	3	27	Her2	0	1	0	1	0	1	1
BRCA-METABRIC-S1-MB-3357	38.0333	1	38.0333	1	47.75	4.05	0	3	25	LumB	1	0	1	0	1	1	1
BRCA-METABRIC-S1-MB-3360	26.7667	1	26.7667	1	48.48	4.056	0	3	28	LumB	1	1	1	0	1	1	3
BRCA-METABRIC-S1-MB-3361	68.2	1	68.2	1	57.31	4.032	0	3	16	LumB	1	1	0	0	1	1	2
BRCA-METABRIC-S1-MB-3363	10.8667	1	10.8667	1	56.42	4.04	0	3	20	Basal	1	0	0	0	0	1	3
BRCA-METABRIC-S1-MB-3365	241.6	0	241.6	0	51.18	4.054	1	2	27	LumA	1	0	1	0	1	1	2
BRCA-METABRIC-S1-MB-3367	179.433	0	179.433	0	65.62	4.046	0	3	23	Basal	1	0	0	0	1	0	3
BRCA-METABRIC-S1-MB-3371	241.267	0	241.267	0	66.15	3.032	0	2	16	LumB	1	0	0	0	0	1	1
BRCA-METABRIC-S1-MB-3378	87.5333	1	87.5333	0	65.5	3.036	0	2	18	LumA	1	0	1	0	0	0	1
BRCA-METABRIC-S1-MB-3379	113.833	1	113.833	0	60.99	4.04	0	3	20	LumA	1	1	1	0	1	1	3
BRCA-METABRIC-S1-MB-3381	236.633	0	236.633	0	53.36	5.04	3	3	20	LumA	1	0	1	0	1	1	2
BRCA-METABRIC-S1-MB-3382	136.233	0	136.233	0	61.26	4.08	0	3	40	LumB	1	1	0	0	1	0	3
BRCA-METABRIC-S1-MB-3383	23.2	1	23.2	1	38.49	6.056	8	3	28	Basal	0	0	0	1	0	1	3
BRCA-METABRIC-S1-MB-3386	55.6333	1	55.6333	1	40.06	5.07	3	3	35	Her2	0	1	0	1	0	1	3
BRCA-METABRIC-S1-MB-3388	228.6	1	228.6	0	59.3	5.04	1	3	20	LumB	1	0	1	0	1	1	3
BRCA-METABRIC-S1-MB-3389	240.7	0	240.7	0	63.34	4.04	0	3	20	LumB	1	0	0	0	1	1	3
BRCA-METABRIC-S1-MB-3395	243.767	0	243.767	0	52.45	4.03	0	3	15	Basal	0	0	0	0	1	0	1
BRCA-METABRIC-S1-MB-3396	226.733	0	226.733	0	59.29	5.05	3	3	25	Basal	0	0	0	1	0	1	3
BRCA-METABRIC-S1-MB-3402	50.0333	1	50.0333	1	41.17	5.056	3	3	28	LumB	1	0	1	1	0	1	3
BRCA-METABRIC-S1-MB-3403	138.333	0	138.333	0	50.92	4.034	1	2	17	LumA	1	0	1	0	1	1	1
BRCA-METABRIC-S1-MB-3412	228.8	0	228.8	0	55.28	6.052	7	3	26	LumA	1	0	0	0	1	1	1
BRCA-METABRIC-S1-MB-3417	103.467	0	103.467	0	59.16	3.04	0	2	20	LumB	1	0	1	0	1	1	2
BRCA-METABRIC-S1-MB-3429	243.5	0	243.5	0	49.08	4.052	1	2	26	Normal	1	0	0	0	1	0	1
BRCA-METABRIC-S1-MB-3430	219.767	1	219.767	0	68.86	5.05	1	3	25	LumA	1	0	1	0	1	1	1
BRCA-METABRIC-S1-MB-3435	25.4333	1	25.4333	1	37.05	5.06	1	3	30	Her2	0	1	0	1	0	1	3
BRCA-METABRIC-S1-MB-3436	50.7667	1	50.7667	1	38.2	6.26	6	3	130	LumB	1	0	1	1	0	1	3
BRCA-METABRIC-S1-MB-3437	108.767	0	108.767	0	70.52	4.042	0	3	21	LumB	1	0	1	0	1	1	1
BRCA-METABRIC-S1-MB-3439	188.733	0	188.733	0	43.67	4.034	1	2	17	LumA	1	0	1	0	1	0	2
BRCA-METABRIC-S1-MB-3450	240.467	0	240.467	0	51.52	3.034	0	2	17	LumA	1	0	1	0	0	1	1
BRCA-METABRIC-S1-MB-3452	119.867	1	119.867	1	64.04	4.06	0	3	30	Normal	1	0	0	0	1	0	3
BRCA-METABRIC-S1-MB-3453	32.8333	1	32.8333	1	51.36	5.07	1	3	35	Basal	0	0	0	1	0	1	3
BRCA-METABRIC-S1-MB-3459	241.4	0	241.4	0	57.66	3.04	0	2	20	LumB	1	0	1	0	0	0	1
BRCA-METABRIC-S1-MB-3462	234.233	0	234.233	0	40.92	4.032	2	2	16	LumA	1	0	1	0	1	1	1
BRCA-METABRIC-S1-MB-3466	234.133	1	234.133	0	55.3	4.03	0	3	15	Her2	1	0	1	0	1	1	3
BRCA-METABRIC-S1-MB-3467	38.8	1	38.8	1	21.93	5.07	6	2	35	Her2	0	1	0	1	0	1	2
BRCA-METABRIC-S1-MB-3470	62.5333	1	62.5333	1	56.4	5.11	2	3	55	Her2	0	1	0	1	0	1	1
BRCA-METABRIC-S1-MB-3476	159.067	1	159.067	0	68.59	4.034	0	3	17	Basal	0	0	0	0	0	0	2
BRCA-METABRIC-S1-MB-3479	231.667	0	231.667	0	60.3	5.044	1	3	22	Normal	1	0	1	0	1	1	1
BRCA-METABRIC-S1-MB-3487	237.133	0	237.133	0	43.58	4.054	0	3	27	LumB	1	0	0	0	1	1	3
BRCA-METABRIC-S1-MB-3488	27.4667	1	27.4667	1	41.1	4.1	0	3	50	Her2	1	1	0	1	0	1	2
BRCA-METABRIC-S1-MB-3490	102.4	1	102.4	1	45.74	3.04	0	2	20	LumB	1	0	1	0	0	0	2
BRCA-METABRIC-S1-MB-3492	118.133	1	118.133	1	62.09	5.04	1	3	20	LumB	1	0	1	0	1	1	3
BRCA-METABRIC-S1-MB-3497	15.5	1	15.5	1	53.5	6.062	5	3	31	Her2	0	1	0	1	0	1	3
BRCA-METABRIC-S1-MB-3500	239.3	0	239.3	0	66.91	4.06	0	3	30	Basal	0	0	0	0	0	0	1
BRCA-METABRIC-S1-MB-3502	229.333	0	229.333	0	50.79	5.054	3	3	27	Basal	0	0	0	1	0	1	1
BRCA-METABRIC-S1-MB-3506	240.833	0	240.833	0	39.28	5.032	1	3	16	LumB	1	0	1	0	1	1	3
BRCA-METABRIC-S1-MB-3510	59.6	1	59.6	0	67.6	3.04	1	1	20	LumA	1	0	1	0	1	1	2
BRCA-METABRIC-S1-MB-3525	236.7	0	236.7	0	65.56	6.054	5	3	27	LumB	1	0	0	0	1	1	3
BRCA-METABRIC-S1-MB-3526	86.0667	1	86.0667	1	60.3	5.044	3	3	22	Normal	1	0	0	0	1	1	3
BRCA-METABRIC-S1-MB-3528	113.667	0	113.667	0	71.03	4.05	0	3	25	Her2	0	1	0	0	0	0	3
BRCA-METABRIC-S1-MB-3530	112.967	1	112.967	0	70.94	4.052	1	2	26	Her2	1	0	1	0	1	0	1
BRCA-METABRIC-S1-MB-3536	86.2333	1	86.2333	1	48.12	5.03	6	2	15	Normal	1	0	0	0	1	1	2
BRCA-METABRIC-S1-MB-3545	232.733	1	232.733	1	49.84	4.042	0	3	21	LumA	1	0	1	0	1	1	2
BRCA-METABRIC-S1-MB-3547	33	1	33	0	68.13	3.08	0		40	LumA	1	0	1	0	0	0	2
BRCA-METABRIC-S1-MB-3548	234.533	1	234.533	0	66.85	4.04	1	2	20	LumA	1	0	1	0	1	0	2
BRCA-METABRIC-S1-MB-3556	38.0333	1	38.0333	1	51.76	5.16	2	3	80	Her2	0	1	0	1	0	1	2
BRCA-METABRIC-S1-MB-3567	236.033	0	236.033	0	55.95	4.05	0	3	25	Basal	0	0	0	1	1	1	1
BRCA-METABRIC-S1-MB-3576	24.8667	1	24.8667	1	53.04	4.074	0	3	37	Her2	1	0	0	0	1	0	3
BRCA-METABRIC-S1-MB-3582	229.367	1	229.367	0	63.97	1.12	0		60	Normal	1	0	1	0	0	0	1
BRCA-METABRIC-S1-MB-3600	214.7	0	214.7	0	60.15	4.024	1	2	12	LumB	1	0	1	0	1	1	2
BRCA-METABRIC-S1-MB-3606	110.633	0	110.633	0	68.61	4.08	0	3	40	Her2	0	1	0	0	0	1	1
BRCA-METABRIC-S1-MB-3614	235.4	0	235.4	0	63.95	5.068	3	3	34	LumB	1	0	1	0	1	1	1
BRCA-METABRIC-S1-MB-3702	230.467	0	230.467	0	37.16	5.011	1	3	5.5	Basal	0	0	0	1	0	1	1
BRCA-METABRIC-S1-MB-3706	38.8	1	38.8	1	55.71	4.036	0	3	18	Basal	0	0	0	0	0	1	3
BRCA-METABRIC-S1-MB-3707	228.767	1	228.767	1	70.77	5.05	1	3	25	LumA	1	0	0	0	1	0	1
BRCA-METABRIC-S1-MB-3711	222.1	0	222.1	0	41.52	2.04	0	1	20	LumA	1	0	1	0	0	0	2
BRCA-METABRIC-S1-MB-3748	228	0	228	0	51.01	4.03	0	3	15	LumA	1	0	1	0	1	1	2
BRCA-METABRIC-S1-MB-3752	75.3333	1	75.3333	1	49.98	4.03	0	3	15	Basal	0	0	0	0	0	1	1
BRCA-METABRIC-S1-MB-3754	92.7333	1	92.7333	1	57.01	4.05	0	3	25	LumB	1	0	0	0	1	0	3
BRCA-METABRIC-S1-MB-3781	224.567	0	224.567	0	48.16	3.036	0	2	18	LumA	1	0	1	0	0	1	1
BRCA-METABRIC-S1-MB-3797	228.333	0	228.333	0	68.72	1.048	0		24	LumA	1	0	1	0	0	0	2
BRCA-METABRIC-S1-MB-3823	222.5	0	222.5	0	40.78	3.05	0	2	25	LumA	1	0	1	0	0	0	2
BRCA-METABRIC-S1-MB-3824	126.467	1	126.467	1	49.45	4.044	0	3	22	LumB	1	0	1	0	1	1	2
BRCA-METABRIC-S1-MB-3838	134.467	1	134.467	1	60.45	4.046	0	3	23	LumB	1	0	1	0	1	1	3
BRCA-METABRIC-S1-MB-3840	287.233	0	287.233	0	53.89	3.032	0	2	16	LumB	1	0	0	0	0	1	2
BRCA-METABRIC-S1-MB-3842	226.067	0	226.067	0	54.6	5.048	1	3	24	LumB	1	0	0	0	1	1	2
BRCA-METABRIC-S1-MB-3850	72.3	0	72.3	0	65.89	3.04	0	2	20	LumA	1	1	1	0	0	0	1
BRCA-METABRIC-S1-MB-3852	225.5	0	225.5	0	43.56	4.046	0	3	23	LumA	1	1	1	0	1	1	1
BRCA-METABRIC-S1-MB-3854	99.2333	0	99.2333	0	63.82	2.024	0	1	12	LumA	1	0	1	0	0	0	1
BRCA-METABRIC-S1-MB-3865	199.967	0	199.967	0	49.37	2.03	0	1	15	LumA	1	0	0	0	1	1	1
BRCA-METABRIC-S1-MB-3866	225.5	0	225.5	0	54.29	4.024	0	3	12	Her2	0	1	0	0	0	1	2
BRCA-METABRIC-S1-MB-3871	172.8	1	172.8	0	62.03	4.052	1	2	26	LumA	1	0	1	0	1	0	1
BRCA-METABRIC-S1-MB-3874	186.433	0	186.433	0	35.5	3.03	0	2	15	LumA	1	0	1	0	0	1	1
BRCA-METABRIC-S1-MB-3978	100.867	1	100.867	1	57.91	4.026	0	3	13	Her2	0	1	0	0	0	1	1
BRCA-METABRIC-S1-MB-4000	28.0667	1	28.0667	0	76.96	3.04	0	2	20	LumA	1	0	0	0	0	1	1
BRCA-METABRIC-S1-MB-4001	49.6667	1	49.6667	1	74.51	3.08	0	2	40	LumA	1	0	0	0	1	1	2
BRCA-METABRIC-S1-MB-4003	106.567	1	106.567	1	70.31	3.04	0	2	20	Her2	1	0	1	0	0	1	3
BRCA-METABRIC-S1-MB-4004	256.867	1	256.867	1	61.16	4.03	0	3	15	LumB	1	0	1	0	1	1	2
BRCA-METABRIC-S1-MB-4005	188.367	0	188.367	0	66.37	3.036	0	2	18	LumB	1	0	1	0	1	1	2
BRCA-METABRIC-S1-MB-4008	44.7333	1	44.7333	1	64.91	5.07	3	3	35	LumB	1	0	1	0	1	0	2
BRCA-METABRIC-S1-MB-4010	11.7	1	11.7	0	73.15	4.05	0	3	25	Her2	1	0	1	0	0	0	3
BRCA-METABRIC-S1-MB-4011	193.167	0	193.167	0	72.36	4.044	0	3	22	LumA	1	0	0	0	1	1	2
BRCA-METABRIC-S1-MB-4012	277.367	1	277.367	0	63.23	3.05	0		25	Her2	0	1	0	0	0	1	3
BRCA-METABRIC-S1-MB-4015	11.3	1	11.3	1	76.13	3.06	0	2	30	Her2	0	0	0	0	0	0	3
BRCA-METABRIC-S1-MB-4017	139.3	1	139.3	0	76.17	5.08	3	3	40	LumB	1	0	0	0	1	0	2
BRCA-METABRIC-S1-MB-4018	105.667	1	105.667	1	71.32	5.04	10	2	20	LumA	1	0	1	0	1	0	2
BRCA-METABRIC-S1-MB-4024	124.1	0	124.1	0	56.14	4.05	0	3	25	Basal	0	0	0	0	1	1	2
BRCA-METABRIC-S1-MB-4033	15.2	1	15.2	1	82.17	5.044	5	2	22	LumA	1	0	1	0	1	1	1
BRCA-METABRIC-S1-MB-4046	298.033	1	298.033	0	59.24	3.026	0	2	13	Her2	1	0	1	0	0	0	1
BRCA-METABRIC-S1-MB-4059	172	1	172	0	50.23	3.05	0	2	25	Normal	1	0	1	0	1	1	1
BRCA-METABRIC-S1-MB-4079	351	1	351	0	63.17	4.044	0	3	22	Her2	1	0	1	0	0	1	2
BRCA-METABRIC-S1-MB-4091	281.367	1	281.367	0	74.45	4.06	0	3	30	LumA	1	0	1	0	0	0	2
BRCA-METABRIC-S1-MB-4098	176.367	0	176.367	0	68.55	2.1	0		50	Her2	1	0	0	0	0	0	3
BRCA-METABRIC-S1-MB-4119	67.8	1	67.8	1	65.46	4.04	1	2	20	Her2	1	0	0	0	1	1	2
BRCA-METABRIC-S1-MB-4120	217.1	1	217.1	0	56.19	3.02	0	2	10	LumA	1	0	1	0	0	0	3
BRCA-METABRIC-S1-MB-4126	174.8	1	174.8	0	73.2	1.06	0		30	Her2	1	0	1	0	0	1	2
BRCA-METABRIC-S1-MB-4127	258.167	1	258.167	0	54.35	6.08	6	3	40	Her2	0	1	0	1	1	1	3
BRCA-METABRIC-S1-MB-4139	165.4	1	165.4	0	63.05	2.04	0		20	LumB	1	0	1	0	0	0	3
BRCA-METABRIC-S1-MB-4140	114.5	1	114.5	0	71.17	4.046	0	3	23	LumA	1	0	0	0	0	1	3
BRCA-METABRIC-S1-MB-4141	147.833	1	147.833	1	58.32	4.03	0	3	15	Her2	1	0	1	0	0	1	3
BRCA-METABRIC-S1-MB-4145	217.633	1	217.633	0	60.33	1.04	0		20	Her2	1	0	1	0	0	1	3
BRCA-METABRIC-S1-MB-4146	15.6333	1	15.6333	1	43.06	6.04	13	3	20	Basal	0	0	0	1	0	1	3
BRCA-METABRIC-S1-MB-4148	63.0333	1	63.0333	1	57.85	5.07	16	2	35	LumB	1	0	1	0	1	0	3
BRCA-METABRIC-S1-MB-4154	49.5667	1	49.5667	0	54.22	4.06	0	3	30	LumB	1	0	1	0	0	1	3
BRCA-METABRIC-S1-MB-4171	184.7	1	184.7	1	64.21	4.086	0	3	43	Her2	1	0	0	0	0	0	3
BRCA-METABRIC-S1-MB-4173	160.333	1	160.333	0	74.31	4.02	2	2	10	LumA	1	0	1	0	1	1	3
BRCA-METABRIC-S1-MB-4189	355.2	1	355.2	0	60.99	2	1			Her2	1	0	1	0	1	1	2
BRCA-METABRIC-S1-MB-4212	330.367	0	330.367	0	45.5	3.04	0	2	20	LumA	1	0	1	0	0	0	2
BRCA-METABRIC-S1-MB-4213	84.5	1	84.5	1	67.02	3.06	0	2	30	LumB	1	0	0	0	1	1	3
BRCA-METABRIC-S1-MB-4222	55.2333	1	55.2333	1	58.8	2.08	0	1	40	Her2	1	0	1	0	0	0	2
BRCA-METABRIC-S1-MB-4224	65.5	1	65.5	1	72.39	4.07	1	2	35	NC	1	0	1	0	1	1	3
BRCA-METABRIC-S1-MB-4230	115.6	1	115.6	0	75.87	3.1	0	2	50	LumA	1	0	0	0	1	1	3
BRCA-METABRIC-S1-MB-4233	36.3667	1	36.3667	1	54.01	5.06	5	2	30	LumB	1	0	0	0	1	1	3
BRCA-METABRIC-S1-MB-4234	253.533	1	253.533	0	68.25	4.08	0	3	40	LumA	1	0	1	0	0	0	3
BRCA-METABRIC-S1-MB-4235	335.733	1	335.733	1	67.46	3.04	0	2	20	Basal	1	0	0	0	0	0	3
BRCA-METABRIC-S1-MB-4236	203.7	1	203.7	0	73.91	5.036	1	3	18	Her2	1	0	0	0	1	1	3
BRCA-METABRIC-S1-MB-4250	100.167	1	100.167	0	80.81	4.11	1	2	55	LumA	1	0	0	0	1	0	3
BRCA-METABRIC-S1-MB-4254	178.4	0	178.4	0	68.7	4.06	0	3	30	Basal	0	0	0	0	1	0	2
BRCA-METABRIC-S1-MB-4264	163.2	1	163.2	0	72.17	4.04	1	2	20	LumA	1	0	1	0	1	1	3
BRCA-METABRIC-S1-MB-4266	33.9	1	33.9	1	28.04	4.09	0	3	45	LumA	1	0	0	0	0	0	3
BRCA-METABRIC-S1-MB-4270	98.7	1	98.7	1	37.85	5.036	4	2	18	Her2	1	1	1	1	0	1	3
BRCA-METABRIC-S1-MB-4274	59.9333	1	59.9333	1	74.32	4.04	3	2	20	LumB	1	0	1	0	1	1	3
BRCA-METABRIC-S1-MB-4276	132.2	1	132.2	1	55.07	4.07	1	2	35	Her2	1	1	1	0	1	1	3
BRCA-METABRIC-S1-MB-4278	244.2	1	244.2	0	68.32	4.06	0	3	30	Her2	1	0	1	0	0	0	1
BRCA-METABRIC-S1-MB-4281	260.033	1	260.033	0	60	5.046	1	3	23	Her2	1	0	0	0	1	1	2
BRCA-METABRIC-S1-MB-4282	34.1	0	34.1	0	49.61	4.02	0	3	10	LumA	1	0	1	0	0	1	3
BRCA-METABRIC-S1-MB-4283	174.833	0	174.833	0	55.62	4.08	2	2	40	LumA	1	0	1	0	1	1	1
BRCA-METABRIC-S1-MB-4289	96.8333	1	96.8333	1	65.49	2.04	0	1	20	Her2	1	1	0	0	1	1	3
BRCA-METABRIC-S1-MB-4292	335.6	1	335.6	0	58.8	4.05	0	3	25	LumA	1	0	1	0	0	1	2
BRCA-METABRIC-S1-MB-4293	219.167	1	219.167	0	54.16	3.06	0	2	30	LumA	1	0	0	0	0	1	3
BRCA-METABRIC-S1-MB-4298	55.1	1	55.1	1	70.24	4.04	2	2	20	LumB	1	0	0	0	1	1	2
BRCA-METABRIC-S1-MB-4300	189.033	0	189.033	0	70.58	5.06	1	3	30	Her2	1	0	0	0	1	1	3
BRCA-METABRIC-S1-MB-4303	89.0333	1	89.0333	0	66.91	4.03	0	3	15	Basal	0	0	0	0	0	1	3
BRCA-METABRIC-S1-MB-4306	234.7	1	234.7	0	69.19	2.042	0	1	21	LumA	1	0	1	0	0	0	2
BRCA-METABRIC-S1-MB-4310	265.567	1	265.567	0	76.51	2.1	0	1	50	LumA	1	0	1	0	0	1	2
BRCA-METABRIC-S1-MB-4313	300.7	1	300.7	1	58.02	6.08	5	3	40	LumA	1	0	1	0	1	1	3
BRCA-METABRIC-S1-MB-4317	177.9	0	177.9	0	51.93	3.1	0	2	50	Her2	1	1	1	0	1	0	3
BRCA-METABRIC-S1-MB-4318	17.1333	1	17.1333	0	72.44	5.04	1	3	20	LumB	1	0	1	0	1	1	3
BRCA-METABRIC-S1-MB-4322	196.467	1	196.467	0	63.39	4.06	1	2	30	LumA	1	0	0	0	1	1	3
BRCA-METABRIC-S1-MB-4323	126.633	1	126.633	0	80.04	3.06	8		30	LumA	1	0	1	0	1	0	3
BRCA-METABRIC-S1-MB-4324	87.2333	1	87.2333	1	61.22	6.1	24	3	50	Her2	1	0	1	0	1	1	2
BRCA-METABRIC-S1-MB-4328	199.267	1	199.267	0	64.12	4.06	1	2	30	LumA	1	0	1	0	1	1	1
BRCA-METABRIC-S1-MB-4329	168.267	1	168.267	1	70.75	5.058	2	3	29	LumA	1	0	1	0	1	0	2
BRCA-METABRIC-S1-MB-4331	235.567	1	235.567	0	63.34	5.04	2	3	20	Her2	1	0	0	0	1	1	3
BRCA-METABRIC-S1-MB-4332	307.933	0	307.933	0	34.36	4.04	0	3	20	Basal	0	0	0	0	0	1	3
BRCA-METABRIC-S1-MB-4333	207.967	1	207.967	0	64.5	2.05	0	1	25	LumA	1	0	0	0	0	0	2
BRCA-METABRIC-S1-MB-4339	173.6	1	173.6	1	74.98	3.04	0	2	20	LumB	1	0	1	0	0	1	1
BRCA-METABRIC-S1-MB-4341	33.7	1	33.7	1	35.14	6.08	18	3	40	Her2	0	1	0	1	0	1	3
BRCA-METABRIC-S1-MB-4342	232.767	1	232.767	0	73.2	2.124	3		62	LumA	1	0	0	0	1	1	2
BRCA-METABRIC-S1-MB-4343	198.6	1	198.6	0	68.09	4.05	0	3	25	Her2	1	0	0	0	0	0	2
BRCA-METABRIC-S1-MB-4348	226.2	1	226.2	1	61.57	6.08	4	3	40	Her2	1	1	0	0	1	1	3
BRCA-METABRIC-S1-MB-4350	31.0667	1	31.0667	1	35.64	5.03	3	3	15	Her2	0	1	0	1	0	1	2
BRCA-METABRIC-S1-MB-4351	68.1333	1	68.1333	1	70.27	4.04	0	3	20	Her2	0	0	0	0	0	1	3
BRCA-METABRIC-S1-MB-4353	128.533	1	128.533	1	59.23	5.06	1	3	30	LumB	1	0	1	0	1	0	1
BRCA-METABRIC-S1-MB-4354	15.3667	1	15.3667	1	55.01	4.07	2	2	35	Her2	0	0	0	0	1	1	3
BRCA-METABRIC-S1-MB-4357	114.033	1	114.033	1	77.12	5.04	2	3	20	LumA	1	0	0	0	1	1	2
BRCA-METABRIC-S1-MB-4360	11.8667	1	11.8667	1	59.16	4.016	0	3	8	Her2	0	1	0	1	0	1	3
BRCA-METABRIC-S1-MB-4362	267.267	0	267.267	0	50.08	4.04	0	3	20	Normal	1	0	1	0	0	1	2
BRCA-METABRIC-S1-MB-4368	119.467	1	119.467	1	74.6	4.05	3	2	25	LumA	1	0	1	0	1	1	2
BRCA-METABRIC-S1-MB-4374	42.5667	1	42.5667	0	77.51	4.06	0	3	30	LumA	1	0	1	0	1	1	2
BRCA-METABRIC-S1-MB-4375	291.167	0	291.167	0	40.04	3.032	0	2	16	Normal	1	0	1	0	0	0	2
BRCA-METABRIC-S1-MB-4381	61.4667	1	61.4667	1	59.75	3.04	3	1	20	Normal	1	0	1	0	1	1	3
BRCA-METABRIC-S1-MB-4390	164.333	1	164.333	0	68.49	5.06	4	2	30	LumA	1	0	1	0	1	1	3
BRCA-METABRIC-S1-MB-4395	139.6	1	139.6	1	45.21	4.06	0	3	30	Her2	1	0	1	0	1	0	3
BRCA-METABRIC-S1-MB-4407	83.3667	1	83.3667	1	44.4	4.02	0	3	10	Basal	0	0	0	0	0	1	3
BRCA-METABRIC-S1-MB-4408	206.567	1	206.567	0	71.66	4.04	0	3	20	Basal	0	0	0	0	0	0	3
BRCA-METABRIC-S1-MB-4416	241.6	1	241.6	1	44.89	5.05	3	3	25	Basal	0	0	0	1	0	1	2
BRCA-METABRIC-S1-MB-4417	16.7	1	16.7	0	68.16	4.064	0	3	32	Basal	0	0	0	0	0	0	3
BRCA-METABRIC-S1-MB-4418	307.633	0	307.633	0	56.11	3.04	0	2	20	LumA	1	0	1	0	0	1	3
BRCA-METABRIC-S1-MB-4421	264.767	1	264.767	0	69.01	3.02	0	2	10	LumA	1	0	1	0	0	1	3
BRCA-METABRIC-S1-MB-4426	170.9	1	170.9	0	70.84	5.09	1	3	45	Basal	1	0	1	0	1	1	3
BRCA-METABRIC-S1-MB-4434	148.1	1	148.1	1	74.84	5.05	1	3	25	Her2	1	0	0	0	1	1	3
BRCA-METABRIC-S1-MB-4442	296.867	0	296.867	0	47.29	3.03	0	2	15	LumA	1	0	1	0	0	0	2
BRCA-METABRIC-S1-MB-4484	52.3	1	52.3	1	66.23	4.11	0	3	55	Normal	1	0	1	0	1	1	3
BRCA-METABRIC-S1-MB-4529	126.467	1	126.467	0	61.21	2.03	0	1	15	LumA	1	0	0	0	1	1	2
BRCA-METABRIC-S1-MB-4548	322.833	0	322.833	0	50.42	5.002	1	3	1	Her2	0	1	0	1	0	1	3
BRCA-METABRIC-S1-MB-4557	279.8	0	279.8	0	51.25	2.06	0	1	30	LumA	1	0	1	0	1	1	2
BRCA-METABRIC-S1-MB-4564	210.433	1	210.433	0	74.67	6.036	7	3	18	LumA	1	0	1	0	1	1	2
BRCA-METABRIC-S1-MB-4578	197.333	1	197.333	0	72.74	4.09	1	2	45	LumA	1	0	1	0	1	1	3
BRCA-METABRIC-S1-MB-4591	41.1667	1	41.1667	0	71.93	4.05	0	3	25	LumB	1	0	1	0	0	1	3
BRCA-METABRIC-S1-MB-4593	140.233	0	140.233	0	48.44	3.03	0	2	15	LumA	1	0	1	0	0	1	2
BRCA-METABRIC-S1-MB-4598	119.367	1	119.367	1	67.92	5.05	6	2	25	LumB	1	0	1	0	1	1	3
BRCA-METABRIC-S1-MB-4599	191.167	0	191.167	0	63.83	5.08	3	3	40	LumA	1	0	1	0	1	1	1
BRCA-METABRIC-S1-MB-4601	56.2667	1	56.2667	1	39.14	5.06	2	3	30	Basal	0	1	0	1	0	0	3
BRCA-METABRIC-S1-MB-4602	122.8	1	122.8	1	58.38	5.04	2	3	20	LumB	1	0	1	0	1	1	3
BRCA-METABRIC-S1-MB-4603	239.233	0	239.233	0	42.79	3.03	0	2	15	Normal	1	0	1	0	0	1	2
BRCA-METABRIC-S1-MB-4607	121.733	0	121.733	0	55.42	3.03	0	2	15	LumA	1	0	0	0	0	1	3
BRCA-METABRIC-S1-MB-4616	90.1333	1	90.1333	1	71.47	3.04	0	2	20	LumA	1	0	1	0	0	1	2
BRCA-METABRIC-S1-MB-4618	267.4	0	267.4	0	40.05	3.024	0	2	12	LumB	1	0	1	0	0	1	1
BRCA-METABRIC-S1-MB-4621	271.867	0	271.867	0	39.51	6.106	6	3	53	Basal	0	0	0	1	0	0	2
BRCA-METABRIC-S1-MB-4622	282.833	1	282.833	0	40.83	5.1	2	3	50	Basal	0	0	0	1	0	1	1
BRCA-METABRIC-S1-MB-4623	292.033	1	292.033	0	61.88	5.02	4	2	10	LumA	1	0	0	0	1	1	2
BRCA-METABRIC-S1-MB-4626	143	1	143	1	64.61	4.03	0	3	15	Her2	1	1	0	0	0	1	2
BRCA-METABRIC-S1-MB-4627	186.633	1	186.633	0	55.65	6.04	9	3	20	LumA	1	0	1	0	1	1	3
BRCA-METABRIC-S1-MB-4630	95.8333	1	95.8333	0	67.48	3.07	0		35	LumB	1	0	1	0	0	0	3
BRCA-METABRIC-S1-MB-4633	318.2	0	318.2	0	67.03	5.05	2	3	25	LumA	1	0	1	0	1	1	2
BRCA-METABRIC-S1-MB-4634	109.6	1	109.6	1	66.37	5.03	2	3	15	LumA	1	0	1	0	1	1	3
BRCA-METABRIC-S1-MB-4639	119	1	119	1	71.17	4.06	0	3	30	LumB	1	0	1	0	0	1	3
BRCA-METABRIC-S1-MB-4640	200.6	0	200.6	0	61.59	4.05	0	3	25	Her2	0	0	0	0	0	1	3
BRCA-METABRIC-S1-MB-4641	148.567	1	148.567	0	64.93	5.03	2	3	15	LumA	1	0	1	0	1	1	1
BRCA-METABRIC-S1-MB-4642	285.7	1	285.7	1	66.27	5.07	1	3	35	LumB	1	0	1	0	1	1	2
BRCA-METABRIC-S1-MB-4643	41.4667	1	41.4667	1	78.21	4.03	0	3	15	Her2	0	1	0	0	0	0	3
BRCA-METABRIC-S1-MB-4644	90	1	90	1	59.13	4.046	1	2	23	LumB	1	1	0	0	1	0	2
BRCA-METABRIC-S1-MB-4648	168.533	1	168.533	0	75.19	4.04	0	3	20	LumB	1	0	1	0	0	0	3
BRCA-METABRIC-S1-MB-4649	16.8333	1	16.8333	0	61.67	3.05	0	2	25	LumB	1	0	0	0	0	1	2
BRCA-METABRIC-S1-MB-4651	30.3	1	30.3	1	69.96	3.07	0	2	35	LumB	1	0	0	0	0	1	2
BRCA-METABRIC-S1-MB-4653	48.1333	1	48.1333	1	44.5	4.062	0	3	31	Normal	1	0	1	0	0	0	1
BRCA-METABRIC-S1-MB-4654	64.3	1	64.3	0	80.82	4.04	0	3	20	LumB	1	0	1	0	1	1	3
BRCA-METABRIC-S1-MB-4655	99	1	99	0	64.01	5.032	1	3	16	LumA	1	0	1	0	1	0	1
BRCA-METABRIC-S1-MB-4660	39.8667	1	39.8667	1	37.53	6.056	14	3	28	Basal	0	0	0	1	0	1	3
BRCA-METABRIC-S1-MB-4661	234.233	0	234.233	0	81.11	3.05	0	2	25	LumA	1	0	1	0	0	0	3
BRCA-METABRIC-S1-MB-4663	239.333	0	239.333	0	61.97	4.08	0	3	40	Basal	0	1	0	0	0	1	2
BRCA-METABRIC-S1-MB-4665	260.2	0	260.2	0	54.27	4.036	0	3	18	LumA	1	0	1	0	0	0	1
BRCA-METABRIC-S1-MB-4666	111.567	1	111.567	1	57.98	6.03	9	3	15	LumA	1	0	0	0	1	0	2
BRCA-METABRIC-S1-MB-4667	295.333	1	295.333	0	65.58	4.04	0	3	20	Her2	0	0	0	0	0	1	2
BRCA-METABRIC-S1-MB-4669	119.467	1	119.467	0	68.82	4.04	0	3	20	LumB	1	0	0	0	1	1	2
BRCA-METABRIC-S1-MB-4670	67.8	1	67.8	1	61	3.04	0	2	20	LumA	1	0	1	0	0	0	3
BRCA-METABRIC-S1-MB-4671	34.7	1	34.7	1	72.48	4.06	0	3	30	LumB	1	0	1	0	0	1	2
BRCA-METABRIC-S1-MB-4672	220.933	1	220.933	0	58.78	4.05	0	3	25	LumA	1	0	1	0	0	0	1
BRCA-METABRIC-S1-MB-4673	87	1	87	1	63.27	4.04	2	2	20	LumB	1	0	0	0	1	0	3
BRCA-METABRIC-S1-MB-4674	81.0667	1	81.0667	1	75.26	4.08	3	2	40	LumA	1	0	1	0	1	0	2
BRCA-METABRIC-S1-MB-4675	263.033	0	263.033	0	59.23	4.036	0	3	18	LumA	1	0	1	0	0	1	1
BRCA-METABRIC-S1-MB-4679	292.667	1	292.667	0	64.11	4.03	0	3	15	Basal	0	0	0	0	0	0	3
BRCA-METABRIC-S1-MB-4681	251.8	1	251.8	1	60.66	1.034	0		17	LumA	1	0	0	0	0	0	2
BRCA-METABRIC-S1-MB-4682	139.533	1	139.533	1	65.5	4.04	0	3	20	LumA	1	0	1	0	0	0	2
BRCA-METABRIC-S1-MB-4685	43.3	1	43.3	0	73.6	6.1	8	3	50	LumB	1	0	0	0	1	1	3
BRCA-METABRIC-S1-MB-4686	48.4333	1	48.4333	1	53.03	5.07	3	3	35	LumA	1	0	0	0	1	1	3
BRCA-METABRIC-S1-MB-4687	74.1	1	74.1	0	81.98	5.04	1	3	20	LumA	1	0	0	0	1	0	1
BRCA-METABRIC-S1-MB-4688	85.3	1	85.3	1	71.17	5.09	9	2	45	LumB	1	1	1	0	1	1	2
BRCA-METABRIC-S1-MB-4691	282.567	1	282.567	1	49.76	4.02	0	3	10	LumA	1	0	0	0	0	0	2
BRCA-METABRIC-S1-MB-4692	107.267	1	107.267	0	58.49	2.05	0	1	25	LumA	1	0	1	0	0	0	3
BRCA-METABRIC-S1-MB-4694	198.3	0	198.3	0	76.06	4.04	0	3	20	Basal	1	0	0	0	0	1	2
BRCA-METABRIC-S1-MB-4695	21.3	1	21.3	0	61.12	4.1	2	2	50	Normal	1	0	0	0	1	0	1
BRCA-METABRIC-S1-MB-4696	255.267	0	255.267	0	49.98	4.09	0	3	45	Basal	0	0	0	0	0	0	1
BRCA-METABRIC-S1-MB-4697	118	1	118	0	79.01	1.06	0		30	NC	1	0	0	0	0	0	2
BRCA-METABRIC-S1-MB-4698	170.667	1	170.667	1	59.18	5.04	1	3	20	LumA	1	0	1	0	1	0	2
BRCA-METABRIC-S1-MB-4701	127.533	0	127.533	0	47.62	4.05	0	3	25	LumA	1	0	1	0	0	1	1
BRCA-METABRIC-S1-MB-4702	300.867	0	300.867	0	52.13	4.07	0	3	35	LumB	1	0	0	0	1	0	2
BRCA-METABRIC-S1-MB-4704	64	1	64	1	67.79	4.098	0	3	49	LumA	1	0	0	0	0	0	2
BRCA-METABRIC-S1-MB-4705	213.1	1	213.1	0	63.58	3.054	0	2	27	LumA	1	0	1	0	0	0	1
BRCA-METABRIC-S1-MB-4706	55.6667	1	55.6667	0	75.48	4.03	0	3	15	LumA	1	0	1	0	0	1	2
BRCA-METABRIC-S1-MB-4707	221.2	0	221.2	0	59.85	4.054	0	3	27	Basal	0	0	0	0	0	1	3
BRCA-METABRIC-S1-MB-4708	227.9	1	227.9	0	63.03	4.036	0	3	18	LumA	1	0	0	0	0	0	1
BRCA-METABRIC-S1-MB-4709	146.767	0	146.767	0	49.02	3.04	0	2	20	LumA	1	0	1	0	0	1	2
BRCA-METABRIC-S1-MB-4710	57.6667	0	57.6667	0	77.12	4.038	0	3	19	LumA	1	0	1	0	1	0	1
BRCA-METABRIC-S1-MB-4711	31.4667	1	31.4667	1	56.07	6.198	11	3	99	Basal	0	1	0	1	0	1	1
BRCA-METABRIC-S1-MB-4712	249.533	1	249.533	0	46.59	4.1	0	3	50	Normal	1	0	0	0	0	0	3
BRCA-METABRIC-S1-MB-4714	83.6667	1	83.6667	0	64.68	6.002	11	3	1	Basal	0	0	0	1	1	1	3
BRCA-METABRIC-S1-MB-4715	35.2333	1	35.2333	1	67.8	5.09	1	3	45	Basal	0	0	0	1	0	0	3
BRCA-METABRIC-S1-MB-4716	76.1333	1	76.1333	1	52.98	4.056	0	3	28	LumA	1	0	1	0	0	1	2
BRCA-METABRIC-S1-MB-4717	42.9	1	42.9	1	43.51	4.05	0	3	25	Basal	0	0	0	0	0	0	2
BRCA-METABRIC-S1-MB-4718	198.333	1	198.333	1	44.27	2.198	0	1	99	Normal	1	0	1	0	1	1	1
BRCA-METABRIC-S1-MB-4719	81.5667	1	81.5667	0	67.27	5.044	4	2	22	LumA	1	0	1	0	1	0	3
BRCA-METABRIC-S1-MB-4721	23.7333	1	23.7333	1	66.39	4.12	5	1	60	LumA	1	0	0	0	1	1	1
BRCA-METABRIC-S1-MB-4722	86.1	0	86.1	0	64.02	3.05	0		25	LumA	1	0	1	0	0	0	2
BRCA-METABRIC-S1-MB-4723	211.967	0	211.967	0	64.76	4.03	0	3	15	LumB	1	0	0	0	0	1	3
BRCA-METABRIC-S1-MB-4724	146.067	0	146.067	0	60.44	4.04	0	3	20	Her2	0	1	0	0	0	1	2
BRCA-METABRIC-S1-MB-4725	98.7667	1	98.7667	1	65.83	5.052	1	3	26	Her2	1	1	1	0	1	0	2
BRCA-METABRIC-S1-MB-4729	28	1	28	0	75.41	5.05	1	3	25	LumA	1	1	0	0	1	1	3
BRCA-METABRIC-S1-MB-4730	131.3	1	131.3	0	51.29	4.136	0	3	68	LumA	1	0	1	0	0	0	1
BRCA-METABRIC-S1-MB-4731	44.8667	1	44.8667	1	49.43	5.12	1	3	60	Her2	0	1	0	1	0	0	3
BRCA-METABRIC-S1-MB-4732	149.867	0	149.867	0	26.72	5.09	3	3	45	Basal	0	0	0	1	0	1	3
BRCA-METABRIC-S1-MB-4733	19.7333	1	19.7333	1	56.27	6.036	4	3	18	Basal	0	0	0	1	1	1	2
BRCA-METABRIC-S1-MB-4735	297.8	0	297.8	0	54.18	3.08	0	2	40	LumA	1	0	1	0	0	0	2
BRCA-METABRIC-S1-MB-4737	122.2	0	122.2	0	52.29	5.092	1	3	46	LumB	1	0	0	0	1	0	2
BRCA-METABRIC-S1-MB-4738	176.067	0	176.067	0	42.27	3.04	0	2	20	Normal	1	0	1	0	0	0	2
BRCA-METABRIC-S1-MB-4739	161.667	1	161.667	0	56.08	3.03	0	2	15	LumA	1	0	1	0	0	1	2
BRCA-METABRIC-S1-MB-4741	56.5	1	56.5	1	53.02	4.04	1	2	20	LumB	1	0	0	0	1	0	1
BRCA-METABRIC-S1-MB-4742	83.1333	1	83.1333	0	76.42	3.07	5		35	LumA	1	0	1	0	1	0	3
BRCA-METABRIC-S1-MB-4743	230.167	0	230.167	0	52.61	3.03	0	2	15	Normal	1	0	0	0	0	0	1
BRCA-METABRIC-S1-MB-4744	153	1	153	1	64.21	5.032	2	3	16	LumB	1	0	1	0	1	1	1
BRCA-METABRIC-S1-MB-4745	42.6667	1	42.6667	1	50.08	5.074	1	3	37	Her2	0	1	0	1	0	1	2
BRCA-METABRIC-S1-MB-4746	244.433	0	244.433	0	38.1	5.09	3	3	45	Normal	1	0	1	1	0	0	2
BRCA-METABRIC-S1-MB-4749	51.4667	1	51.4667	0	70.57	4.044	0	3	22	LumA	1	0	1	0	0	0	2
BRCA-METABRIC-S1-MB-4750	37.7333	1	37.7333	1	73.21	4.05	1	2	25	LumB	1	0	1	0	1	0	1
BRCA-METABRIC-S1-MB-4752	125.267	1	125.267	1	63.7	4.12	1	2	60	LumA	1	0	0	0	1	0	3
BRCA-METABRIC-S1-MB-4757	27.4	1	27.4	1	38.93	5.02	3	3	10	Basal	0	0	0	1	0	0	1
BRCA-METABRIC-S1-MB-4758	211.933	0	211.933	0	45.77	4.02	0	3	10	Basal	0	0	0	0	0	1	3
BRCA-METABRIC-S1-MB-4760	124.8	1	124.8	1	48.41	2.03	1		15	LumA	1	0	1	0	1	0	1
BRCA-METABRIC-S1-MB-4762	252.1	0	252.1	0	67.82	3.03	0	2	15	LumA	1	0	1	0	0	1	2
BRCA-METABRIC-S1-MB-4763	102.1	0	102.1	0	44.07	5.06	1	3	30	Her2	0	1	0	1	0	1	3
BRCA-METABRIC-S1-MB-4764	245.5	0	245.5	0	57.95	4.1	0	3	50	LumA	1	0	1	0	1	1	1
BRCA-METABRIC-S1-MB-4767	47.1333	1	47.1333	1	74.86	5.08	1	3	40	LumB	1	0	1	0	1	0	3
BRCA-METABRIC-S1-MB-4769	21.7	1	21.7	1	65.86	4.07	0	3	35	Basal	0	0	0	0	0	1	3
BRCA-METABRIC-S1-MB-4770	152.067	1	152.067	0	70.22	4.026	0	3	13	Her2	0	1	0	0	0	0	1
BRCA-METABRIC-S1-MB-4771	297.233	0	297.233	0	47.86	3.06	0	2	30	LumA	1	0	1	0	0	1	3
BRCA-METABRIC-S1-MB-4778	206.133	1	206.133	0	78.62	3.05	0	2	25	LumA	1	0	1	0	0	0	2
BRCA-METABRIC-S1-MB-4779	101.567	0	101.567	0	53.39	4.026	2	2	13	LumA	1	0	1	0	1	1	2
BRCA-METABRIC-S1-MB-4782	251.067	0	251.067	0	43.85	5	0	2		Normal	1	0	1	0	0	0	1
BRCA-METABRIC-S1-MB-4784	145.733	1	145.733	0	63.35	4.04	0	3	20	Normal	1	0	0	0	1	0	2
BRCA-METABRIC-S1-MB-4785	121.667	1	121.667	1	75.46	3.056	0	2	28	LumA	1	0	1	0	0	1	2
BRCA-METABRIC-S1-MB-4787	81.0667	1	81.0667	0	68.85	3.06	0	2	30	LumA	1	0	1	0	0	0	3
BRCA-METABRIC-S1-MB-4790	70.4667	1	70.4667	1	43.73	3.056	0	2	28	LumA	1	0	0	0	0	0	3
BRCA-METABRIC-S1-MB-4791	173.833	1	173.833	0	83.49	2.04	0	1	20	LumB	1	0	0	0	0	0	1
BRCA-METABRIC-S1-MB-4792	40.6333	1	40.6333	1	49.92	5.04	2	3	20	Basal	0	0	0	1	0	1	3
BRCA-METABRIC-S1-MB-4793	83.3667	1	83.3667	0	72.49	4.1	0	3	50	Basal	0	0	0	0	0	1	3
BRCA-METABRIC-S1-MB-4794	45.5	1	45.5	0	89	2.07	3		35	LumA	1	0	1	0	1	0	3
BRCA-METABRIC-S1-MB-4796	128.267	0	128.267	0	53.18	3.05	0	2	25	LumB	1	1	0	0	0	0	2
BRCA-METABRIC-S1-MB-4797	99.3667	1	99.3667	0	81.06	3.04	0	2	20	LumA	1	0	0	0	1	1	1
BRCA-METABRIC-S1-MB-4798	257.167	0	257.167	0	44.51	3.05	0	2	25	Normal	1	0	1	0	0	1	2
BRCA-METABRIC-S1-MB-4800	110.933	1	110.933	1	61.3	4.05	0	3	25	LumA	1	0	1	0	0	0	1
BRCA-METABRIC-S1-MB-4801	130.367	1	130.367	0	65.83	6.07	7	3	35	LumA	1	0	1	0	1	1	2
BRCA-METABRIC-S1-MB-4802	43.9	1	43.9	1	71.67	3.08	0	2	40	LumB	1	0	0	0	0	0	3
BRCA-METABRIC-S1-MB-4805	129.8	1	129.8	1	45.39	4.07	0	3	35	LumA	1	0	1	0	1	0	3
BRCA-METABRIC-S1-MB-4806	201.767	1	201.767	0	49.77	4.02	1	2	10	LumA	1	0	1	0	1	0	1
BRCA-METABRIC-S1-MB-4809	286.067	0	286.067	0	43.77	4.028	0	3	14	Basal	1	0	0	0	0	0	1
BRCA-METABRIC-S1-MB-4814	73.4667	1	73.4667	1	39.92	3.1	0	2	50	Normal	1	0	1	0	0	0	2
BRCA-METABRIC-S1-MB-4818	76.2333	1	76.2333	0	75.74	4.114	1	2	57	LumB	1	0	0	0	1	1	1
BRCA-METABRIC-S1-MB-4820	57.3	1	57.3	1	67.19	2.032	2		16	LumA	1	0	1	0	1	1	1
BRCA-METABRIC-S1-MB-4822	91.6333	1	91.6333	1	76.88	3.02	0	2	10	LumA	1	0	1	0	0	0	2
BRCA-METABRIC-S1-MB-4823	282.3	1	282.3	0	64.15	3.002	0	2	1	Her2	0	1	0	0	0	0	1
BRCA-METABRIC-S1-MB-4825	214.433	1	214.433	0	65.93	3.02	0	2	10	LumA	1	0	1	0	0	0	2
BRCA-METABRIC-S1-MB-4827	45.7	1	45.7	0	78.54	3.044	0	2	22	LumA	1	0	0	0	1	0	1
BRCA-METABRIC-S1-MB-4828	42.5	1	42.5	1	78.87	5.16	2	3	80	LumB	1	0	0	0	1	1	3
BRCA-METABRIC-S1-MB-4829	176.267	1	176.267	0	83.27	2.02	1		10	LumB	1	0	0	0	1	1	2
BRCA-METABRIC-S1-MB-4832	141.733	1	141.733	1	45.44	2.022	0	1	11	LumA	1	0	1	0	0	1	2
BRCA-METABRIC-S1-MB-4834	36.1667	1	36.1667	1	49.61	5.05	2	3	25	LumB	1	0	0	0	1	1	2
BRCA-METABRIC-S1-MB-4836	23.4333	1	23.4333	1	55.66	4.032	0	3	16	Her2	1	0	1	0	0	1	3
BRCA-METABRIC-S1-MB-4838	200.767	1	200.767	0	74.39	3.198	0	2	99	LumB	1	0	0	0	1	1	2
BRCA-METABRIC-S1-MB-4839	299.4	0	299.4	0	67.26	1.024	0		12	LumB	1	0	1	0	0	0	1
BRCA-METABRIC-S1-MB-4843	265.133	0	265.133	0	54.35	2.06	0		30	LumA	1	0	1	0	1	0	1
BRCA-METABRIC-S1-MB-4845	25.4667	1	25.4667	1	86.75	3.04	19		20	LumA	1	0	1	0	1	0	2
BRCA-METABRIC-S1-MB-4846	101.633	1	101.633	1	63.07	3.05	0	2	25	LumB	1	1	1	0	1	1	3
BRCA-METABRIC-S1-MB-4849	45.3333	1	45.3333	1	81.52	4.06	0	3	30	LumA	1	0	0	0	1	0	3
BRCA-METABRIC-S1-MB-4851	90.2667	1	90.2667	1	73.95	4.05	1	2	25	LumA	1	0	1	0	1	0	3
BRCA-METABRIC-S1-MB-4853	265.933	0	265.933	0	62.35	3.032	0		16	LumA	1	0	1	0	0	0	1
BRCA-METABRIC-S1-MB-4855	41.4667	1	41.4667	0	74.8	5.06	2	3	30	LumA	1	0	1	0	1	0	3
BRCA-METABRIC-S1-MB-4858	129.333	1	129.333	0	74.56	4.03	0	3	15	LumA	1	1	0	0	0	0	3
BRCA-METABRIC-S1-MB-4859	157.8	1	157.8	0	74.29	3.034	0	2	17	Normal	0	0	0	0	0	1	1
BRCA-METABRIC-S1-MB-4860	234.6	0	234.6	0	44.95	3.02	0	2	10	LumA	1	0	1	0	0	1	1
BRCA-METABRIC-S1-MB-4862	187.3	0	187.3	0	64.32	4.046	0	3	23	LumB	1	0	1	0	1	1	3
BRCA-METABRIC-S1-MB-4865	229.9	0	229.9	0	50.7	4.07	0	3	35	Basal	0	0	0	0	0	0	3
BRCA-METABRIC-S1-MB-4866	224.3	0	224.3	0	43.86	2.04	0	1	20	LumA	1	0	1	0	0	0	2
BRCA-METABRIC-S1-MB-4867	221.9	0	221.9	0	47.03	3.05	0	2	25	LumA	1	0	1	0	0	0	3
BRCA-METABRIC-S1-MB-4869	29.3	1	29.3	1	67.12	4.06	2	2	30	LumA	1	0	1	0	1	0	2
BRCA-METABRIC-S1-MB-4870	229.067	0	229.067	0	57.33	2.05	0	1	25	LumA	1	0	1	0	0	1	2
BRCA-METABRIC-S1-MB-4871	39.8	1	39.8	1	74.53	3.08	0	2	40	Normal	0	1	0	0	0	0	3
BRCA-METABRIC-S1-MB-4872	157.1	0	157.1	0	58.69	4.04	1	2	20	LumA	1	0	1	0	1	0	3
BRCA-METABRIC-S1-MB-4873	117.667	1	117.667	1	64.47	5.06	14	2	30	LumB	1	0	1	0	1	1	3
BRCA-METABRIC-S1-MB-4876	150.6	1	150.6	1	42.45	3.056	0	2	28	Basal	1	0	0	0	0	1	3
BRCA-METABRIC-S1-MB-4878	22.4667	1	22.4667	1	79.35	3.05	0	2	25	LumA	1	1	0	0	0	0	3
BRCA-METABRIC-S1-MB-4879	79.9667	1	79.9667	0	49.34	4.036	0	3	18	Her2	0	1	0	0	0	1	3
BRCA-METABRIC-S1-MB-4880	210.967	0	210.967	0	69.68	4.054	0	3	27	Basal	0	0	0	0	0	0	3
BRCA-METABRIC-S1-MB-4881	274.2	0	274.2	0	37.05	4.07	0	3	35	Basal	0	0	0	0	0	1	2
BRCA-METABRIC-S1-MB-4882	266.1	1	266.1	0	76.71	2.014	0	1	7	LumA	1	0	1	0	0	0	2
BRCA-METABRIC-S1-MB-4883	268.9	0	268.9	0	57.93	3.04	0	2	20	LumA	1	0	1	0	0	1	1
BRCA-METABRIC-S1-MB-4886	48.1667	1	48.1667	1	43.42	5.09	1	3	45	Her2	0	1	0	1	0	0	3
BRCA-METABRIC-S1-MB-4887	35.4	1	35.4	1	52.09	5.066	3	3	33	Normal	1	0	0	0	1	0	1
BRCA-METABRIC-S1-MB-4888	230.5	0	230.5	0	63.95	4.032	0	3	16	Basal	0	0	0	0	0	1	2
BRCA-METABRIC-S1-MB-4893	176.7	0	176.7	0	33.04	5.04	3	3	20	Basal	0	0	0	1	0	0	1
BRCA-METABRIC-S1-MB-4894	232.4	0	232.4	0	47.71	4.07	0	3	35	LumA	1	0	1	0	0	0	2
BRCA-METABRIC-S1-MB-4896	64.8667	1	64.8667	1	41.53	4.06	0	3	30	Basal	0	1	0	0	0	0	3
BRCA-METABRIC-S1-MB-4897	197.433	0	197.433	0	40.04	2.002	0	1	1	Normal	1	0	1	0	0	0	1
BRCA-METABRIC-S1-MB-4898	117.9	1	117.9	1	63.63	3.02	0	2	10	LumA	1	0	1	0	0	1	3
BRCA-METABRIC-S1-MB-4899	275.733	0	275.733	0	40.25	3.04	0	2	20	LumA	1	0	1	0	0	1	1
BRCA-METABRIC-S1-MB-4900	224.6	0	224.6	0	47.61	3.036	0	2	18	LumB	1	0	0	0	1	0	2
BRCA-METABRIC-S1-MB-4904	129.233	1	129.233	0	64.3	5	1	3		Her2	0	0	0	1	0	1	1
BRCA-METABRIC-S1-MB-4906	233.867	1	233.867	0	73.03	3.052	2	1	26	LumA	1	0	1	0	1	0	3
BRCA-METABRIC-S1-MB-4908	47.9	1	47.9	1	69.87	5.08	3	3	40	LumB	1	1	1	0	1	1	3
BRCA-METABRIC-S1-MB-4911	31.4333	1	31.4333	1	43.51	5.03	2	3	15	Basal	0	0	0	1	0	1	3
BRCA-METABRIC-S1-MB-4912	50	1	50	1	78.19	4.056	3	2	28	LumB	1	0	1	0	1	1	3
BRCA-METABRIC-S1-MB-4925	102.767	1	102.767	0	76.54	4.05	1	2	25	LumB	1	0	1	0	1	0	3
BRCA-METABRIC-S1-MB-4928	220.033	0	220.033	0	75.2	5.044	1	3	22	Her2	0	0	0	0	1	0	2
BRCA-METABRIC-S1-MB-4929	40	1	40	1	59.49	6.052	6	3	26	Her2	0	1	0	0	1	1	1
BRCA-METABRIC-S1-MB-4930	58.4333	0	58.4333	0	62.43	5.06	2	3	30	LumB	1	1	0	0	1	1	2
BRCA-METABRIC-S1-MB-4931	30.3667	1	30.3667	1	58.39	4.06	0	3	30	Basal	0	0	0	0	1	0	3
BRCA-METABRIC-S1-MB-4933	272.9	0	272.9	0	50.78	3.06	0	2	30	LumA	1	0	0	0	0	0	1
BRCA-METABRIC-S1-MB-4934	70.2333	0	70.2333	0	74.85	5.056	4	2	28	LumB	1	0	1	0	1	1	3
BRCA-METABRIC-S1-MB-4935	194.2	0	194.2	0	36.35	5.046	3	3	23	Her2	0	1	0	1	1	0	3
BRCA-METABRIC-S1-MB-4937	77.2333	1	77.2333	1	41.09	4.04	0	3	20	LumB	1	0	1	0	0	0	3
BRCA-METABRIC-S1-MB-4938	70.6	1	70.6	1	33.92	4.05	1	2	25	Basal	0	0	0	1	0	1	2
BRCA-METABRIC-S1-MB-4941	58.6333	1	58.6333	1	57.32	3.04	0	2	20	LumA	1	0	1	0	0	1	3
BRCA-METABRIC-S1-MB-4942	124.133	1	124.133	0	60.31	4.054	0	3	27	Basal	0	0	0	0	0	1	1
BRCA-METABRIC-S1-MB-4944	237.267	1	237.267	0	77.77	3.036	0	2	18	LumB	1	0	1	0	0	1	2
BRCA-METABRIC-S1-MB-4945	20.1333	1	20.1333	1	65.53	5.038	1	3	19	Basal	0	0	0	1	0	0	3
BRCA-METABRIC-S1-MB-4949	216.967	0	216.967	0	69.75	4.044	0	3	22	LumB	1	0	0	0	0	0	3
BRCA-METABRIC-S1-MB-4950	150.6	1	150.6	1	69.99	6.06	12	3	30	LumA	1	0	1	0	1	1	3
BRCA-METABRIC-S1-MB-4952	184.4	0	184.4	0	67.15	4.042	0	3	21	Her2	0	1	0	0	0	1	3
BRCA-METABRIC-S1-MB-4956	69.3	1	69.3	1	69.31	6.12	4	3	60	LumB	1	0	0	0	1	1	3
BRCA-METABRIC-S1-MB-4957	197.667	1	197.667	1	70.38	3.04	0	2	20	LumB	1	0	0	0	0	1	2
BRCA-METABRIC-S1-MB-4959	117.567	1	117.567	1	76.93	2.026	0	1	13	LumA	1	0	1	0	1	0	3
BRCA-METABRIC-S1-MB-4961	219.467	0	219.467	0	56.94	3.05	0	2	25	LumA	1	0	1	0	0	1	1
BRCA-METABRIC-S1-MB-4962	197.833	1	197.833	1	72.44	4.028	2	2	14	LumA	1	0	1	0	1	1	3
BRCA-METABRIC-S1-MB-4965	263.6	1	263.6	0	69.93	3.06	0	2	30	LumA	1	0	1	0	1	0	1
BRCA-METABRIC-S1-MB-4966	49.3	1	49.3	1	55.83	4.1	6	1	50	LumB	1	0	1	0	1	0	1
BRCA-METABRIC-S1-MB-4967	130.7	1	130.7	0	61.16	4.03	1	2	15	LumA	1	0	1	0	1	1	2
BRCA-METABRIC-S1-MB-4968	78.7	0	78.7	0	56.03	5.05	5	2	25	LumA	1	0	1	0	1	1	2
BRCA-METABRIC-S1-MB-4969	198.1	1	198.1	0	76.81	3.05	0	2	25	LumA	1	0	1	0	0	1	1
BRCA-METABRIC-S1-MB-4970	88.8	1	88.8	1	77.45	3.06	0	2	30	LumB	1	0	1	0	0	0	1
BRCA-METABRIC-S1-MB-4974	176.1	1	176.1	0	65.16	4.036	0	3	18	Basal	0	0	0	0	0	1	3
BRCA-METABRIC-S1-MB-4976	224.1	1	224.1	0	73.65	3.04	3	1	20	LumA	1	0	1	0	1	0	1
BRCA-METABRIC-S1-MB-4977	216.733	1	216.733	1	72.54	6.044	5	3	22	LumA	1	0	1	0	1	1	1
BRCA-METABRIC-S1-MB-4978	198.433	0	198.433	0	58.89	2.04	0		20	Normal	1	0	0	0	1	0	3
BRCA-METABRIC-S1-MB-4981	180.767	1	180.767	1	69.67	6.06	4	3	30	LumA	1	0	1	0	1	0	2
BRCA-METABRIC-S1-MB-4982	19.1667	1	19.1667	1	62.99	6.034	5	3	17	Her2	0	0	0	0	1	1	3
BRCA-METABRIC-S1-MB-4986	79.8	1	79.8	1	41	3.1	0	2	50	LumA	1	0	0	0	0	1	3
BRCA-METABRIC-S1-MB-4987	221.767	1	221.767	0	76.37	3.04	0	2	20	LumA	1	0	0	0	0	0	2
BRCA-METABRIC-S1-MB-4991	126.867	0	126.867	0	77.13	5.08	1	3	40	LumB	1	0	0	0	1	0	2
BRCA-METABRIC-S1-MB-4992	165.367	0	165.367	0	66.47	3.066	0	2	33	LumA	0	0	0	0	0	0	3
BRCA-METABRIC-S1-MB-4993	75.2333	1	75.2333	1	33.55	6.1	4	3	50	Her2	0	0	0	1	0	1	3
BRCA-METABRIC-S1-MB-4994	174.133	1	174.133	0	77.54	3.044	0	2	22	LumB	1	0	1	0	0	1	2
BRCA-METABRIC-S1-MB-4996	99.7667	1	99.7667	0	69.65	3.036	1	1	18	LumA	1	0	1	0	1	0	2
BRCA-METABRIC-S1-MB-4998	65.5667	1	65.5667	1	75.27	6.064	6	3	32	LumB	1	0	0	0	1	0	2
BRCA-METABRIC-S1-MB-4999	187.933	0	187.933	0	44.84	3.06	0	2	30	LumA	1	0	1	0	0	1	3
BRCA-METABRIC-S1-MB-5001	81.8	1	81.8	1	71.61	4.042	1	2	21	LumA	1	0	0	0	1	0	2
BRCA-METABRIC-S1-MB-5004	216.733	0	216.733	0	42.84	5.074	2	3	37	Her2	1	0	0	1	0	1	3
BRCA-METABRIC-S1-MB-5008	223.3	0	223.3	0	65.76	5.12	2	3	60	Her2	0	0	0	1	0	1	3
BRCA-METABRIC-S1-MB-5011	80.5	1	80.5	0	67.68	3.046	0	2	23	LumA	1	0	1	0	0	1	1
BRCA-METABRIC-S1-MB-5013	251.2	1	251.2	0	68.56	4.04	1	2	20	LumA	1	0	1	0	1	1	2
BRCA-METABRIC-S1-MB-5014	213.367	0	213.367	0	69.93	5.04	1	3	20	LumB	1	0	1	0	1	1	1
BRCA-METABRIC-S1-MB-5015	252.3	1	252.3	0	44.36	4.044	0	3	22	LumA	1	0	1	0	0	1	1
BRCA-METABRIC-S1-MB-5017	144.933	0	144.933	0	65.86	6.028	6	3	14	Her2	1	0	0	0	1	1	3
BRCA-METABRIC-S1-MB-5018	108.6	1	108.6	0	72.12	4.06	3	2	30	LumA	1	0	1	0	1	0	1
BRCA-METABRIC-S1-MB-5019	37.8	1	37.8	1	49.88	4.024	0	3	12	Normal	0	0	1	0	0	1	2
BRCA-METABRIC-S1-MB-5020	84.8333	1	84.8333	1	62.68	6.034	4	3	17	LumA	1	0	1	0	1	1	2
BRCA-METABRIC-S1-MB-5022	118.6	1	118.6	1	70.71	5.062	2	3	31	Her2	1	1	0	0	1	0	3
BRCA-METABRIC-S1-MB-5027	189.867	0	189.867	0	46.95	4.05	0	3	25	LumA	1	0	1	0	0	1	1
BRCA-METABRIC-S1-MB-5033	52.7333	1	52.7333	1	63.92	2.086	0	1	43	LumB	1	0	0	0	0	1	2
BRCA-METABRIC-S1-MB-5035	213.2	1	213.2	1	56.47	4.11	0	3	55	LumA	1	0	1	0	0	0	1
BRCA-METABRIC-S1-MB-5039	62.1333	1	62.1333	1	67.7	5.11	1	3	55	LumB	1	1	0	0	1	1	3
BRCA-METABRIC-S1-MB-5040	79.1667	1	79.1667	0	72.73	4.08	0	3	40	LumB	1	0	0	0	1	0	2
BRCA-METABRIC-S1-MB-5041	173.933	0	173.933	0	45.4	4.04	0	3	20	Her2	0	0	0	0	0	1	2
BRCA-METABRIC-S1-MB-5043	128.367	1	128.367	1	70.42	6.08	6	3	40	LumA	1	0	1	0	1	1	3
BRCA-METABRIC-S1-MB-5044	139.433	0	139.433	0	55.56	3.034	0	2	17	LumB	1	0	0	0	0	1	2
BRCA-METABRIC-S1-MB-5045	168.3	1	168.3	0	70.11	4.05	0	3	25	LumA	1	0	1	0	0	1	3
BRCA-METABRIC-S1-MB-5048	86.3667	1	86.3667	1	44.12	3.032	0	2	16	LumA	1	0	1	0	0	1	2
BRCA-METABRIC-S1-MB-5049	255.3	0	255.3	0	61.76	3.034	0	2	17	LumB	1	0	1	0	0	0	1
BRCA-METABRIC-S1-MB-5050	184.333	0	184.333	0	55.04	3.03	0	2	15	LumA	1	0	1	0	1	1	1
BRCA-METABRIC-S1-MB-5052	34.5667	1	34.5667	0	76.66	5.07	2	3	35	Her2	0	0	0	0	1	0	3
BRCA-METABRIC-S1-MB-5053	150.6	1	150.6	0	68.21	3.042	0	2	21	LumA	1	0	1	0	0	0	3
BRCA-METABRIC-S1-MB-5054	187.7	0	187.7	0	52.57	4.002	0	3	1	Basal	0	1	0	0	0	0	2
BRCA-METABRIC-S1-MB-5057	56.3333	1	56.3333	1	39.25	4.03	0	3	15	Basal	0	0	0	0	0	0	3
BRCA-METABRIC-S1-MB-5058	178.733	1	178.733	1	61.04	6.03	16	3	15	Normal	0	0	0	1	1	1	3
BRCA-METABRIC-S1-MB-5059	257.633	0	257.633	0	53.69	3.034	0	2	17	LumA	1	0	1	0	0	0	3
BRCA-METABRIC-S1-MB-5060	150.1	1	150.1	0	75.01	4.05	1	2	25	LumB	1	0	0	0	1	1	1
BRCA-METABRIC-S1-MB-5061	39.4333	0	39.4333	0	71.05	4.05	2	2	25	LumB	1	0	1	0	1	1	2
BRCA-METABRIC-S1-MB-5062	168.267	0	168.267	0	75.55	5.04	1	3	20	LumB	1	1	0	0	1	1	3
BRCA-METABRIC-S1-MB-5063	215.167	0	215.167	0	41.54	5.04	1	3	20	Her2	0	1	0	1	0	1	2
BRCA-METABRIC-S1-MB-5064	91.5	0	91.5	0	63.4	3.04	0	2	20	LumA	1	0	1	0	0	0	2
BRCA-METABRIC-S1-MB-5065	184.8	0	184.8	0	68.66	4.032	0	3	16	Basal	0	0	0	0	0	0	3
BRCA-METABRIC-S1-MB-5066	94.7	0	94.7	0	53.58	4.05	1	2	25	LumA	1	0	1	0	1	1	2
BRCA-METABRIC-S1-MB-5068	182.5	0	182.5	0	71.19	3.03	0	2	15	LumA	1	0	1	0	1	1	2
BRCA-METABRIC-S1-MB-5070	213.9	0	213.9	0	47.38	5.06	2	3	30	Basal	0	0	0	1	0	0	1
BRCA-METABRIC-S1-MB-5072	50.2333	1	50.2333	1	52.23	5.06	1	3	30	Her2	0	0	0	1	0	0	3
BRCA-METABRIC-S1-MB-5073	194.167	1	194.167	0	67.87	3.1	0		50	LumA	1	0	1	0	1	0	2
BRCA-METABRIC-S1-MB-5074	221.6	1	221.6	0	70.59	4.05	0	3	25	LumA	1	0	0	0	1	1	2
BRCA-METABRIC-S1-MB-5076	26.8667	1	26.8667	1	28.05	5.07	1	3	35	Basal	0	0	0	1	0	1	2
BRCA-METABRIC-S1-MB-5078	87.1	1	87.1	1	56.33	4.048	1	2	24	LumB	1	1	0	0	1	1	2
BRCA-METABRIC-S1-MB-5079	199.933	0	199.933	0	66.38	3.03	0	2	15	LumA	1	0	1	0	0	1	1
BRCA-METABRIC-S1-MB-5081	58	1	58	1	43.63	3.032	0	2	16	Normal	1	0	1	0	0	0	3
BRCA-METABRIC-S1-MB-5084	198.1	1	198.1	1	49	3.04	0	2	20	LumA	1	0	0	0	0	0	2
BRCA-METABRIC-S1-MB-5086	84.2333	1	84.2333	0	65.41	2.02	0		10	LumA	1	0	1	0	0	0	3
BRCA-METABRIC-S1-MB-5088	199.367	1	199.367	0	72.38	3.06	0	2	30	LumA	1	0	0	0	1	0	1
BRCA-METABRIC-S1-MB-5092	174.567	1	174.567	0	76.37	5.04	1	3	20	LumA	1	0	1	0	1	0	2
BRCA-METABRIC-S1-MB-5093	142.433	1	142.433	0	69.95	3.06	0	2	30	Her2	1	0	0	0	1	0	3
BRCA-METABRIC-S1-MB-5097	61.6	0	61.6	0	56.33	3.044	0	2	22	LumB	1	0	1	0	1	0	2
BRCA-METABRIC-S1-MB-5098	186.4	1	186.4	0	61.92	3.036	0		18	LumA	1	0	1	0	0	0	3
BRCA-METABRIC-S1-MB-5100	19.9	1	19.9	1	32.74	6.04	17	3	20	Basal	0	0	0	1	1	1	3
BRCA-METABRIC-S1-MB-5101	34.3333	1	34.3333	1	67.86	5.1	14	2	50	LumB	1	0	1	0	1	1	3
BRCA-METABRIC-S1-MB-5102	30.3667	1	30.3667	1	69.93	6.04	20	3	20	Basal	0	0	0	1	1	1	3
BRCA-METABRIC-S1-MB-5104	122.5	1	122.5	1	73.81	3.03	0	2	15	LumA	1	0	0	0	0	0	2
BRCA-METABRIC-S1-MB-5105	204.433	1	204.433	1	63.24	3.022	0	2	11	LumA	1	0	1	0	0	1	2
BRCA-METABRIC-S1-MB-5106	190.967	1	190.967	1	59.5	4.03	2	2	15	LumA	1	0	0	0	1	1	3
BRCA-METABRIC-S1-MB-5107	82.6333	1	82.6333	1	61.06	4.082	0	3	41	LumB	1	0	1	0	1	1	3
BRCA-METABRIC-S1-MB-5109	125.067	1	125.067	0	64.94	3.03	0	2	15	LumA	0	0	0	0	1	1	1
BRCA-METABRIC-S1-MB-5110	21.9	1	21.9	1	59.12	1.05	0		25	Normal	1	0	0	0	1	0	2
BRCA-METABRIC-S1-MB-5113	175.633	0	175.633	0	43.8	3.034	0	2	17	Normal	1	0	0	0	1	1	2
BRCA-METABRIC-S1-MB-5114	15.3667	1	15.3667	1	57.87	4.08	0	3	40	Basal	0	1	0	0	1	0	1
BRCA-METABRIC-S1-MB-5115	77.4	0	77.4	0	40.57	5.06	1	3	30	Basal	0	0	0	1	0	1	3
BRCA-METABRIC-S1-MB-5116	71.7667	1	71.7667	1	74.71	5.036	7	2	18	LumB	1	0	1	0	1	1	3
BRCA-METABRIC-S1-MB-5117	209.267	0	209.267	0	51.09	3.06	0	2	30	LumA	1	0	1	0	1	1	1
BRCA-METABRIC-S1-MB-5118	211.733	0	211.733	0	72.14	3.024	0	2	12	LumA	1	0	1	0	1	1	2
BRCA-METABRIC-S1-MB-5119	59.7667	0	59.7667	0	75.33	3.04	0	2	20	LumA	1	0	0	0	0	0	2
BRCA-METABRIC-S1-MB-5120	27.8	1	27.8	1	47.24	5.06	1	3	30	Her2	0	1	0	1	0	1	3
BRCA-METABRIC-S1-MB-5121	114.9	1	114.9	1	72.02	4.036	0	3	18	LumB	1	0	1	0	1	0	2
BRCA-METABRIC-S1-MB-5122	125.7	1	125.7	0	77.66	3.08	5		40	LumA	1	0	1	0	1	1	1
BRCA-METABRIC-S1-MB-5123	90.3	1	90.3	1	69.72	4.04	1	2	20	LumA	1	0	0	0	1	0	2
BRCA-METABRIC-S1-MB-5124	124.2	1	124.2	1	83.96	3.052	0	2	26	LumB	1	0	1	0	1	0	3
BRCA-METABRIC-S1-MB-5126	27.3	1	27.3	1	63.48	5.02	1	3	10	Basal	0	0	0	1	0	1	2
BRCA-METABRIC-S1-MB-5127	191.467	1	191.467	0	74.98	4.06	0	3	30	LumB	1	0	1	0	0	1	3
BRCA-METABRIC-S1-MB-5130	255	1	255	1	58.61	4.03	0	3	15	LumA	1	0	1	0	0	1	2
BRCA-METABRIC-S1-MB-5131	264.133	0	264.133	0	64.08	4.006	1	2	3	LumA	1	0	1	0	1	0	1
BRCA-METABRIC-S1-MB-5134	196.533	0	196.533	0	46.58	3.02	0	2	10	LumA	1	0	1	0	0	1	1
BRCA-METABRIC-S1-MB-5135	37.3667	1	37.3667	1	38.59	4.07	0	3	35	Basal	0	0	0	0	0	1	3
BRCA-METABRIC-S1-MB-5136	178.733	0	178.733	0	63.22	4.04	0	3	20	LumA	1	0	1	0	1	0	1
BRCA-METABRIC-S1-MB-5137	43.2667	0	43.2667	0	36.04	5.05	3	3	25	Basal	0	0	0	1	0	1	2
BRCA-METABRIC-S1-MB-5138	37	1	37	1	44.59	5.03	2	3	15	Basal	0	0	0	1	1	1	3
BRCA-METABRIC-S1-MB-5139	89.9667	1	89.9667	0	69.16	6.058	4	3	29	LumB	1	0	0	0	1	1	3
BRCA-METABRIC-S1-MB-5140	134.733	1	134.733	1	77.31	5.1	15	2	50	LumB	1	0	1	0	1	1	2
BRCA-METABRIC-S1-MB-5143	127.933	1	127.933	0	78.8	3.04	0	2	20	LumA	1	0	1	0	0	1	2
BRCA-METABRIC-S1-MB-5144	213.033	0	213.033	0	57.14	3.034	0	2	17	LumB	1	0	1	0	1	1	3
BRCA-METABRIC-S1-MB-5145	159.233	1	159.233	1	61.55	4.05	0	3	25	Normal	0	0	0	0	1	1	1
BRCA-METABRIC-S1-MB-5147	20.2667	0	20.2667	0	54.61	4.05	0	3	25	LumA	1	1	0	0	1	0	2
BRCA-METABRIC-S1-MB-5148	245.233	1	245.233	0	76.72	4.04	0	3	20	Her2	0	0	0	0	0	1	1
BRCA-METABRIC-S1-MB-5150	110.833	1	110.833	1	69.29	3.002	0	2	1	Normal	1	0	1	0	0	0	2
BRCA-METABRIC-S1-MB-5152	115.933	1	115.933	0	76.19	4.034	1	2	17	LumA	1	0	1	0	1	0	3
BRCA-METABRIC-S1-MB-5154	170.833	0	170.833	0	31.87	4.002	0	3	1	Normal	0	1	0	0	0	0	1
BRCA-METABRIC-S1-MB-5155	259.933	0	259.933	0	51.08	2.06	3		30	Normal	0	0	0	1	1	1	2
BRCA-METABRIC-S1-MB-5157	18.2333	1	18.2333	1	70.68	6.024	4	3	12	Normal	1	0	1	0	1	1	3
BRCA-METABRIC-S1-MB-5158	244.167	1	244.167	1	66.53	3.04	0	2	20	LumA	1	0	1	0	1	1	1
BRCA-METABRIC-S1-MB-5160	87.7333	1	87.7333	1	68.52	3.05	0	2	25	LumB	1	0	1	0	1	1	3
BRCA-METABRIC-S1-MB-5161	175.333	0	175.333	0	44.41	3.024	0	2	12	Normal	1	0	1	0	0	1	1
BRCA-METABRIC-S1-MB-5162	164.333	0	164.333	0	53.38	3.03	0	2	15	Basal	0	0	0	0	0	0	1
BRCA-METABRIC-S1-MB-5163	212.2	1	212.2	0	69.04	4.036	0	3	18	LumA	1	0	0	0	1	1	3
BRCA-METABRIC-S1-MB-5164	80.5	0	80.5	0	48.76	4.026	0	3	13	Normal	1	1	1	0	0	1	1
BRCA-METABRIC-S1-MB-5166	80.7333	1	80.7333	1	69.23	6.06	11	3	30	LumB	1	1	1	0	1	1	2
BRCA-METABRIC-S1-MB-5167	208.4	0	208.4	0	60.46	1.06	0		30	LumB	1	0	1	0	1	0	2
BRCA-METABRIC-S1-MB-5169	51.9667	1	51.9667	1	62.84	4.05	0	3	25	LumB	1	0	1	0	0	0	2
BRCA-METABRIC-S1-MB-5171	185	1	185	1	46.79	3.022	0	2	11	Normal	1	0	1	0	0	1	1
BRCA-METABRIC-S1-MB-5172	184.267	0	184.267	0	49.57	6.08	7	3	40	Her2	0	1	0	1	1	1	3
BRCA-METABRIC-S1-MB-5173	22.1333	1	22.1333	1	69.05	4.1	0	3	50	Basal	0	0	0	0	1	0	3
BRCA-METABRIC-S1-MB-5174	151.2	1	151.2	0	54.69	1.03	0		15	Her2	1	1	0	0	0	0	3
BRCA-METABRIC-S1-MB-5175	194.7	1	194.7	0	50.08	2.036	3		18	Basal	1	0	1	0	1	1	1
BRCA-METABRIC-S1-MB-5176	112.633	1	112.633	0	53.96	3.03	0	2	15	LumA	1	0	0	0	0	1	3
BRCA-METABRIC-S1-MB-5177	65.2333	1	65.2333	0	68.53	5	1	3		LumB	1	0	0	0	1	0	1
BRCA-METABRIC-S1-MB-5178	184.333	0	184.333	0	65.26	4.04	0	3	20	Normal	1	0	0	0	1	0	2
BRCA-METABRIC-S1-MB-5179	246.6	1	246.6	0	68.6	4.03	0	3	15	LumA	1	0	0	0	1	0	2
BRCA-METABRIC-S1-MB-5182	134.267	1	134.267	0	78.04	4.06	0	3	30	LumA	1	0	1	0	1	1	3
BRCA-METABRIC-S1-MB-5183	118.533	1	118.533	0	74.34	3.03	0	2	15	LumA	1	0	1	0	1	1	1
BRCA-METABRIC-S1-MB-5184	89.3333	1	89.3333	0	79.76	3.04	0	2	20	LumA	1	0	1	0	0	0	1
BRCA-METABRIC-S1-MB-5185	77.4667	1	77.4667	1	61.88	4.07	0	3	35	LumA	1	0	1	0	1	0	3
BRCA-METABRIC-S1-MB-5186	203.267	0	203.267	0	42.84	1.02	0		10	LumA	1	1	1	0	0	1	2
BRCA-METABRIC-S1-MB-5188	19.4	1	19.4	1	65.44	5.05	1	3	25	Basal	1	0	0	0	1	0	2
BRCA-METABRIC-S1-MB-5189	111.967	1	111.967	1	69.24	6.1	9	3	50	LumA	1	0	1	0	1	0	2
BRCA-METABRIC-S1-MB-5190	242.567	0	242.567	0	53.07	4.03	0	3	15	Basal	0	1	0	0	0	1	3
BRCA-METABRIC-S1-MB-5191	142.167	1	142.167	0	54.75	4.04	0	3	20	LumA	1	0	1	0	1	0	2
BRCA-METABRIC-S1-MB-5193	54.2667	1	54.2667	0	88.8	3.06	1	1	30	LumA	1	0	1	0	1	0	3
BRCA-METABRIC-S1-MB-5195	196.867	1	196.867	1	72.16	4.03	0	3	15	LumA	1	1	1	0	1	1	3
BRCA-METABRIC-S1-MB-5196	94.0333	1	94.0333	1	52.98	3.03	0	2	15	LumA	1	0	0	0	0	0	3
BRCA-METABRIC-S1-MB-5197	223.833	1	223.833	1	62.11	4.05	3	2	25	LumA	1	0	0	0	1	0	3
BRCA-METABRIC-S1-MB-5199	204.4	0	204.4	0	65.35	4.03	0	3	15	Basal	0	1	0	0	1	0	1
BRCA-METABRIC-S1-MB-5200	52.3	1	52.3	1	70.23	4.03	0	3	15	LumB	1	0	0	0	1	1	2
BRCA-METABRIC-S1-MB-5201	96.9667	1	96.9667	0	73.17	3.04	0	2	20	LumA	1	0	1	0	1	1	3
BRCA-METABRIC-S1-MB-5204	191.933	1	191.933	0	76.91	2.048	3		24	LumA	1	0	1	0	1	0	1
BRCA-METABRIC-S1-MB-5205	185.3	0	185.3	0	50.24	5.07	3	3	35	Basal	1	0	0	1	1	1	2
BRCA-METABRIC-S1-MB-5206	205.733	0	205.733	0	67.45	3.03	0	2	15	LumA	1	0	0	0	0	0	2
BRCA-METABRIC-S1-MB-5208	151.9	0	151.9	0	52.43	4.054	0	3	27	Basal	0	0	0	0	0	0	2
BRCA-METABRIC-S1-MB-5209	175.1	1	175.1	0	79.17	4.12	0	3	60	Basal	0	0	0	0	1	1	3
BRCA-METABRIC-S1-MB-5211	247.833	1	247.833	0	68.42	4.06	0	3	30	LumB	1	0	1	0	1	0	3
BRCA-METABRIC-S1-MB-5212	179.1	1	179.1	0	80.17	4.07	0	3	35	LumB	1	1	0	0	1	0	3
BRCA-METABRIC-S1-MB-5213	43.4	1	43.4	1	74.98	6.05	12	3	25	Her2	0	0	0	1	1	1	3
BRCA-METABRIC-S1-MB-5214	107.367	1	107.367	0	66.57	3.04	0	2	20	Normal	1	0	1	0	1	1	2
BRCA-METABRIC-S1-MB-5215	118.7	1	118.7	1	74.11	6.056	6	3	28	LumB	1	0	0	0	1	1	1
BRCA-METABRIC-S1-MB-5218	254.967	0	254.967	0	42.11	4.02	0	3	10	LumB	1	0	0	0	0	1	3
BRCA-METABRIC-S1-MB-5219	252.9	0	252.9	0	55.77	3.04	0	2	20	LumA	1	0	1	0	1	0	3
BRCA-METABRIC-S1-MB-5221	131.3	1	131.3	0	63.53	2.04	0	1	20	LumA	1	0	1	0	0	0	1
BRCA-METABRIC-S1-MB-5222	111.833	1	111.833	0	76.2	4.03	0	3	15	Her2	0	0	0	0	1	1	1
BRCA-METABRIC-S1-MB-5223	144.667	1	144.667	1	42.05	4.044	2	2	22	Basal	0	0	0	1	0	1	1
BRCA-METABRIC-S1-MB-5224	99.4	1	99.4	1	90.23	5.04	1	3	20	LumA	1	0	1	0	1	0	1
BRCA-METABRIC-S1-MB-5225	43.2667	1	43.2667	1	68.01	4.06	0	3	30	Basal	0	0	0	0	1	1	3
BRCA-METABRIC-S1-MB-5226	200.6	0	200.6	0	75.53	4.03	0	3	15	LumB	1	0	0	0	0	1	2
BRCA-METABRIC-S1-MB-5227	187.033	1	187.033	0	74.46	4.03	1	2	15	LumA	1	0	1	0	1	0	3
BRCA-METABRIC-S1-MB-5228	180.733	1	180.733	0	72.56	4.06	0	3	30	LumB	1	0	1	0	1	1	3
BRCA-METABRIC-S1-MB-5229	33.9667	1	33.9667	1	39.99	5.05	1	3	25	Basal	0	1	0	1	0	0	3
BRCA-METABRIC-S1-MB-5230	176.5	0	176.5	0	48.17	3.03	0	2	15	LumA	1	0	1	0	0	1	2
BRCA-METABRIC-S1-MB-5231	16.5667	1	16.5667	1	61.28	3.05	0		25	Her2	0	1	0	0	1	0	3
BRCA-METABRIC-S1-MB-5232	211.2	1	211.2	0	74.53	3.028	0	2	14	Basal	0	0	0	0	0	1	3
BRCA-METABRIC-S1-MB-5233	209.033	1	209.033	0	79.59	3.06	0	2	30	LumB	1	0	1	0	1	1	3
BRCA-METABRIC-S1-MB-5235	204.2	1	204.2	1	59.04	3.012	0	2	6	Basal	0	0	0	0	0	1	2
BRCA-METABRIC-S1-MB-5236	166.667	0	166.667	0	63.02	5.13	3	3	65	Basal	0	0	0	1	1	1	2
BRCA-METABRIC-S1-MB-5238	44.1333	1	44.1333	1	46.03	5.04	2	3	20	Normal	1	1	0	1	0	1	1
BRCA-METABRIC-S1-MB-5239	192.133	0	192.133	0	69.5	3.03	0	2	15	LumB	1	0	1	0	0	0	2
BRCA-METABRIC-S1-MB-5240	103.833	1	103.833	0	56.92	3.024	0	2	12	LumA	1	0	1	0	0	1	1
BRCA-METABRIC-S1-MB-5243	38.4333	1	38.4333	0	62.79	3.11	2	1	55	LumB	1	0	0	0	1	0	1
BRCA-METABRIC-S1-MB-5244	216.867	1	216.867	1	69.2	4.08	0	3	40	LumB	1	0	1	0	1	0	3
BRCA-METABRIC-S1-MB-5251	112.467	1	112.467	1	76.77	2.04	1		20	LumA	1	0	1	0	1	0	2
BRCA-METABRIC-S1-MB-5253	102.067	1	102.067	0	69.59	3.06	0	2	30	LumA	1	0	1	0	1	0	3
BRCA-METABRIC-S1-MB-5255	53.5667	0	53.5667	0	58.7	4.03	0	3	15	Normal	0	0	0	0	0	1	1
BRCA-METABRIC-S1-MB-5256	108.067	1	108.067	1	70.31	4.046	3	2	23	LumA	1	0	1	0	1	1	2
BRCA-METABRIC-S1-MB-5258	101.067	1	101.067	0	72.77	4.06	0	3	30	Basal	0	0	0	0	1	0	3
BRCA-METABRIC-S1-MB-5259	46.1667	1	46.1667	1	41.28	5.07	1	3	35	Her2	0	1	0	1	0	1	3
BRCA-METABRIC-S1-MB-5260	202.1	1	202.1	0	72.23	4.03	0	3	15	LumB	1	0	1	0	0	1	3
BRCA-METABRIC-S1-MB-5261	116.467	1	116.467	0	66.12	3.03	0	2	15	LumB	1	0	1	0	0	1	3
BRCA-METABRIC-S1-MB-5264	199.3	0	199.3	0	46.4	4.036	0	3	18	LumA	1	0	1	0	0	1	2
BRCA-METABRIC-S1-MB-5266	83.6333	1	83.6333	0	76.83	4.06	0	3	30	LumB	1	1	0	0	1	0	3
BRCA-METABRIC-S1-MB-5267	71.0667	1	71.0667	1	52.77	3.03	0	2	15	LumA	1	0	1	0	0	1	2
BRCA-METABRIC-S1-MB-5268	186.133	0	186.133	0	47.98	3.06	0	2	30	LumA	1	0	1	0	0	1	1
BRCA-METABRIC-S1-MB-5270	187.833	1	187.833	0	67.1	5.07	1	3	35	LumA	1	0	1	0	1	0	2
BRCA-METABRIC-S1-MB-5271	167.5	0	167.5	0	58.25	3.08	0	2	40	LumB	1	0	0	0	1	0	1
BRCA-METABRIC-S1-MB-5272	201.933	1	201.933	1	40.71	4.04	0	3	20	Basal	1	0	0	0	0	1	1
BRCA-METABRIC-S1-MB-5273	60.8667	1	60.8667	1	60.33	4.04	0	3	20	LumB	1	0	1	0	1	0	3
BRCA-METABRIC-S1-MB-5275	75.9667	1	75.9667	0	72.19	3	0	2		Her2	1	0	0	0	0	0	2
BRCA-METABRIC-S1-MB-5277	221.067	1	221.067	1	35.78	3.036	0	2	18	Normal	1	0	1	0	0	0	2
BRCA-METABRIC-S1-MB-5278	99.9667	1	99.9667	1	47.92	1.04	0		20	Normal	1	0	1	0	0	0	1
BRCA-METABRIC-S1-MB-5279	68.7667	1	68.7667	0	66.55	4.08	0	3	40	LumA	1	0	0	0	0	0	1
BRCA-METABRIC-S1-MB-5280	77.8667	1	77.8667	1	45.85	4.004	0	3	2	Normal	1	0	1	0	0	0	3
BRCA-METABRIC-S1-MB-5281	79.3	0	79.3	0	55.72	4.03	0	3	15	LumA	0	0	0	0	0	1	1
BRCA-METABRIC-S1-MB-5284	65.3333	1	65.3333	0	68.18	6.08	5	3	40	LumA	1	0	1	0	1	1	1
BRCA-METABRIC-S1-MB-5287	124	1	124	0	69.46	3.04	0	2	20	LumA	1	0	1	0	0	1	2
BRCA-METABRIC-S1-MB-5288	128.4	1	128.4	0	70.1	4.07	2	2	35	LumB	1	0	0	0	1	1	1
BRCA-METABRIC-S1-MB-5289	87	1	87	0	65.45	5.052	2	3	26	LumA	1	0	1	0	1	1	2
BRCA-METABRIC-S1-MB-5290	36.9333	1	36.9333	0	69.42	3.044	0	2	22	LumA	1	0	1	0	0	0	2
BRCA-METABRIC-S1-MB-5291	153.533	0	153.533	0	67.25	3.03	0	2	15	LumB	1	0	1	0	1	1	3
BRCA-METABRIC-S1-MB-5292	48.4333	1	48.4333	1	82.06	3.01	0	2	5	LumB	1	1	0	0	0	0	3
BRCA-METABRIC-S1-MB-5293	208.967	1	208.967	1	70.86	3.06	0	2	30	LumA	1	0	1	0	0	1	3
BRCA-METABRIC-S1-MB-5294	195.933	0	195.933	0	31.71	6.198	14	3	99	Basal	0	0	1	1	1	1	1
BRCA-METABRIC-S1-MB-5295	75.7	1	75.7	0	60.51	3.05	0	2	25	Basal	0	0	0	0	0	1	3
BRCA-METABRIC-S1-MB-5296	13.8	1	13.8	1	78.93	6.08	6	3	40	Basal	0	1	0	0	1	1	2
BRCA-METABRIC-S1-MB-5298	84.9	1	84.9	1	49.63	6.046	5	3	23	Basal	0	0	0	1	0	0	3
BRCA-METABRIC-S1-MB-5299	16.7	1	16.7	1	53.35	5.08	2	3	40	Basal	0	0	0	1	1	0	3
BRCA-METABRIC-S1-MB-5300	190.167	0	190.167	0	55.53	2.03	0	1	15	LumA	1	0	1	0	0	1	1
BRCA-METABRIC-S1-MB-5301	241.233	0	241.233	0	64.46	3.036	0	2	18	Her2	1	0	0	0	0	1	2
BRCA-METABRIC-S1-MB-5302	191.1	0	191.1	0	52.81	2.12	0	1	60	Normal	1	0	0	0	1	1	1
BRCA-METABRIC-S1-MB-5305	149.433	1	149.433	1	61.88	4.06	1	2	30	LumA	1	0	1	0	1	0	2
BRCA-METABRIC-S1-MB-5306	159.733	0	159.733	0	58.26	4.03	0	3	15	LumA	1	0	0	0	0	0	3
BRCA-METABRIC-S1-MB-5308	104.767	1	104.767	1	67.62	4.05	0	3	25	Normal	1	0	1	0	1	1	3
BRCA-METABRIC-S1-MB-5310	153.3	1	153.3	0	71.4	3.06	0	2	30	LumA	1	0	0	0	1	0	2
BRCA-METABRIC-S1-MB-5311	57.6667	1	57.6667	1	73.01	3.054	0	2	27	LumA	1	0	1	0	1	1	1
BRCA-METABRIC-S1-MB-5312	37.9	1	37.9	1	50.6	6.12	6	3	60	Her2	0	1	0	1	0	0	3
BRCA-METABRIC-S1-MB-5313	46.5333	1	46.5333	1	79.12	3.06	14		30	Her2	1	0	1	0	1	0	2
BRCA-METABRIC-S1-MB-5315	43.0333	1	43.0333	1	52.13	6.16	16	3	80	Her2	0	1	0	1	1	1	1
BRCA-METABRIC-S1-MB-5317	53.6333	1	53.6333	1	69.7	4.03	1	2	15	LumB	1	0	1	0	1	1	3
BRCA-METABRIC-S1-MB-5318	14.1667	1	14.1667	1	60.96	4.036	0	3	18	LumB	1	0	0	0	0	1	3
BRCA-METABRIC-S1-MB-5322	102.3	1	102.3	1	66.58	4.046	1	2	23	LumA	1	0	0	0	1	1	3
BRCA-METABRIC-S1-MB-5323	226.067	0	226.067	0	31.26	4.03	0	3	15	Basal	0	0	0	0	0	0	2
BRCA-METABRIC-S1-MB-5324	190.1	1	190.1	0	64.01	3.02	0	2	10	LumA	1	0	1	0	0	0	2
BRCA-METABRIC-S1-MB-5325	204.233	0	204.233	0	43.04	5.16	2	3	80	Basal	0	0	0	1	1	1	3
BRCA-METABRIC-S1-MB-5326	96.2	1	96.2	0	79.26	2.096	0	1	48	Normal	1	0	0	0	1	1	2
BRCA-METABRIC-S1-MB-5327	163.533	0	163.533	0	66.94	3.05	0	2	25	Her2	0	1	0	0	1	1	3
BRCA-METABRIC-S1-MB-5328	14.2	1	14.2	0	74.57	4.1	1	2	50	LumB	1	0	0	0	1	0	2
BRCA-METABRIC-S1-MB-5329	45.7333	1	45.7333	1	64.64	6.13	13	3	65	LumA	1	0	0	1	0	1	1
BRCA-METABRIC-S1-MB-5330	114.533	1	114.533	0	70.49	3.05	0	2	25	LumA	1	0	1	0	1	0	3
BRCA-METABRIC-S1-MB-5331	124.133	1	124.133	1	54.69	3.046	0	2	23	LumA	1	1	0	0	0	0	3
BRCA-METABRIC-S1-MB-5332	98.8333	1	98.8333	1	68.93	4.036	1	2	18	Her2	1	1	1	0	1	0	3
BRCA-METABRIC-S1-MB-5334	85.4	1	85.4	0	78.44	4.04	0	3	20	LumA	1	0	1	0	1	1	3
BRCA-METABRIC-S1-MB-5335	25.2333	1	25.2333	1	41.81	4.054	0	3	27	Basal	0	0	0	0	0	0	2
BRCA-METABRIC-S1-MB-5338	51.6667	1	51.6667	1	61.24	4.04	2	2	20	LumB	1	0	0	0	1	1	3
BRCA-METABRIC-S1-MB-5339	195.867	0	195.867	0	71.78	5.03	2	3	15	NC	1	0	0	0	1	1	1
BRCA-METABRIC-S1-MB-5341	250.833	0	250.833	0	56.37	3.04	0	2	20	LumB	1	0	1	0	0	1	1
BRCA-METABRIC-S1-MB-5345	216.033	1	216.033	1	76.87	4.03	4	1	15	Normal	1	0	1	0	1	1	1
BRCA-METABRIC-S1-MB-5346	194.3	0	194.3	0	52.09	5.16	3	3	80	Basal	0	0	0	1	0	1	2
BRCA-METABRIC-S1-MB-5347	211.9	1	211.9	1	56.89	5.05	1	3	25	LumB	1	0	1	0	1	1	3
BRCA-METABRIC-S1-MB-5348	169.667	0	169.667	0	41.27	5.03	1	3	15	Basal	0	0	0	1	0	0	3
BRCA-METABRIC-S1-MB-5349	191	1	191	1	72.88	3.03	0	2	15	LumA	1	0	1	0	0	0	1
BRCA-METABRIC-S1-MB-5350	53.6333	1	53.6333	1	66.7	5.05	1	3	25	LumB	1	0	0	0	1	1	1
BRCA-METABRIC-S1-MB-5351	202.1	0	202.1	0	47.35	4.004	0	3	2	Normal	0	1	0	0	0	0	2
BRCA-METABRIC-S1-MB-5358	28.8333	1	28.8333	1	72.88	4.114	3	2	57	LumA	1	0	0	0	1	1	2
BRCA-METABRIC-S1-MB-5360	161.133	1	161.133	0	66.39	3.14	0	2	70	LumA	1	0	0	0	1	1	3
BRCA-METABRIC-S1-MB-5361	15.3667	1	15.3667	1	76.01	4.08	1	2	40	LumA	1	0	1	0	1	0	3
BRCA-METABRIC-S1-MB-5364	125.767	1	125.767	1	56.89	4.03	0	3	15	Normal	1	0	1	0	1	1	1
BRCA-METABRIC-S1-MB-5365	23.0333	1	23.0333	1	79.29	4.05	2	2	25	LumA	1	0	1	0	1	0	2
BRCA-METABRIC-S1-MB-5366	243.167	0	243.167	0	75.56	5.08	1	3	40	Her2	1	0	0	0	1	0	1
BRCA-METABRIC-S1-MB-5368	100.133	1	100.133	0	77.15	5.03	1	3	15	Normal	1	0	1	0	1	0	1
BRCA-METABRIC-S1-MB-5369	39.3	1	39.3	1	66.18	3.05	0	2	25	LumA	1	0	1	0	1	1	2
BRCA-METABRIC-S1-MB-5370	119.3	1	119.3	0	62.55	4.044	0	3	22	LumB	1	0	1	0	1	1	3
BRCA-METABRIC-S1-MB-5373	2.53333	0	2.53333	0	67.13	5.05	1	3	25	LumB	1	0	0	0	1	1	2
BRCA-METABRIC-S1-MB-5377	102	1	102	1	35.14	6.09	7	3	45	LumB	1	0	1	1	1	1	1
BRCA-METABRIC-S1-MB-5378	12.2667	1	12.2667	1	57.99	5.09	3	3	45	Basal	1	0	0	1	0	1	3
BRCA-METABRIC-S1-MB-5381	201.833	1	201.833	1	44	5.1	2	3	50	Her2	0	1	0	1	1	1	2
BRCA-METABRIC-S1-MB-5382	116.233	1	116.233	0	69.27	5.06	4	2	30	LumA	1	0	1	0	1	1	1
BRCA-METABRIC-S1-MB-5383	113.667	1	113.667	1	83.9	4.15	3	2	75	LumA	1	0	1	0	1	0	2
BRCA-METABRIC-S1-MB-5384	71.1667	1	71.1667	0	61.05	3.026	0	2	13	LumA	1	0	1	0	1	0	3
BRCA-METABRIC-S1-MB-5385	148.8	1	148.8	0	83.32	2.04	0	1	20	LumA	1	0	1	0	1	1	1
BRCA-METABRIC-S1-MB-5386	192.2	0	192.2	0	65.86	3.04	0	2	20	LumB	1	0	1	0	1	1	2
BRCA-METABRIC-S1-MB-5387	45.6333	1	45.6333	1	45.33	5.026	2	3	13	Basal	0	0	0	1	0	1	3
BRCA-METABRIC-S1-MB-5388	146.933	1	146.933	0	69.8	3.03	0	2	15	LumA	1	0	1	0	0	1	3
BRCA-METABRIC-S1-MB-5389	124.767	1	124.767	0	64.76	3.062	0	2	31	LumA	1	0	1	0	1	1	1
BRCA-METABRIC-S1-MB-5390	30.9333	1	30.9333	1	37.27	6.026	12	3	13	Basal	0	0	0	1	1	1	3
BRCA-METABRIC-S1-MB-5392	237.267	0	237.267	0	57.34	4.028	0	3	14	Her2	0	0	0	0	1	0	1
BRCA-METABRIC-S1-MB-5393	154	1	154	0	82.72	3.044	0	2	22	LumB	1	0	1	0	0	0	2
BRCA-METABRIC-S1-MB-5394	193.6	0	193.6	0	72.18	4.056	1	2	28	Her2	0	1	0	0	1	1	3
BRCA-METABRIC-S1-MB-5395	165.167	0	165.167	0	71.51	4.028	0	3	14	LumA	1	0	1	0	0	1	2
BRCA-METABRIC-S1-MB-5396	165.667	0	165.667	0	61.84	4.028	0	3	14	LumB	1	0	0	0	1	1	2
BRCA-METABRIC-S1-MB-5397	172.867	1	172.867	1	61.16	4.1	0	3	50	LumA	1	0	1	0	1	0	1
BRCA-METABRIC-S1-MB-5398	213	0	213	0	71.01	5.04	4	2	20	LumA	1	0	1	0	1	1	1
BRCA-METABRIC-S1-MB-5399	106.8	1	106.8	1	73.1	2.044	2		22	LumA	1	0	0	0	1	0	2
BRCA-METABRIC-S1-MB-5401	70.1667	0	70.1667	0	75.42	3.024	0	2	12	LumA	1	0	1	0	1	0	2
BRCA-METABRIC-S1-MB-5402	107.767	1	107.767	0	81.76	3.032	0	2	16	LumA	1	0	1	0	0	0	3
BRCA-METABRIC-S1-MB-5403	95.7333	1	95.7333	0	85.94	5.05	10	2	25	LumA	1	0	1	0	1	0	1
BRCA-METABRIC-S1-MB-5404	74.7333	1	74.7333	1	81.57	4.07	3	2	35	LumA	1	0	1	0	1	0	2
BRCA-METABRIC-S1-MB-5405	117.6	0	117.6	0	64.43	5.05	2	3	25	LumB	1	0	0	0	1	1	2
BRCA-METABRIC-S1-MB-5406	97.4333	1	97.4333	1	80.48	3.06	5		30	LumB	1	0	1	0	1	1	3
BRCA-METABRIC-S1-MB-5407	205.6	0	205.6	0	36.03	4.002	0	3	1	LumA	1	0	1	0	0	1	1
BRCA-METABRIC-S1-MB-5408	101.4	0	101.4	0	65.48	3.032	0	2	16	Normal	0	0	0	0	0	1	1
BRCA-METABRIC-S1-MB-5409	198.133	0	198.133	0	51.62	6.044	5	3	22	Her2	0	1	0	1	1	1	1
BRCA-METABRIC-S1-MB-5410	202.767	0	202.767	0	66.45	4.06	0	3	30	LumA	1	0	1	0	1	1	2
BRCA-METABRIC-S1-MB-5411	26	1	26	1	43.61	5.036	1	3	18	Her2	0	1	0	1	0	0	3
BRCA-METABRIC-S1-MB-5412	220.233	0	220.233	0	51.87	3.028	0	2	14	LumA	1	0	1	0	0	1	1
BRCA-METABRIC-S1-MB-5413	157.833	1	157.833	0	71.38	3.03	0	2	15	LumA	1	0	1	0	1	1	3
BRCA-METABRIC-S1-MB-5414	140.6	1	140.6	0	61.14	5.05	1	3	25	LumB	1	1	0	0	1	1	3
BRCA-METABRIC-S1-MB-5417	107.067	0	107.067	0	45.8	6.12	4	3	60	Her2	0	1	0	1	0	1	3
BRCA-METABRIC-S1-MB-5418	207.167	0	207.167	0	64.15	5.05	1	3	25	LumB	1	1	1	0	1	0	3
BRCA-METABRIC-S1-MB-5420	193.9	0	193.9	0	71.49	4.04	0	3	20	Basal	1	1	0	0	0	1	2
BRCA-METABRIC-S1-MB-5421	194.567	0	194.567	0	68	4.04	0	3	20	Basal	0	0	0	0	0	1	2
BRCA-METABRIC-S1-MB-5422	46.0667	1	46.0667	1	47.14	2.064	0	1	32	LumA	1	0	1	0	0	0	2
BRCA-METABRIC-S1-MB-5424	83.5333	1	83.5333	1	66.42	3.026	0	2	13	LumA	1	0	1	0	0	0	1
BRCA-METABRIC-S1-MB-5425	49.4667	1	49.4667	1	67.59	4.08	3	2	40	LumA	1	0	1	0	1	0	3
BRCA-METABRIC-S1-MB-5426	34.6333	1	34.6333	1	53.69	6.05	11	3	25	Basal	0	1	1	1	1	1	1
BRCA-METABRIC-S1-MB-5427	155.733	1	155.733	0	83.68	3.05	0	2	25	Basal	0	0	0	0	1	1	3
BRCA-METABRIC-S1-MB-5428	150.467	0	150.467	0	55.36	3.03	0	2	15	LumA	1	0	1	0	1	1	2
BRCA-METABRIC-S1-MB-5429	30.7	1	30.7	0	86.04	3.04	0	2	20	LumA	1	0	0	0	0	0	1
BRCA-METABRIC-S1-MB-5431	15.8667	1	15.8667	1	49.91	3.03	0	2	15	Basal	1	0	1	0	0	1	1
BRCA-METABRIC-S1-MB-5432	98.5	1	98.5	0	61	4.044	1	2	22	LumA	1	0	1	0	1	1	2
BRCA-METABRIC-S1-MB-5433	176.367	1	176.367	1	69.37	3.06	0	2	30	LumA	1	0	1	0	1	0	2
BRCA-METABRIC-S1-MB-5434	45.1667	1	45.1667	1	71.07	5.11	1	3	55	LumB	1	0	1	0	1	0	1
BRCA-METABRIC-S1-MB-5435	104	1	104	0	77.09	1.05	0		25	LumB	1	0	1	0	1	0	3
BRCA-METABRIC-S1-MB-5440	196.633	0	196.633	0	49.05	5.036	1	3	18	Basal	0	0	0	1	0	1	2
BRCA-METABRIC-S1-MB-5441	9.7	1	9.7	0	90.08	4.07	0	3	35	Her2	0	1	0	0	1	0	2
BRCA-METABRIC-S1-MB-5442	205.8	0	205.8	0	44.93	5.07	2	3	35	Basal	0	0	1	1	0	1	2
BRCA-METABRIC-S1-MB-5444	240.433	0	240.433	0	49.58	2.03	0	1	15	LumA	1	0	1	0	0	1	2
BRCA-METABRIC-S1-MB-5446	162.833	1	162.833	1	51.25	5.05	1	3	25	Her2	0	0	0	1	1	1	2
BRCA-METABRIC-S1-MB-5447	148.867	1	148.867	1	68.1	3.024	5		12	LumB	1	0	1	0	1	1	2
BRCA-METABRIC-S1-MB-5450	190.2	0	190.2	0	38.92	4.024	0	3	12	Basal	0	0	0	0	0	1	1
BRCA-METABRIC-S1-MB-5451	189.9	0	189.9	0	43.44	3.03	0	2	15	LumA	1	0	1	0	0	1	1
BRCA-METABRIC-S1-MB-5452	16.1667	1	16.1667	0	66.2	4.036	3	2	18	LumA	1	0	1	0	1	1	2
BRCA-METABRIC-S1-MB-5453	57.3	1	57.3	1	36.99	5.06	3	3	30	Normal	0	0	1	1	0	1	1
BRCA-METABRIC-S1-MB-5454	50.6667	1	50.6667	1	55.57	6.06	4	3	30	LumB	1	0	0	0	1	1	3
BRCA-METABRIC-S1-MB-5455	61.8	1	61.8	0	73.24	4.02	2	2	10	LumA	1	0	0	0	1	0	1
BRCA-METABRIC-S1-MB-5457	164.567	1	164.567	1	52.57	3.032	0	2	16	LumA	1	0	1	0	1	0	3
BRCA-METABRIC-S1-MB-5458	183.433	0	183.433	0	54.96	5.05	1	3	25	Basal	0	1	0	1	0	0	2
BRCA-METABRIC-S1-MB-5459	90.8	1	90.8	1	64.07	5.04	1	3	20	LumB	1	1	0	0	1	1	3
BRCA-METABRIC-S1-MB-5460	218.633	0	218.633	0	55.59	4.01	0	3	5	Basal	1	0	1	0	0	1	3
BRCA-METABRIC-S1-MB-5463	58.1333	1	58.1333	0	71.91	3.096	16		48	LumB	1	0	1	0	1	1	3
BRCA-METABRIC-S1-MB-5464	116.533	1	116.533	0	65.58	2.036	2		18	LumA	1	0	1	0	1	1	2
BRCA-METABRIC-S1-MB-5465	18.8	1	18.8	1	69.83	4.05	0	3	25	Basal	0	0	0	0	1	1	1
BRCA-METABRIC-S1-MB-5467	186.1	0	186.1	0	36.01	4.02	0	3	10	Normal	1	0	1	0	0	0	3
BRCA-METABRIC-S1-MB-5468	99.3667	0	99.3667	0	48.1	5.05	1	3	25	Basal	0	1	0	1	0	1	3
BRCA-METABRIC-S1-MB-5470	42.0667	1	42.0667	1	48.07	2	0	1		Basal	1	0	1	0	0	0	3
BRCA-METABRIC-S1-MB-5471	185.767	0	185.767	0	67.54	4.026	0	3	13	LumA	1	0	0	0	0	0	2
BRCA-METABRIC-S1-MB-5472	19.5667	1	19.5667	1	74.78	3.05	0	2	25	LumA	1	0	1	0	1	1	1
BRCA-METABRIC-S1-MB-5473	125.9	1	125.9	0	72.61	6.07	5	3	35	LumA	1	0	1	0	1	1	1
BRCA-METABRIC-S1-MB-5474	226.7	0	226.7	0	46.26	5.07	1	3	35	Her2	0	1	0	1	0	0	2
BRCA-METABRIC-S1-MB-5475	2.53333	1	2.53333	0	73.55	4.046	3	2	23	LumB	1	0	1	0	1	0	3
BRCA-METABRIC-S1-MB-5477	110.467	0	110.467	0	59.02	3.07	0	2	35	LumB	1	0	1	0	1	0	3
BRCA-METABRIC-S1-MB-5478	34.3	1	34.3	0	72.23	6.04	21	3	20	LumA	1	0	0	0	1	1	1
BRCA-METABRIC-S1-MB-5481	46.3667	1	46.3667	1	57.62	5.06	1	3	30	LumB	1	0	0	0	1	1	3
BRCA-METABRIC-S1-MB-5482	17.6667	1	17.6667	1	40.75	5.032	2	3	16	Basal	1	0	0	1	0	1	1
BRCA-METABRIC-S1-MB-5483	42.4333	1	42.4333	1	44.5	5.05	6	2	25	Her2	0	1	0	1	0	1	2
BRCA-METABRIC-S1-MB-5484	238.5	0	238.5	0	47.3	3.04	0	2	20	LumA	1	0	1	0	1	1	3
BRCA-METABRIC-S1-MB-5485	31.8	1	31.8	0	80.08	5.06	2	3	30	LumB	1	0	0	0	1	1	3
BRCA-METABRIC-S1-MB-5486	123.3	1	123.3	1	75.65	4.05	0	3	25	LumB	1	0	1	0	1	1	2
BRCA-METABRIC-S1-MB-5489	216.967	0	216.967	0	53.6	3.03	0	2	15	LumA	1	0	1	0	0	0	2
BRCA-METABRIC-S1-MB-5490	51.2	1	51.2	1	65.31	3.08	0	2	40	LumA	1	0	1	0	0	0	1
BRCA-METABRIC-S1-MB-5491	65.8333	1	65.8333	1	72.25	4.13	0	3	65	LumB	1	0	1	0	0	0	1
BRCA-METABRIC-S1-MB-5492	23.3667	1	23.3667	1	74.28	6.102	6	3	51	LumA	1	0	0	0	1	0	1
BRCA-METABRIC-S1-MB-5493	57.2333	1	57.2333	1	69.84	4.102	0	3	51	LumB	1	0	0	0	1	0	2
BRCA-METABRIC-S1-MB-5495	228.8	0	228.8	0	42.64	3.04	0	2	20	LumA	1	0	1	0	1	0	1
BRCA-METABRIC-S1-MB-5497	237.5	0	237.5	0	69.56	3.04	0	2	20	LumB	1	0	1	0	0	1	3
BRCA-METABRIC-S1-MB-5498	225.167	0	225.167	0	64.1	4.03	0	3	15	Her2	1	0	0	0	0	1	3
BRCA-METABRIC-S1-MB-5499	123.733	0	123.733	0	65.5	2.04	0	1	20	LumA	1	0	1	0	0	0	1
BRCA-METABRIC-S1-MB-5502	189.733	0	189.733	0	51.62	3.056	0	2	28	LumB	1	0	1	0	0	1	3
BRCA-METABRIC-S1-MB-5505	164.6	1	164.6	1	74.26	3.03	0	2	15	LumB	1	0	1	0	0	1	3
BRCA-METABRIC-S1-MB-5510	103.1	1	103.1	1	75.73	4.07	0	3	35	LumA	1	0	1	0	1	0	1
BRCA-METABRIC-S1-MB-5511	158.967	0	158.967	0	54.18	4.04	0	3	20	Her2	0	0	1	0	0	0	2
BRCA-METABRIC-S1-MB-5513	36.6333	1	36.6333	1	86.55	5.058	4	2	29	Basal	1	0	1	0	1	0	1
BRCA-METABRIC-S1-MB-5514	182.9	0	182.9	0	63.45	4.04	1	2	20	LumA	1	0	1	0	1	1	2
BRCA-METABRIC-S1-MB-5518	30.8667	1	30.8667	1	72.39	5.04	1	3	20	LumB	1	0	1	0	1	1	3
BRCA-METABRIC-S1-MB-5519	169.233	1	169.233	0	72.61	4.09	1	2	45	LumA	1	0	1	0	1	0	3
BRCA-METABRIC-S1-MB-5520	16.3	1	16.3	1	38.49	6.05	4	3	25	LumA	1	0	0	0	1	0	3
BRCA-METABRIC-S1-MB-5521	124.8	0	124.8	0	69.27	4.09	0	3	45	LumB	1	0	0	0	1	1	1
BRCA-METABRIC-S1-MB-5525	2	0	2	0	63.2	4.056	0	3	28	LumB	1	0	0	0	1	1	3
BRCA-METABRIC-S1-MB-5526	151.067	0	151.067	0	45.42	4.04	0	3	20	Basal	0	0	0	0	0	1	2
BRCA-METABRIC-S1-MB-5527	180.567	0	180.567	0	53.48	5.022	8	2	11	Her2	0	1	0	1	1	1	1
BRCA-METABRIC-S1-MB-5529	14.8	1	14.8	1	40.21	5.07	2	3	35	Basal	0	0	0	1	0	1	2
BRCA-METABRIC-S1-MB-5530	185.933	0	185.933	0	50.61	5.05	2	3	25	Basal	1	0	1	0	1	0	2
BRCA-METABRIC-S1-MB-5531	183.967	0	183.967	0	66.56	3.03	0	2	15	Basal	0	0	0	0	0	1	1
BRCA-METABRIC-S1-MB-5532	79.8667	1	79.8667	1	69.66	4.06	2	2	30	LumA	1	0	0	0	1	0	2
BRCA-METABRIC-S1-MB-5533	158.033	0	158.033	0	71.64	5.04	1	3	20	Normal	1	0	1	0	1	1	2
BRCA-METABRIC-S1-MB-5534	79.1	1	79.1	1	80.09	5.05	10	2	25	LumB	1	0	0	0	1	1	2
BRCA-METABRIC-S1-MB-5535	120.133	1	120.133	1	49.87	6.044	4	3	22	Her2	0	1	0	1	1	1	3
BRCA-METABRIC-S1-MB-5540	48.4333	1	48.4333	1	76.53	6.04	4	3	20	LumB	1	1	0	0	1	0	3
BRCA-METABRIC-S1-MB-5541	200.133	0	200.133	0	60.13	3.04	0	2	20	LumA	1	0	1	0	1	1	1
BRCA-METABRIC-S1-MB-5543	34.4333	1	34.4333	0	79.11	4.08	0	3	40	LumA	1	0	1	0	1	0	3
BRCA-METABRIC-S1-MB-5546	233.267	0	233.267	0	40.96	3.01	0	2	5	Normal	1	0	1	0	0	0	1
BRCA-METABRIC-S1-MB-5547	98.5667	0	98.5667	0	43.08	5.06	1	3	30	Basal	0	0	0	1	0	1	3
BRCA-METABRIC-S1-MB-5548	25.3333	0	25.3333	0	62.43	4.1	0	3	50	Basal	0	0	0	0	0	0	1
BRCA-METABRIC-S1-MB-5549	88.9333	1	88.9333	1	54.83	4.04	2	2	20	Her2	0	1	0	1	0	1	3
BRCA-METABRIC-S1-MB-5550	171.3	1	171.3	0	84.3	3.052	0	2	26	LumA	1	0	1	0	1	0	2
BRCA-METABRIC-S1-MB-5551	182.233	0	182.233	0	67.24	4.054	0	3	27	Basal	0	0	0	0	1	1	1
BRCA-METABRIC-S1-MB-5552	34.7	1	34.7	1	69.77	2.08	2		40	LumB	1	0	1	0	1	0	2
BRCA-METABRIC-S1-MB-5553	154.5	1	154.5	0	70.52	3.06	0	2	30	LumB	1	0	1	0	1	0	2
BRCA-METABRIC-S1-MB-5554	229.833	0	229.833	0	57.75	2.052	0	1	26	LumA	1	0	1	0	1	1	1
BRCA-METABRIC-S1-MB-5556	225.4	0	225.4	0	53.56	4.04	0	3	20	LumB	1	0	0	0	1	1	1
BRCA-METABRIC-S1-MB-5558	25.0333	0	25.0333	0	35.13	5.15	1	3	75	Basal	0	1	1	1	0	0	1
BRCA-METABRIC-S1-MB-5559	18.8333	1	18.8333	1	42.12	5.096	1	3	48	Basal	1	0	1	1	0	1	1
BRCA-METABRIC-S1-MB-5560	186.6	0	186.6	0	44.05	3.03	0	2	15	Basal	0	0	0	0	0	1	1
BRCA-METABRIC-S1-MB-5562	102.967	1	102.967	0	73.93	3.03	0	2	15	LumB	1	0	1	0	0	1	2
BRCA-METABRIC-S1-MB-5563	117.667	1	117.667	0	76.3	3.03	0	2	15	LumA	1	0	0	0	0	0	2
BRCA-METABRIC-S1-MB-5565	194.1	1	194.1	0	64.27	5.06	2	3	30	Basal	0	0	1	1	1	1	1
BRCA-METABRIC-S1-MB-5566	234.4	0	234.4	0	38.44	6.064	14	3	32	Basal	0	0	0	1	1	1	1
BRCA-METABRIC-S1-MB-5567	178.567	1	178.567	0	74.95	3.04	0	2	20	LumA	1	0	1	0	1	1	3
BRCA-METABRIC-S1-MB-5571	153.867	1	153.867	1	78.84	4.05	1	2	25	LumA	1	0	1	0	1	0	3
BRCA-METABRIC-S1-MB-5572	178.633	0	178.633	0	47.88	4.03	0	3	15	Basal	0	0	0	0	0	1	1
BRCA-METABRIC-S1-MB-5575	117.667	1	117.667	0	52.63	3.04	0	2	20	LumB	1	0	1	0	1	1	3
BRCA-METABRIC-S1-MB-5576	194	0	194	0	67.79	4.04	0	3	20	LumB	1	0	1	0	1	1	3
BRCA-METABRIC-S1-MB-5577	55.4	1	55.4	1	68.64	6.12	8	3	60	Her2	0	0	0	0	1	0	2
BRCA-METABRIC-S1-MB-5579	90.6	1	90.6	1	68.82	6.06	4	3	30	LumA	1	0	1	0	1	1	1
BRCA-METABRIC-S1-MB-5580	71.6333	1	71.6333	0	75.28	3.05	0	2	25	LumA	1	0	1	0	1	0	1
BRCA-METABRIC-S1-MB-5582	222.333	0	222.333	0	46.43	3.02	0	2	10	LumA	1	0	1	0	0	1	1
BRCA-METABRIC-S1-MB-5583	111.367	0	111.367	0	50.75	3.032	0	2	16	LumA	1	0	1	0	0	1	2
BRCA-METABRIC-S1-MB-5584	91.1	1	91.1	0	69.55	4.04	0	3	20	Her2	1	0	0	0	1	0	3
BRCA-METABRIC-S1-MB-5585	53.9	1	53.9	1	75.88	3.07	0	2	35	LumA	1	0	0	0	1	0	2
BRCA-METABRIC-S1-MB-5588	81.1333	1	81.1333	1	66.55	5.036	2	3	18	Normal	1	0	0	0	1	0	1
BRCA-METABRIC-S1-MB-5589	185.133	0	185.133	0	70.86	3.04	0	2	20	LumA	1	0	1	0	1	1	1
BRCA-METABRIC-S1-MB-5590	17.8333	0	17.8333	0	64.93	4.052	0	3	26	LumB	1	0	1	0	1	0	2
BRCA-METABRIC-S1-MB-5591	155.367	1	155.367	0	46.28	3.03	0	2	15	LumA	1	0	1	0	1	0	2
BRCA-METABRIC-S1-MB-5592	26.3333	1	26.3333	0	66.01	3.04	0	2	20	LumB	1	0	1	0	0	1	1
BRCA-METABRIC-S1-MB-5593	92.5	1	92.5	1	40.53	5.07	1	3	35	Her2	0	1	0	1	0	1	3
BRCA-METABRIC-S1-MB-5596	167.933	1	167.933	1	54.27	5.06	20	2	30	LumA	1	0	1	0	1	0	2
BRCA-METABRIC-S1-MB-5597	32.7333	1	32.7333	0	75.38	4.06	1	2	30	LumA	1	0	1	0	1	0	3
BRCA-METABRIC-S1-MB-5599	224.867	0	224.867	0	62.88	4.04	3	2	20	LumA	1	0	1	0	1	1	2
BRCA-METABRIC-S1-MB-5601	214.8	1	214.8	0	61.73	4.032	3	2	16	LumA	1	0	0	0	1	1	1
BRCA-METABRIC-S1-MB-5602	224.433	0	224.433	0	39.7	6.08	8	3	40	Basal	0	0	0	1	0	1	3
BRCA-METABRIC-S1-MB-5603	171.633	1	171.633	0	70.79	4.04	2	2	20	LumA	1	0	0	0	1	1	1
BRCA-METABRIC-S1-MB-5604	145.633	0	145.633	0	66.88	4.05	2	2	25	LumB	1	0	1	0	1	1	3
BRCA-METABRIC-S1-MB-5605	123.7	0	123.7	0	40.37	3.05	0	2	25	LumB	1	0	1	0	0	1	1
BRCA-METABRIC-S1-MB-5613	212.367	1	212.367	0	80.21	4.1	1	2	50	LumB	1	0	1	0	1	0	3
BRCA-METABRIC-S1-MB-5614	116.433	1	116.433	1	62.87	4.034	0	3	17	LumA	1	0	1	0	0	1	3
BRCA-METABRIC-S1-MB-5616	180.633	0	180.633	0	41.53	6.04	4	3	20	Basal	0	0	0	1	0	1	1
BRCA-METABRIC-S1-MB-5617	128.2	1	128.2	0	81.63	4.064	1	2	32	LumA	1	0	1	0	1	1	2
BRCA-METABRIC-S1-MB-5620	42.0667	1	42.0667	1	79.42	4.062	2	2	31	LumA	1	0	1	0	1	0	3
BRCA-METABRIC-S1-MB-5622	182.933	0	182.933	0	62.89	4.046	0	3	23	LumB	1	0	1	0	1	1	3
BRCA-METABRIC-S1-MB-5623	137.8	1	137.8	0	44.99	3.04	0	2	20	LumB	1	0	1	0	1	0	2
BRCA-METABRIC-S1-MB-5624	136	0	136	0	55.43	5.05	1	3	25	Basal	0	0	0	1	1	1	3
BRCA-METABRIC-S1-MB-5625	32.3	1	32.3	1	45.51	5.08	2	3	40	Basal	0	0	0	1	0	0	2
BRCA-METABRIC-S1-MB-5626	82.9667	0	82.9667	0	73.75	5.04	5	2	20	LumA	1	0	0	0	1	1	2
BRCA-METABRIC-S1-MB-5628	42.6	1	42.6	1	65.06	6	4	3		LumB	1	1	1	0	1	1	1
BRCA-METABRIC-S1-MB-5629	103.8	1	103.8	0	71.36	3.06	0	2	30	LumA	1	0	1	0	1	1	1
BRCA-METABRIC-S1-MB-5632	38.1667	1	38.1667	1	78.55	5.07	4	2	35	LumB	1	0	0	0	1	1	3
BRCA-METABRIC-S1-MB-5633	35.0333	1	35.0333	1	62.7	6.06	7	3	30	Basal	0	0	0	1	0	1	3
BRCA-METABRIC-S1-MB-5634	62.9	1	62.9	1	55.53	4.06	0	3	30	Basal	0	0	0	0	0	0	3
BRCA-METABRIC-S1-MB-5635	21.0667	1	21.0667	1	57.2	3.03	0	2	15	LumA	1	0	0	0	1	1	3
BRCA-METABRIC-S1-MB-5636	108.3	1	108.3	0	68.49	2.06	2		30	LumB	1	0	1	0	1	0	3
BRCA-METABRIC-S1-MB-5638	195.7	1	195.7	0	65.14	3.04	0	2	20	LumA	1	0	1	0	1	1	3
BRCA-METABRIC-S1-MB-5640	172.3	0	172.3	0	58	3.002	0	2	1	Normal	1	0	1	0	0	0	1
BRCA-METABRIC-S1-MB-5641	181.867	0	181.867	0	78.64	4.044	0	3	22	LumB	1	0	1	0	1	1	3
BRCA-METABRIC-S1-MB-5642	156.8	1	156.8	0	68.13	4.068	1	2	34	LumA	1	0	1	0	1	1	2
BRCA-METABRIC-S1-MB-5645	22.2333	1	22.2333	0	71.31	3.04	0	2	20	LumA	1	0	1	0	1	1	2
BRCA-METABRIC-S1-MB-5646	167.1	1	167.1	0	58.4	4.06	0	3	30	LumB	1	0	0	0	1	1	3
BRCA-METABRIC-S1-MB-5647	30.8	1	30.8	0	65.43	6.07	11	3	35	LumA	1	0	0	0	1	1	3
BRCA-METABRIC-S1-MB-5648	199.967	1	199.967	0	74.92	4.08	2	2	40	LumA	1	0	1	0	1	1	1
BRCA-METABRIC-S1-MB-5651	21	1	21	1	51.98	5.052	1	3	26	Basal	0	0	0	1	1	1	2
BRCA-METABRIC-S1-MB-5652	104.667	1	104.667	0	68.75	4.03	0	3	15	Normal	1	0	0	0	1	1	2
BRCA-METABRIC-S1-MB-5653	194.6	0	194.6	0	60.72	4.05	0	3	25	LumB	1	0	0	0	1	0	2
BRCA-METABRIC-S1-MB-5654	173.033	1	173.033	0	82.94	4.11	1	2	55	LumB	1	0	1	0	1	0	2
BRCA-METABRIC-S1-MB-5655	191.8	0	191.8	0	67.57	4.05	0	3	25	Basal	0	0	0	0	1	0	1
BRCA-METABRIC-S1-MB-5656	126.4	1	126.4	0	74.76	3.032	0	2	16	Normal	1	0	1	0	0	0	1
BRCA-METABRIC-S1-MB-6001	135.3	1	135.3	0	68.7	3.03	0	2	15	LumA	1	0	0	0	1	0	2
BRCA-METABRIC-S1-MB-6006	63.5667	1	63.5667	0	86.61	2.032	0	1	16	LumA	1	0	1	0	1	0	2
BRCA-METABRIC-S1-MB-6007	70.5333	1	70.5333	0	70.65	3.05	0	2	25	Her2	1	0	0	0	1	0	2
BRCA-METABRIC-S1-MB-6008	69.1	1	69.1	1	80.33	4.05	0	3	25	LumB	1	0	1	0	0	0	3
BRCA-METABRIC-S1-MB-6010	218.233	0	218.233	0	70.28	4.03	0	3	15	LumB	1	0	0	0	1	0	2
BRCA-METABRIC-S1-MB-6011	211.133	1	211.133	1	59.22	1.05	0		25	LumB	1	0	0	0	0	0	3
BRCA-METABRIC-S1-MB-6012	144.433	1	144.433	0	67.46	3.066	0	2	33	LumA	1	0	1	0	0	0	3
BRCA-METABRIC-S1-MB-6014	191.933	1	191.933	0	44.48	2.114	0	1	57	Normal	1	0	1	0	0	0	1
BRCA-METABRIC-S1-MB-6016	143.533	1	143.533	0	87.32	3.046	0	2	23	LumA	1	0	1	0	0	0	3
BRCA-METABRIC-S1-MB-6017	70.9	1	70.9	0	72.19	2.06	0	1	30	LumA	1	0	1	0	1	0	2
BRCA-METABRIC-S1-MB-6018	143.167	1	143.167	1	65.03	3.05	0	2	25	LumA	1	0	1	0	0	0	3
BRCA-METABRIC-S1-MB-6019	13.5333	1	13.5333	0	67	3.14	0	2	70	Normal	1	0	0	0	0	0	3
BRCA-METABRIC-S1-MB-6020	48.2667	1	48.2667	0	75.63	3.04	0	2	20	LumB	1	1	0	0	0	0	3
BRCA-METABRIC-S1-MB-6021	301.233	0	301.233	0	51.94	3	0	2		LumA	1	0	1	0	0	0	2
BRCA-METABRIC-S1-MB-6022	52.0667	1	52.0667	1	90	4.1	2	2	50	LumB	1	0	1	0	1	0	3
BRCA-METABRIC-S1-MB-6023	232.967	0	232.967	0	60.28	3.068	0	2	34	Normal	1	0	0	0	0	0	1
BRCA-METABRIC-S1-MB-6024	252.267	1	252.267	1	65.63	4.04	2	2	20	LumA	1	0	1	0	0	0	1
BRCA-METABRIC-S1-MB-6026	49.7333	1	49.7333	0	87.75	3.05	0	2	25	LumB	1	0	0	0	0	0	3
BRCA-METABRIC-S1-MB-6029	278.367	1	278.367	1	63.35	6.02	6	3	10	LumA	1	0	1	0	1	1	2
BRCA-METABRIC-S1-MB-6030	145.367	1	145.367	0	66.76	2.04	0	1	20	LumA	1	0	1	0	1	0	1
BRCA-METABRIC-S1-MB-6036	287.933	0	287.933	0	44.65	4.04	0	3	20	Basal	0	1	0	0	0	0	2
BRCA-METABRIC-S1-MB-6039	73.1333	1	73.1333	0	65.96	5.07	1	3	35	Her2	1	0	1	0	1	0	3
BRCA-METABRIC-S1-MB-6042	263.433	0	263.433	0	70.12	3.06	0	2	30	Normal	1	0	1	0	0	0	2
BRCA-METABRIC-S1-MB-6044	219.1	1	219.1	0	70.64	3.06	0	2	30	Her2	1	0	0	0	0	0	2
BRCA-METABRIC-S1-MB-6047	37.8667	1	37.8667	1	72.94	5.03	12	2	15	Her2	1	0	1	0	1	0	3
BRCA-METABRIC-S1-MB-6048	168.2	1	168.2	0	58.84	3.05	0	2	25	Her2	1	1	1	0	1	0	2
BRCA-METABRIC-S1-MB-6049	264.233	0	264.233	0	62.29	3.08	0	2	40	Her2	1	1	1	0	0	0	3
BRCA-METABRIC-S1-MB-6050	192.2	0	192.2	0	51.07	3.04	0	2	20	LumA	1	0	1	0	0	0	2
BRCA-METABRIC-S1-MB-6051	186.833	1	186.833	1	65.39	4.072	1	2	36	LumA	1	0	0	0	1	0	3
BRCA-METABRIC-S1-MB-6052	255.367	0	255.367	0	36.47	4.03	0	3	15	Basal	0	0	0	0	0	0	1
BRCA-METABRIC-S1-MB-6053	250.8	0	250.8	0	69.39	3.052	2	1	26	LumB	1	0	0	0	1	0	1
BRCA-METABRIC-S1-MB-6055	200.433	0	200.433	0	33.08	5.05	2	3	25	Basal	0	0	0	1	0	1	1
BRCA-METABRIC-S1-MB-6058	22.6667	1	22.6667	1	41.79	4.036	2	2	18	Basal	0	0	0	1	0	0	3
BRCA-METABRIC-S1-MB-6059	278.467	0	278.467	0	50.88	4.096	1	2	48	Normal	1	0	1	1	0	0	1
BRCA-METABRIC-S1-MB-6060	38.0333	1	38.0333	0	53.79	4.06	0	3	30	LumB	1	0	1	0	0	0	3
BRCA-METABRIC-S1-MB-6062	282.367	0	282.367	0	31.6	4.044	0	3	22	Basal	0	0	0	0	0	1	2
BRCA-METABRIC-S1-MB-6063	15.6	1	15.6	1	58.9	6.24	16	3	120	Normal	0	1	0	1	0	0	3
BRCA-METABRIC-S1-MB-6065	188.533	1	188.533	0	76.69	3.096	1	1	48	LumA	1	0	1	0	1	0	3
BRCA-METABRIC-S1-MB-6068	182.6	1	182.6	0	43.75	3	0	2		Basal	0	0	1	0	0	0	1
BRCA-METABRIC-S1-MB-6069	258.133	1	258.133	0	75.55	5.04	5	2	20	LumA	1	0	1	0	1	1	1
BRCA-METABRIC-S1-MB-6071	57.4	1	57.4	1	72.81	5.068	7	2	34	LumA	1	0	1	0	1	0	3
BRCA-METABRIC-S1-MB-6075	182.333	1	182.333	1	84.04	3.05	0	2	25	LumB	1	0	1	0	0	0	2
BRCA-METABRIC-S1-MB-6077	170.267	1	170.267	0	70.92	3.032	0	2	16	NC	1	0	1	0	0	0	3
BRCA-METABRIC-S1-MB-6079	239.167	1	239.167	1	68.91	3	0	2		LumB	1	0	0	0	1	1	1
BRCA-METABRIC-S1-MB-6080	54.1	1	54.1	1	79.04	6.06	5	3	30	LumB	1	0	1	0	1	1	2
BRCA-METABRIC-S1-MB-6082	102.5	1	102.5	1	46.47	5.14	8	2	70	Normal	1	1	0	1	0	0	3
BRCA-METABRIC-S1-MB-6083	164.033	1	164.033	0	73.03	3.042	0	2	21	LumA	1	0	1	0	1	0	2
BRCA-METABRIC-S1-MB-6085	23.9	0	23.9	0	58.38	5.052	4	2	26	Her2	0	1	0	1	1	0	1
BRCA-METABRIC-S1-MB-6092	2.3	1	2.3	0	80.59	3.042	0	2	21	Normal	1	0	0	0	0	0	3
BRCA-METABRIC-S1-MB-6097	159.7	1	159.7	0	68.59	4.016	1	2	8	LumA	1	0	0	0	1	1	3
BRCA-METABRIC-S1-MB-6098	10.6333	1	10.6333	1	28.29	5.16	1	3	80	Basal	0	0	0	1	0	0	3
BRCA-METABRIC-S1-MB-6100	10.0667	1	10.0667	1	53.45	4.06	2	2	30	Her2	0	1	0	1	0	1	3
BRCA-METABRIC-S1-MB-6101	77.5	1	77.5	0	82.51	3.07	0	2	35	Normal	1	0	1	0	0	0	3
BRCA-METABRIC-S1-MB-6103	239.4	0	239.4	0	66.28	3	0	2		Normal	1	0	0	0	1	0	3
BRCA-METABRIC-S1-MB-6105	192.2	1	192.2	0	78.93	2.026	0	1	13	Her2	1	1	1	0	0	0	3
BRCA-METABRIC-S1-MB-6107	123.333	1	123.333	0	71.38	4	0	3		Normal	1	0	1	0	1	0	3
BRCA-METABRIC-S1-MB-6108	193.967	0	193.967	0	38.01	3.036	0	2	18	LumA	1	0	1	0	1	0	2
BRCA-METABRIC-S1-MB-6113	124.567	1	124.567	1	39.41	4.04	2	2	20	Her2	1	1	0	1	0	0	3
BRCA-METABRIC-S1-MB-6114	66.8333	0	66.8333	0	70.76	5.056	10	2	28	Her2	1	1	1	1	0	0	3
BRCA-METABRIC-S1-MB-6116	193.133	0	193.133	0	66.13	3.06	0	2	30	Her2	1	1	1	0	0	0	2
BRCA-METABRIC-S1-MB-6118	264.6	0	264.6	0	41.11	3.03	0	2	15	LumA	1	0	1	0	0	1	2
BRCA-METABRIC-S1-MB-6122	260.2	0	260.2	0	54.74	4.07	3	2	35	Basal	1	0	1	1	0	0	2
BRCA-METABRIC-S1-MB-6124	115.633	1	115.633	0	76.99	6.03	15	3	15	LumA	1	0	1	0	1	0	3
BRCA-METABRIC-S1-MB-6125	153.9	1	153.9	0	63.27	3.03	0	2	15	Normal	1	0	1	0	1	0	1
BRCA-METABRIC-S1-MB-6131	257.667	0	257.667	0	57.27	3.122	0	2	61	Her2	0	1	0	0	0	0	2
BRCA-METABRIC-S1-MB-6133	61.8	1	61.8	1	74.6	3.078	0	2	39	LumA	1	0	0	0	0	0	2
BRCA-METABRIC-S1-MB-6135	78.6	1	78.6	0	69.38	4.03	1	2	15	LumB	1	0	1	0	1	0	3
BRCA-METABRIC-S1-MB-6138	25.6333	1	25.6333	1	85.85	6.074	4	3	37	LumB	1	0	0	0	1	0	1
BRCA-METABRIC-S1-MB-6141	78.8667	1	78.8667	0	79.84	6	4	3		LumB	1	0	0	0	1	0	3
BRCA-METABRIC-S1-MB-6143	255.6	0	255.6	0	60.6	4.092	0	3	46	Basal	0	0	0	0	0	1	2
BRCA-METABRIC-S1-MB-6144	254.933	0	254.933	0	64.55	3.04	0	2	20	Basal	0	0	0	0	0	0	2
BRCA-METABRIC-S1-MB-6145	34.3333	1	34.3333	1	60.41	4.09	3	2	45	LumB	1	0	0	0	1	0	3
BRCA-METABRIC-S1-MB-6146	89.6	1	89.6	1	51.04	5.012	3	3	6	Her2	1	0	1	0	1	0	2
BRCA-METABRIC-S1-MB-6147	238.067	1	238.067	0	76.01	2.03	0	1	15	Normal	1	0	1	0	1	0	2
BRCA-METABRIC-S1-MB-6149	74.9333	1	74.9333	0	70.9	2.052	0	1	26	LumA	1	0	1	0	0	0	2
BRCA-METABRIC-S1-MB-6150	77.6667	1	77.6667	0	59.47	3.042	0	2	21	LumB	1	0	0	0	0	0	2
BRCA-METABRIC-S1-MB-6152	228.9	0	228.9	0	60.62	3.034	0	2	17	Basal	0	0	0	0	0	0	3
BRCA-METABRIC-S1-MB-6154	195.3	0	195.3	0	71.74	3.05	0	2	25	LumB	1	0	1	0	0	0	2
BRCA-METABRIC-S1-MB-6156	58.9333	1	58.9333	1	49.5	4.05	0	3	25	Her2	0	1	1	0	0	0	1
BRCA-METABRIC-S1-MB-6157	15.8667	1	15.8667	1	86.29	6.07	14	3	35	Basal	1	1	0	0	1	1	2
BRCA-METABRIC-S1-MB-6160	247.367	0	247.367	0	46.23	4	1	2		Her2	0	1	0	1	0	0	2
BRCA-METABRIC-S1-MB-6163	88.6667	1	88.6667	0	71.62	5.07	6	2	35	LumA	1	0	1	0	1	0	2
BRCA-METABRIC-S1-MB-6164	205.9	0	205.9	0	77.45	5.026	5	2	13	LumB	1	0	1	0	1	0	2
BRCA-METABRIC-S1-MB-6167	122.8	1	122.8	0	75.02	5.03	6	2	15	LumA	1	0	0	0	1	0	1
BRCA-METABRIC-S1-MB-6168	225.7	1	225.7	0	64.95	3.04	0	2	20	LumA	1	0	1	0	0	0	2
BRCA-METABRIC-S1-MB-6169	84.7333	1	84.7333	0	39.17	4.05	0	3	25	Basal	0	1	0	0	0	0	1
BRCA-METABRIC-S1-MB-6171	220.3	0	220.3	0	70.91	3.08	0	2	40	LumA	1	0	1	0	1	0	3
BRCA-METABRIC-S1-MB-6178	33.1333	1	33.1333	1	38.58	6.064	8	3	32	Basal	0	0	0	0	0	0	1
BRCA-METABRIC-S1-MB-6179	58.4667	1	58.4667	1	59.08	2.066	0	1	33	LumA	1	0	1	0	0	0	3
BRCA-METABRIC-S1-MB-6181	54.9333	1	54.9333	0	83.09	3.03	1	1	15	LumA	1	0	1	0	1	0	1
BRCA-METABRIC-S1-MB-6182	208.8	0	208.8	0	56.47	4.042	0	3	21	Her2	0	1	0	0	0	1	3
BRCA-METABRIC-S1-MB-6183	79.1333	1	79.1333	0	66.24	3.036	0	2	18	LumB	1	0	1	0	0	0	2
BRCA-METABRIC-S1-MB-6184	185.7	1	185.7	1	35.02	6.1	9	3	50	Her2	1	0	1	1	1	0	3
BRCA-METABRIC-S1-MB-6185	197.733	1	197.733	0	75.44	2.032	0	1	16	LumA	1	0	1	0	0	0	2
BRCA-METABRIC-S1-MB-6187	37.7667	1	37.7667	0	70.35	4.158	0	3	79	Normal	1	0	1	0	1	0	1
BRCA-METABRIC-S1-MB-6188	23.7667	0	23.7667	0	41.92	6.056	11	3	28	Basal	0	0	0	0	0	0	2
BRCA-METABRIC-S1-MB-6189	240.2	0	240.2	0	56.25	3.084	0	2	42	LumB	1	0	1	0	1	1	3
BRCA-METABRIC-S1-MB-6190	24.6333	1	24.6333	0	79.24	4.056	3	2	28	LumA	1	0	0	0	1	0	2
BRCA-METABRIC-S1-MB-6192	42.6333	1	42.6333	0	78.45	4.07	2	2	35	LumB	1	0	1	0	1	0	2
BRCA-METABRIC-S1-MB-6194	52.4667	1	52.4667	1	44.51	5.05	9	2	25	Normal	0	0	1	1	0	1	1
BRCA-METABRIC-S1-MB-6195	202.233	0	202.233	0	66.01	3.046	0	2	23	LumA	1	0	0	0	1	0	1
BRCA-METABRIC-S1-MB-6200	30.0667	1	30.0667	1	65.52	5.06	1	3	30	LumA	1	0	0	0	1	0	3
BRCA-METABRIC-S1-MB-6201	222.7	1	222.7	0	79.2	3.02	0	2	10	LumB	1	0	1	0	0	1	2
BRCA-METABRIC-S1-MB-6204	56.7667	1	56.7667	0	41.08	4.046	0	3	23	Normal	1	0	1	0	1	0	2
BRCA-METABRIC-S1-MB-6207	118.3	1	118.3	0	80.76	3.03	0	2	15	LumA	1	0	0	0	0	0	2
BRCA-METABRIC-S1-MB-6208	221.2	0	221.2	0	56.93	4.04	2	2	20	Normal	1	0	0	0	1	1	2
BRCA-METABRIC-S1-MB-6211	42.3	1	42.3	0	82.1	3.046	0	2	23	LumA	1	0	1	0	0	0	3
BRCA-METABRIC-S1-MB-6212	224.233	0	224.233	0	61.81	3.03	0	2	15	LumA	1	0	1	0	0	1	1
BRCA-METABRIC-S1-MB-6213	203.533	1	203.533	0	60.75	3.044	0	2	22	LumA	1	0	1	0	0	0	2
BRCA-METABRIC-S1-MB-6214	174.5	1	174.5	0	74.43	4.04	1	2	20	LumA	1	0	1	0	1	0	2
BRCA-METABRIC-S1-MB-6217	211.533	1	211.533	0	47.51	3	3	1		LumB	1	0	1	1	1	0	3
BRCA-METABRIC-S1-MB-6218	147.767	1	147.767	1	49.67	4.044	0	3	22	LumA	1	0	0	0	0	0	2
BRCA-METABRIC-S1-MB-6223	221.933	0	221.933	0	58.83	5.04	2	3	20	Basal	0	0	0	1	0	1	3
BRCA-METABRIC-S1-MB-6224	35.4667	1	35.4667	1	66.94	6.02	31	3	10	Her2	0	1	1	1	0	1	2
BRCA-METABRIC-S1-MB-6225	117.867	0	117.867	0	68.43	3.032	0	2	16	LumA	1	0	1	0	0	0	1
BRCA-METABRIC-S1-MB-6226	35.3667	1	35.3667	0	73.37	3.074	0	2	37	Normal	1	0	1	0	1	0	3
BRCA-METABRIC-S1-MB-6228	200.1	0	200.1	0	37.33	5.04	3	3	20	Basal	0	0	1	0	0	0	1
BRCA-METABRIC-S1-MB-6229	0.1	1	0.1	1	75.33	2.03	0	1	15	LumA	1	0	1	0	0	0	2
BRCA-METABRIC-S1-MB-6230	74.8	1	74.8	1	52.95	5.042	4	2	21	LumA	1	0	1	0	1	0	2
BRCA-METABRIC-S1-MB-6231	72.5667	1	72.5667	0	77.96	4.04	0	3	20	Normal	1	0	1	0	0	0	3
BRCA-METABRIC-S1-MB-6232	85	1	85	0	71.22	5.06	4	2	30	LumA	1	0	1	0	1	0	3
BRCA-METABRIC-S1-MB-6233	201.167	0	201.167	0	70.65	2.04	0	1	20	LumB	1	0	1	0	0	1	3
BRCA-METABRIC-S1-MB-6234	213.367	0	213.367	0	66.35	3	0	2		Normal	1	0	1	0	0	0	1
BRCA-METABRIC-S1-MB-6237	105.2	1	105.2	0	75.62	4.04	0	3	20	Basal	0	0	0	0	0	0	3
BRCA-METABRIC-S1-MB-6238	172.967	1	172.967	1	84.87	3.058	0	2	29	LumA	1	0	1	0	0	0	1
BRCA-METABRIC-S1-MB-6239	200.333	0	200.333	0	52.84	5.04	6	2	20	Normal	1	0	1	1	0	1	1
BRCA-METABRIC-S1-MB-6242	165.433	0	165.433	0	41.29	6.11	8	3	55	Basal	0	0	0	1	0	1	1
BRCA-METABRIC-S1-MB-6245	177.633	0	177.633	0	47.01	4.04	0	3	20	Basal	0	0	0	0	0	0	3
BRCA-METABRIC-S1-MB-6246	52.9	1	52.9	0	58.39	5.06	2	3	30	Her2	0	1	0	1	0	0	3
BRCA-METABRIC-S1-MB-6248	182.833	0	182.833	0	51.22	5.11	1	3	55	Basal	0	0	0	1	1	1	1
BRCA-METABRIC-S1-MB-6251	14.7	1	14.7	1	48.59	5.06	1	3	30	Basal	0	0	0	1	0	1	3
BRCA-METABRIC-S1-MB-6253	194.367	0	194.367	0	62.9	2.022	0	1	11	LumA	1	0	1	0	0	1	1
BRCA-METABRIC-S1-MB-6254	60.9	1	60.9	1	78.69	3.142	0	2	71	LumB	1	0	1	0	1	0	1
BRCA-METABRIC-S1-MB-6256	127.833	1	127.833	0	67.33	2.028	0	1	14	LumA	1	0	1	0	0	1	1
BRCA-METABRIC-S1-MB-6257	91	0	91	0	49.38	4.032	0	3	16	LumB	1	0	1	0	1	1	1
BRCA-METABRIC-S1-MB-6263	75.8667	0	75.8667	0	79.42	5.048	8	2	24	LumA	1	0	0	0	1	0	3
BRCA-METABRIC-S1-MB-6271	157.733	0	157.733	0	64.4	3.05	0	2	25	LumA	1	0	0	0	0	0	3
BRCA-METABRIC-S1-MB-6272	22.4	1	22.4	1	36.93	5	3	3		Basal	0	0	0	1	0	1	3
BRCA-METABRIC-S1-MB-6273	189.433	0	189.433	0	43.08	4.032	1	2	16	LumA	1	0	1	1	0	0	3
BRCA-METABRIC-S1-MB-6280	27.8667	1	27.8667	1	53.68	5.088	1	3	44	Basal	0	0	0	1	0	1	3
BRCA-METABRIC-S1-MB-6281	3.5	1	3.5	0	75.1	5.01	7	2	5	LumB	1	0	1	0	1	0	1
BRCA-METABRIC-S1-MB-6283	92.4	1	92.4	0	73.07	5.05	1	3	25	LumA	1	0	1	0	1	0	1
BRCA-METABRIC-S1-MB-6284	88.3333	1	88.3333	0	67.81	3.06	0	2	30	LumB	1	0	1	0	1	1	3
BRCA-METABRIC-S1-MB-6286	49.5333	1	49.5333	0	85.17	3.04	0	2	20	LumA	1	0	1	0	0	0	3
BRCA-METABRIC-S1-MB-6287	35.2	1	35.2	1	58.08	5.07	1	3	35	LumB	1	0	1	1	0	1	3
BRCA-METABRIC-S1-MB-6288	100.3	1	100.3	1	74.33	4.046	0	3	23	LumB	1	0	1	0	1	1	3
BRCA-METABRIC-S1-MB-6297	170.867	0	170.867	0	52.55	3.06	0	2	30	LumA	1	0	0	0	1	1	3
BRCA-METABRIC-S1-MB-6300	63.8333	1	63.8333	0	62.92	4.03	1	2	15	LumB	1	0	1	0	1	0	1
BRCA-METABRIC-S1-MB-6302	125.867	1	125.867	0	67.78	6.054	5	3	27	LumB	1	0	0	0	1	1	3
BRCA-METABRIC-S1-MB-6305	89.5333	1	89.5333	1	52.85	5.06	3	3	30	Basal	0	0	0	1	0	1	2
BRCA-METABRIC-S1-MB-6306	64.6	1	64.6	0	78.22	4.058	0	3	29	LumB	1	0	1	0	1	1	2
BRCA-METABRIC-S1-MB-6308	151.933	1	151.933	0	81.75	5.046	9	2	23	LumA	1	0	1	0	1	1	3
BRCA-METABRIC-S1-MB-6312	162.767	0	162.767	0	85.02	4.078	0	3	39	LumB	1	0	0	0	1	0	3
BRCA-METABRIC-S1-MB-6314	134.833	0	134.833	0	68.57	3.028	0	2	14	Her2	1	1	0	0	0	0	2
BRCA-METABRIC-S1-MB-6317	29.2333	1	29.2333	0	86.9	5.106	3	3	53	LumB	1	0	1	0	1	0	1
BRCA-METABRIC-S1-MB-6318	109.233	1	109.233	0	81.37	4.07	0	3	35	Her2	0	0	0	0	0	0	3
BRCA-METABRIC-S1-MB-6319	154.7	0	154.7	0	57.9	5.124	6	2	62	Normal	1	0	1	1	1	1	1
BRCA-METABRIC-S1-MB-6322	80.3667	1	80.3667	0	80.93	5.05	9	2	25	LumB	1	0	0	0	1	1	1
BRCA-METABRIC-S1-MB-6327	18.2667	1	18.2667	1	76.56	4.12	10	1	60	LumB	1	0	0	0	1	1	2
BRCA-METABRIC-S1-MB-6328	126.667	0	126.667	0	75.89	2.06	0	1	30	LumA	1	0	1	0	1	0	1
BRCA-METABRIC-S1-MB-6329	81.5	1	81.5	0	68.48	4.046	0	3	23	LumB	1	0	1	0	1	0	2
BRCA-METABRIC-S1-MB-6330	140.333	0	140.333	0	36.81	4.04	2	2	20	Her2	0	1	0	1	1	1	3
BRCA-METABRIC-S1-MB-6334	128.1	0	128.1	0	60.12	4.042	0	3	21	Her2	1	1	1	0	1	0	3
BRCA-METABRIC-S1-MB-6336	17.2	1	17.2	1	63.22	6.05	18	3	25	Basal	0	0	0	1	0	1	3
BRCA-METABRIC-S1-MB-6337	110.867	1	110.867	0	58.25	6.11	14	3	55	Basal	0	1	0	1	0	1	3
BRCA-METABRIC-S1-MB-6344	152.933	1	152.933	1	82	3.12	0	2	60	LumB	1	0	0	0	0	0	2
BRCA-METABRIC-S1-MB-6346	281.5	0	281.5	0	63.2	3.044	0	2	22	LumB	1	0	1	0	0	1	2
BRCA-METABRIC-S1-MB-6358	37.8667	1	37.8667	1	57.77	3.05	0	2	25	Her2	0	1	0	0	0	0	3
BRCA-METABRIC-S1-MB-6359	85.0333	1	85.0333	1	73.42	3.044	0	2	22	Her2	1	0	0	0	0	0	3
BRCA-METABRIC-S1-MB-6363	16.7	1	16.7	1	60.77	6.05	7	3	25	Basal	0	1	0	1	0	1	3
BRCA-METABRIC-S1-MB-7000	97.4	0	97.4	0	69.28	4.022	1	2	11	LumB	1	0	1	0	1	0	2
BRCA-METABRIC-S1-MB-7001	102.7	0	102.7	0	72.71	3.02	0	2	10	LumA	1	1	0	0	1	1	1
BRCA-METABRIC-S1-MB-7002	57.9333	0	57.9333	0	74.52	3.032	0	2	16	LumB	1	0	1	0	1	0	2
BRCA-METABRIC-S1-MB-7003	91.2333	1	91.2333	0	50.44	4.054	2	2	27	Normal	1	0	1	0	1	0	1
BRCA-METABRIC-S1-MB-7004	50.4667	0	50.4667	0	74.2	5.06	4	2	30	LumA	1	0	0	0	1	1	1
BRCA-METABRIC-S1-MB-7005	45.3333	0	45.3333	0	70.84	3.052	2	1	26	LumB	1	0	0	0	1	1	1
BRCA-METABRIC-S1-MB-7006	109.933	0	109.933	0	58.8	3.038	1	1	19	LumA	1	0	1	0	1	1	1
BRCA-METABRIC-S1-MB-7007	58.6	0	58.6	0	54.44	5.034	1	3	17	Basal	0	0	0	1	0	1	2
BRCA-METABRIC-S1-MB-7008	50.9	1	50.9	0	69.94	4.048	0	3	24	Basal	0	0	0	0	0	0	1
BRCA-METABRIC-S1-MB-7009	54.7667	1	54.7667	1	68.28	5.054	2	3	27	Basal	0	0	0	1	0	1	1
BRCA-METABRIC-S1-MB-7010	74.0333	0	74.0333	0	70.25	2.046	0	1	23	LumA	1	0	1	0	1	0	3
BRCA-METABRIC-S1-MB-7011	70.0667	1	70.0667	0	68.9	4.08	0	3	40	LumB	1	0	1	0	1	1	2
BRCA-METABRIC-S1-MB-7012	19.8333	1	19.8333	1	60.96	4.04	0	3	20	Basal	0	0	0	1	0	1	2
BRCA-METABRIC-S1-MB-7013	46.4333	0	46.4333	0	30.53	2.036	0	1	18	LumA	1	0	1	0	1	1	1
BRCA-METABRIC-S1-MB-7014	68.7	0	68.7	0	67.57	5.038	1	3	19	Basal	1	0	1	0	1	1	2
BRCA-METABRIC-S1-MB-7015	78.1667	0	78.1667	0	63.79	4.05	0	3	25	LumB	1	0	1	0	1	1	2
BRCA-METABRIC-S1-MB-7017	135.333	0	135.333	0	36.63	5.054	1	3	27	Basal	0	0	0	1	0	1	2
BRCA-METABRIC-S1-MB-7018	86.5333	1	86.5333	1	72.12	4.08	3	2	40	Her2	1	0	0	1	0	1	1
BRCA-METABRIC-S1-MB-7019	80.7333	1	80.7333	0	68.44	3.042	0	2	21	LumB	1	0	1	0	1	0	2
BRCA-METABRIC-S1-MB-7020	71.6333	1	71.6333	1	44.47	5.054	2	3	27	Her2	0	1	0	1	0	0	3
BRCA-METABRIC-S1-MB-7022	85.5	0	85.5	0	70.61	3.068	0	2	34	LumB	1	0	1	0	1	0	1
BRCA-METABRIC-S1-MB-7023	27.9667	1	27.9667	1	66.66	5.08	2	3	40	Basal	0	0	0	1	0	1	2
BRCA-METABRIC-S1-MB-7024	70.2667	0	70.2667	0	54.92	4.036	0	3	18	LumB	1	0	0	0	1	0	3
BRCA-METABRIC-S1-MB-7025	80.2333	0	80.2333	0	65.22	4.026	0	3	13	Basal	0	0	0	0	0	1	1
BRCA-METABRIC-S1-MB-7026	111.7	1	111.7	0	35.27	4.052	1	2	26	LumB	1	0	1	0	1	1	2
BRCA-METABRIC-S1-MB-7027	36.9667	1	36.9667	1	60.56	6.03	12	3	15	Her2	0	1	0	1	0	1	2
BRCA-METABRIC-S1-MB-7028	89.8	0	89.8	0	65.94	4.056	2	2	28	LumB	1	0	0	0	1	1	2
BRCA-METABRIC-S1-MB-7029	76.8667	0	76.8667	0	43.45	2.046	0	1	23	LumA	1	0	1	0	1	1	1
BRCA-METABRIC-S1-MB-7030	31.3333	1	31.3333	0	74.21	4.1	1	2	50	Basal	0	0	0	0	1	1	1
BRCA-METABRIC-S1-MB-7031	85.3667	0	85.3667	0	60.58	5.08	1	3	40	Basal	0	0	0	1	0	1	3
BRCA-METABRIC-S1-MB-7032	71.4667	0	71.4667	0	79.36	2.046	0	1	23	LumA	1	0	1	0	1	0	1
BRCA-METABRIC-S1-MB-7034	75.1	0	75.1	0	78.73	3.086	0	2	43	LumA	1	0	1	0	1	0	1
BRCA-METABRIC-S1-MB-7035	32.0667	1	32.0667	1	45.3	6.1	13	3	50	Her2	0	1	0	1	0	1	3
BRCA-METABRIC-S1-MB-7036	120.433	0	120.433	0	54.48	5.036	2	3	18	Basal	0	0	0	1	0	1	2
BRCA-METABRIC-S1-MB-7037	86.4	0	86.4	0	68.74	2.03	0	1	15	LumA	1	0	1	0	0	1	1
BRCA-METABRIC-S1-MB-7038	81.0333	0	81.0333	0	57.62	5.044	1	3	22	Basal	0	0	0	1	0	1	2
BRCA-METABRIC-S1-MB-7039	49.2	1	49.2	1	78.19	4.124	1	2	62	Basal	0	0	0	0	1	0	1
BRCA-METABRIC-S1-MB-7040	71.8333	0	71.8333	0	81.32	4.044	1	2	22	LumA	1	0	0	0	1	0	2
BRCA-METABRIC-S1-MB-7041	101.967	1	101.967	0	79.48	1.05	0		25	LumA	1	0	1	0	1	0	1
BRCA-METABRIC-S1-MB-7042	88.5	0	88.5	0	61.72	3.052	1	1	26	LumB	1	0	1	0	1	1	1
BRCA-METABRIC-S1-MB-7043	91.5333	0	91.5333	0	72.65	4.036	0	3	18	Basal	1	0	1	0	1	1	3
BRCA-METABRIC-S1-MB-7044	86.8333	0	86.8333	0	67.24	3.03	0	2	15	Normal	1	0	1	0	1	1	2
BRCA-METABRIC-S1-MB-7045	94.9333	1	94.9333	1	61.39	3.04	0	2	20	Her2	0	0	0	0	1	1	1
BRCA-METABRIC-S1-MB-7046	146.4	1	146.4	0	76.02	3.046	0	2	23	Her2	1	1	0	0	1	1	2
BRCA-METABRIC-S1-MB-7048	88.4667	0	88.4667	0	36.27	3.028	0	2	14	Her2	1	0	0	0	1	1	3
BRCA-METABRIC-S1-MB-7049	102.033	0	102.033	0	48.75	4.036	0	3	18	Basal	0	0	0	0	0	1	1
BRCA-METABRIC-S1-MB-7050	65.1333	1	65.1333	1	64.99	4.045	1	2	22.5	Her2	1	1	1	1	1	1	3
BRCA-METABRIC-S1-MB-7051	85.9333	1	85.9333	1	63.44	3.04	0	2	20	Her2	1	0	0	0	1	1	3
BRCA-METABRIC-S1-MB-7052	106.133	0	106.133	0	45.45	4.0358	0	3	17.9	Basal	0	0	0	0	0	1	1
BRCA-METABRIC-S1-MB-7053	122.133	0	122.133	0	45.64	4.029	0	3	14.5	LumA	1	0	1	0	0	1	1
BRCA-METABRIC-S1-MB-7054	30.4333	1	30.4333	1	73.74	5.0256	2	3	12.8	Basal	0	0	1	1	1	0	1
BRCA-METABRIC-S1-MB-7055	9.13333	1	9.13333	1	54.87	4.052	0	3	26	Basal	0	0	0	0	0	0	3
BRCA-METABRIC-S1-MB-7056	117	0	117	0	71.82	5.042	7	2	21	LumA	1	0	1	0	1	0	3
BRCA-METABRIC-S1-MB-7057	43.8333	1	43.8333	1	72.81	4.044	2	2	22	Normal	0	0	0	1	1	0	2
BRCA-METABRIC-S1-MB-7058	122.5	0	122.5	0	45.81	3.054	4		27	Normal	1	0	1	0	1	0	1
BRCA-METABRIC-S1-MB-7059	119.333	0	119.333	0	50.55	6.048	23	3	24	Her2	0	1	0	1	0	1	3
BRCA-METABRIC-S1-MB-7060	112.667	1	112.667	0	69.25	4.1	6	1	50	LumA	1	0	0	0	1	1	1
BRCA-METABRIC-S1-MB-7061	96.7667	1	96.7667	0	61.6	3.04	0	2	20	Normal	1	0	0	0	1	1	1
BRCA-METABRIC-S1-MB-7062	95.8667	0	95.8667	0	63.77	3.032	1	1	16	LumA	1	0	1	0	1	1	2
BRCA-METABRIC-S1-MB-7063	86.6	0	86.6	0	76.77	4.04	0	3	20	LumA	1	0	1	0	1	1	2
BRCA-METABRIC-S1-MB-7065	107.867	0	107.867	0	45.35	3.038	0	2	19	LumB	1	0	1	0	0	1	2
BRCA-METABRIC-S1-MB-7066	89.7667	0	89.7667	0	64.24	5.037	1	3	18.5	Her2	0	0	0	1	0	1	2
BRCA-METABRIC-S1-MB-7067	105	0	105	0	69.64	3.031	0	2	15.5	Her2	0	1	0	0	1	0	3
BRCA-METABRIC-S1-MB-7068	98.4667	0	98.4667	0	58.95	4.052	0	3	26	Her2	1	1	0	0	1	1	3
BRCA-METABRIC-S1-MB-7069	114.6	0	114.6	0	67.6	4.043	0	3	21.5	Her2	0	1	0	0	1	1	3
BRCA-METABRIC-S1-MB-7070	108.067	0	108.067	0	68.76	5.004	2	3	2	Her2	1	0	1	0	1	0	2
BRCA-METABRIC-S1-MB-7071	102.067	0	102.067	0	27.56	4.036	0	3	18	Her2	1	0	1	0	0	1	2
BRCA-METABRIC-S1-MB-7072	52.3333	1	52.3333	1	71.24	5.13	14	2	65	LumB	1	0	1	0	1	1	3
BRCA-METABRIC-S1-MB-7073	137.933	1	137.933	0	54.69	6.04	13	3	20	Basal	0	1	0	1	0	0	3
BRCA-METABRIC-S1-MB-7074	108.167	0	108.167	0	51.36	2.036	0	1	18	Normal	1	0	0	0	1	0	2
BRCA-METABRIC-S1-MB-7075	111.633	0	111.633	0	64.4	3.032	0	2	16	LumB	1	0	0	0	1	0	3
BRCA-METABRIC-S1-MB-7076	142.667	1	142.667	0	56.13	3.044	0	2	22	LumA	1	0	1	0	1	0	2
BRCA-METABRIC-S1-MB-7077	101.267	0	101.267	0	37.89	5.034	5	2	17	LumA	1	0	1	0	1	1	2
BRCA-METABRIC-S1-MB-7078	4.16667	1	4.16667	1	74.8	4.1	0	3	50	Basal	0	0	0	0	1	1	1
BRCA-METABRIC-S1-MB-7079	91.0667	0	91.0667	0	70.3	4.06	1	2	30	Normal	1	0	0	0	1	0	2
BRCA-METABRIC-S1-MB-7080	91.2333	0	91.2333	0	64.01	2.034	0	1	17	LumA	1	0	1	0	1	0	1
BRCA-METABRIC-S1-MB-7081	140.233	0	140.233	0	69.12	4.056	0	3	28	Basal	0	0	0	0	1	1	1
BRCA-METABRIC-S1-MB-7082	98.2667	0	98.2667	0	57.07	5.04	1	3	20	Her2	0	1	0	1	0	1	3
BRCA-METABRIC-S1-MB-7083	105.467	0	105.467	0	50.42	3.052	0	2	26	LumB	1	0	1	1	1	1	3
BRCA-METABRIC-S1-MB-7084	116.533	0	116.533	0	74.07	4.12	0	3	60	Basal	0	1	0	0	1	0	3
BRCA-METABRIC-S1-MB-7085	110.1	0	110.1	0	60.5	4.06	3	2	30	Normal	1	0	1	0	1	1	3
BRCA-METABRIC-S1-MB-7086	123.533	0	123.533	0	70.52	4.036	2	2	18	LumB	1	0	1	0	1	1	2
BRCA-METABRIC-S1-MB-7087	5.06667	1	5.06667	0	66.61	5.028	3	3	14	Basal	0	0	0	1	1	1	3
BRCA-METABRIC-S1-MB-7088	123.533	0	123.533	0	72.05	5.05	2	3	25	Her2	1	1	0	0	1	0	1
BRCA-METABRIC-S1-MB-7089	118.9	0	118.9	0	47.7	5.036	1	3	18	Basal	0	0	0	1	0	1	1
BRCA-METABRIC-S1-MB-7090	109.767	0	109.767	0	48.52	5.034	3	3	17	Basal	0	0	0	1	0	1	1
BRCA-METABRIC-S1-MB-7091	110.267	0	110.267	0	55.71	4.036	4	1	18	LumA	1	0	1	0	1	1	1
BRCA-METABRIC-S1-MB-7092	122.4	0	122.4	0	55.67	2.04	0	1	20	Her2	1	0	1	0	1	1	2
BRCA-METABRIC-S1-MB-7093	125.833	1	125.833	0	76.25	3.0338	2	1	16.9	LumA	1	0	1	1	1	0	2
BRCA-METABRIC-S1-MB-7094	113.367	0	113.367	0	60.75	4.0488	0	3	24.4	LumB	1	0	1	0	1	1	3
BRCA-METABRIC-S1-MB-7095	115.633	0	115.633	0	74.64	2.05	0	1	25	LumA	1	0	0	0	1	1	1
BRCA-METABRIC-S1-MB-7096	124	0	124	0	48.27	4.025	1	2	12.5	LumA	1	0	1	0	1	1	1
BRCA-METABRIC-S1-MB-7097	65.1667	1	65.1667	1	60.09	2.0806	2		40.3	LumB	1	0	0	1	1	0	3
BRCA-METABRIC-S1-MB-7099	163.167	1	163.167	0	80.31	4.076	2	2	38	LumB	1	0	1	0	1	1	3
BRCA-METABRIC-S1-MB-7100	156.333	1	156.333	0	70.56	5.056	2	3	28	LumB	1	0	1	0	1	1	3
BRCA-METABRIC-S1-MB-7101	124.267	0	124.267	0	49.16	3.031	0	2	15.5	LumA	1	0	1	0	1	1	2
BRCA-METABRIC-S1-MB-7102	104.1	1	104.1	0	73.16	3.04	1	1	20	LumB	1	0	1	0	1	0	1
BRCA-METABRIC-S1-MB-7104	122.833	1	122.833	0	59.93	5.038	2	3	19	Basal	1	0	0	0	1	1	2
BRCA-METABRIC-S1-MB-7106	37.5	1	37.5	1	80.13	4.058	18	1	29	LumA	1	0	1	0	1	0	2
BRCA-METABRIC-S1-MB-7107	56.9333	1	56.9333	1	67.85	5.06	3	3	30	LumA	1	0	0	0	1	0	3
BRCA-METABRIC-S1-MB-7109	117.533	0	117.533	0	67.27	6.038	16	3	19	LumB	1	0	1	0	1	0	2
BRCA-METABRIC-S1-MB-7111	30.1667	1	30.1667	1	52.12	6.1	5	3	50	Basal	1	0	1	0	1	0	3
BRCA-METABRIC-S1-MB-7112	64.7	1	64.7	1	40.74	4.08	0	3	40	LumB	1	0	1	1	0	0	2
BRCA-METABRIC-S1-MB-7113	136.7	1	136.7	0	66.04	2.02	0	1	10	LumA	1	0	1	0	1	0	2
BRCA-METABRIC-S1-MB-7114	123.267	0	123.267	0	55.57	4.032	0	3	16	Basal	0	0	0	0	1	1	3
BRCA-METABRIC-S1-MB-7115	141.733	1	141.733	0	80.56	4.14	0	3	70	Her2	1	1	0	0	1	1	1
BRCA-METABRIC-S1-MB-7116	33.3667	1	33.3667	1	77.17	4.08	1	2	40	LumB	1	0	0	0	1	0	3
BRCA-METABRIC-S1-MB-7118	140.567	0	140.567	0	70.15	3.04	0	2	20	LumA	1	0	1	0	1	0	2
BRCA-METABRIC-S1-MB-7119	128.367	0	128.367	0	54.53	5.046	2	3	23	Basal	0	0	0	1	1	1	1
BRCA-METABRIC-S1-MB-7121	88.8333	1	88.8333	0	49.02	6.076	4	3	38	Basal	0	0	0	1	1	1	1
BRCA-METABRIC-S1-MB-7122	29.9	1	29.9	0	83.39	5.06	1	3	30	Basal	1	0	0	0	1	0	3
BRCA-METABRIC-S1-MB-7123	137.667	0	137.667	0	56.97	2.072	0	1	36	LumA	1	0	1	0	1	0	1
BRCA-METABRIC-S1-MB-7124	139.6	0	139.6	0	71.16	4.04	1	2	20	LumA	1	0	1	0	1	0	2
BRCA-METABRIC-S1-MB-7127	135.333	0	135.333	0	52.43	3.038	0		19	Normal	1	0	1	0	1	1	1
BRCA-METABRIC-S1-MB-7128	60.2667	1	60.2667	0	71.05	3.042	0	2	21	LumA	1	1	1	0	1	0	1
BRCA-METABRIC-S1-MB-7130	102.967	1	102.967	1	72.28	5.062	3	3	31	LumB	1	0	0	0	1	1	3
BRCA-METABRIC-S1-MB-7131	134.733	0	134.733	0	58.04	5.042	1	3	21	LumB	1	0	0	0	1	0	1
BRCA-METABRIC-S1-MB-7132	131.6	0	131.6	0	69.06	3.038	0	2	19	LumB	1	0	1	0	1	0	2
BRCA-METABRIC-S1-MB-7133	23.8333	1	23.8333	1	71.41	5.036	2	3	18	LumB	1	0	0	0	1	1	2
BRCA-METABRIC-S1-MB-7135	26.7333	1	26.7333	1	56.93	6.052	16	3	26	Her2	0	1	0	1	1	1	3
BRCA-METABRIC-S1-MB-7137	179.8	0	179.8	0	64.24	2.042	0		21	LumA	1	0	0	0	1	1	3
BRCA-METABRIC-S1-MB-7138	123	1	123	0	68.16	4.044	0	3	22	LumB	1	0	1	0	1	1	3
BRCA-METABRIC-S1-MB-7140	90.8	1	90.8	1	58.27	6.12	5	3	60	LumB	1	0	0	0	1	0	2
BRCA-METABRIC-S1-MB-7141	138.567	0	138.567	0	78.16	3.0236	0	2	11.8	LumA	1	0	1	0	1	0	2
BRCA-METABRIC-S1-MB-7142	175.9	1	175.9	0	55.52	3.026	0	2	13	LumB	1	0	1	0	1	0	2
BRCA-METABRIC-S1-MB-7143	186.367	0	186.367	0	61.38	4.068	0	3	34	Her2	0	1	0	0	1	1	3
BRCA-METABRIC-S1-MB-7144	102.633	1	102.633	0	59.34	4.045	0	3	22.5	LumB	1	0	1	0	1	1	3
BRCA-METABRIC-S1-MB-7145	138.333	0	138.333	0	44.42	5.05	2	3	25	Basal	0	0	0	1	0	1	2
BRCA-METABRIC-S1-MB-7147	168.6	1	168.6	0	76.98	4.06	0	3	30	LumB	1	0	1	0	1	0	2
BRCA-METABRIC-S1-MB-7148	19	1	19	1	62.97	6.26	19	3	130	LumA	1	0	1	1	1	1	1
BRCA-METABRIC-S1-MB-7149	44.6333	1	44.6333	0	66.52	6.1	14	3	50	LumB	1	0	0	0	1	1	3
BRCA-METABRIC-S1-MB-7150	128.967	0	128.967	0	70.88	4.074	0	3	37	LumB	1	0	0	0	0	0	1
BRCA-METABRIC-S1-MB-7151	144.433	0	144.433	0	59.06	4.042	0	3	21	Basal	0	0	0	0	1	0	3
BRCA-METABRIC-S1-MB-7152	195.8	1	195.8	0	62.13	4.036	0	3	18	Her2	1	0	0	0	1	0	3
BRCA-METABRIC-S1-MB-7153	142.8	0	142.8	0	74.11	3.05	0	2	25	Her2	1	0	0	0	1	0	1
BRCA-METABRIC-S1-MB-7154	108.467	1	108.467	0	77.54	4.0652	0	3	32.6	Basal	0	0	0	0	1	0	3
BRCA-METABRIC-S1-MB-7155	149.767	0	149.767	0	41.14	5.0344	1	3	17.2	Basal	0	0	0	1	0	1	2
BRCA-METABRIC-S1-MB-7157	219.633	0	219.633	0	56.86	4.038	2	2	19	LumB	1	0	1	0	1	1	2
BRCA-METABRIC-S1-MB-7158	46.4333	1	46.4333	1	50.73	6.058	16	3	29	Basal	0	0	0	1	0	0	2
BRCA-METABRIC-S1-MB-7159	21.9333	1	21.9333	1	60.45	4.068	0	3	34	Basal	0	0	0	1	1	1	3
BRCA-METABRIC-S1-MB-7160	148.067	0	148.067	0	51.34	4.046	0	3	23	Her2	1	0	1	0	1	1	3
BRCA-METABRIC-S1-MB-7161	121.533	0	121.533	0	47.67	5.092	5	2	46	LumA	1	0	1	0	0	1	3
BRCA-METABRIC-S1-MB-7162	140.2	0	140.2	0	59.84	2.0276	0	1	13.8	LumA	1	0	1	0	1	1	2
BRCA-METABRIC-S1-MB-7163	52.6333	1	52.6333	1	43.81	5.06	15	2	30	LumA	1	0	1	1	1	0	2
BRCA-METABRIC-S1-MB-7164	211.4	0	211.4	0	49.13	3.0314	2	1	15.7	LumA	1	0	1	0	1	1	3
BRCA-METABRIC-S1-MB-7165	147.167	0	147.167	0	28.78	5.364	1	3	182	Basal	0	0	0	1	0	1	3
BRCA-METABRIC-S1-MB-7167	141.033	0	141.033	0	43.26	3.17	0	2	85	Her2	1	0	1	0	1	1	1
BRCA-METABRIC-S1-MB-7168	150.5	0	150.5	0	60.33	4.05	0	3	25	LumA	1	0	1	0	1	0	1
BRCA-METABRIC-S1-MB-7170	155.4	0	155.4	0	58.56	3.04	0	2	20	LumA	1	0	0	0	1	1	2
BRCA-METABRIC-S1-MB-7171	160.4	1	160.4	0	71.82	5.062	3	3	31	LumB	1	0	1	0	1	1	3
BRCA-METABRIC-S1-MB-7172	149.3	0	149.3	0	62.7	4.0366	3	2	18.3	LumB	1	0	1	0	1	0	1
BRCA-METABRIC-S1-MB-7173	63.5333	1	63.5333	0	67.4	3.0432	0	2	21.6	LumA	1	0	0	0	1	0	3
BRCA-METABRIC-S1-MB-7174	140.767	0	140.767	0	60.63	4.04	0	3	20	LumB	1	0	0	0	1	1	2
BRCA-METABRIC-S1-MB-7176	194.4	1	194.4	0	50.51	4.057	1	2	28.5	LumA	1	0	1	0	1	1	1
BRCA-METABRIC-S1-MB-7181	157.533	0	157.533	0	63.09	5.042	1	3	21	LumB	1	0	0	0	1	1	3
BRCA-METABRIC-S1-MB-7182	49.4667	1	49.4667	1	58.26	4.054	0	3	27	Her2	1	0	0	1	1	0	3
BRCA-METABRIC-S1-MB-7185	125.033	1	125.033	1	70.76	5.0324	8	2	16.2	LumA	1	0	1	0	1	1	2
BRCA-METABRIC-S1-MB-7186	4.86667	0	4.86667	0	48.92	5.066	6	2	33	LumB	1	0	1	0	0	0	1
BRCA-METABRIC-S1-MB-7187	146.833	1	146.833	1	49.35	3.0046	0	2	2.3	Normal	0	1	0	1	1	1	3
BRCA-METABRIC-S1-MB-7188	188.167	1	188.167	0	68.45	1.05	0		25	LumB	1	0	1	0	1	1	2
BRCA-METABRIC-S1-MB-7189	143.6	1	143.6	1	58.75	4.042	1	2	21	LumB	1	0	0	1	1	1	3
BRCA-METABRIC-S1-MB-7193	87.4667	1	87.4667	0	76.65	4.0304	0	3	15.2	LumB	1	0	1	0	1	0	2
BRCA-METABRIC-S1-MB-7194	46.6667	1	46.6667	1	63.71	3.043	0	2	21.5	LumB	1	0	0	1	1	0	2
BRCA-METABRIC-S1-MB-7195	80.4333	1	80.4333	0	72.99	3.05	0	2	25	LumA	1	0	1	0	1	0	1
BRCA-METABRIC-S1-MB-7196	107.1	1	107.1	1	67.99	6.15	4	3	75	Her2	1	0	1	0	1	1	3
BRCA-METABRIC-S1-MB-7197	187.867	1	187.867	0	70.58	4.04	1	2	20	LumB	1	0	1	0	1	0	1
BRCA-METABRIC-S1-MB-7198	16.7333	1	16.7333	1	67.89	4.08	0	3	40	Basal	1	0	1	0	1	0	3
BRCA-METABRIC-S1-MB-7199	76	1	76	0	81.14	4.04	1	2	20	LumB	1	0	0	0	1	0	1
BRCA-METABRIC-S1-MB-7200	97.6	1	97.6	0	71.69	4.046	0	3	23	LumB	1	0	1	0	1	1	1
BRCA-METABRIC-S1-MB-7201	163.433	0	163.433	0	62.07	3.032	0	2	16	Basal	0	0	1	0	1	1	1
BRCA-METABRIC-S1-MB-7205	166.033	0	166.033	0	38.17	5.05	2	3	25	Basal	0	0	0	1	1	1	2
BRCA-METABRIC-S1-MB-7207	55.7333	1	55.7333	1	43.28	2.06	1		30	Her2	0	1	0	1	1	1	2
BRCA-METABRIC-S1-MB-7208	45.9333	1	45.9333	1	48.83	6.0622	9	3	31.1	Basal	0	0	0	1	1	1	3
BRCA-METABRIC-S1-MB-7212	52.5	1	52.5	0	62.26	4.0286	0	3	14.3	LumA	1	0	1	0	1	0	2
BRCA-METABRIC-S1-MB-7215	208.967	1	208.967	0	60.15	4.031	2	2	15.5	LumA	1	0	0	0	1	1	1
BRCA-METABRIC-S1-MB-7216	207.467	1	207.467	0	79.23	3.04	0	2	20	LumB	1	0	1	0	1	0	1
BRCA-METABRIC-S1-MB-7217	90.4	1	90.4	0	62.61	1.02	0		10	LumA	1	0	1	0	0	1	1
BRCA-METABRIC-S1-MB-7218	165.433	0	165.433	0	57.87	3.0252	2	1	12.6	LumA	1	0	1	0	1	1	3
BRCA-METABRIC-S1-MB-7219	165.2	0	165.2	0	60.07	3.025	1	1	12.5	LumA	1	0	1	0	1	1	2
BRCA-METABRIC-S1-MB-7220	183.2	1	183.2	0	70.97	3.0502	0	2	25.1	LumB	1	0	1	0	1	1	1
BRCA-METABRIC-S1-MB-7225	55	1	55	1	49.61	5.076	3	3	38	Basal	0	0	0	1	1	1	3
BRCA-METABRIC-S1-MB-7226	53.3667	1	53.3667	1	67.88	5.0352	3	3	17.6	LumB	1	0	0	1	1	0	1
BRCA-METABRIC-S1-MB-7227	63.2	1	63.2	0	72.66	3.034	0	2	17	Normal	1	0	0	0	1	0	2
BRCA-METABRIC-S1-MB-7228	239.167	0	239.167	0	58.92	5.07	6	2	35	Normal	1	0	1	0	1	0	1
BRCA-METABRIC-S1-MB-7229	111.6	1	111.6	0	73.52	5.058	1	3	29	LumA	1	0	1	0	1	0	2
BRCA-METABRIC-S1-MB-7230	182.6	0	182.6	0	51.45	3.03	0	2	15	LumA	1	0	1	0	1	1	1
BRCA-METABRIC-S1-MB-7231	199.033	1	199.033	0	68.41	1.076	0		38	LumA	1	0	1	0	0	0	2
BRCA-METABRIC-S1-MB-7232	177.6	0	177.6	0	58.37	3.00424	0	2	2.12	LumA	1	0	1	0	0	0	2
BRCA-METABRIC-S1-MB-7233	222.033	1	222.033	0	74.76	3.0426	0	2	21.3	Her2	1	0	1	0	1	0	2
BRCA-METABRIC-S1-MB-7234	222.2	0	222.2	0	63.43	4.016	0	3	8	LumB	1	0	0	0	1	1	2
BRCA-METABRIC-S1-MB-7235	170.8	0	170.8	0	62.45	4.04	2	2	20	LumA	1	0	1	0	1	0	2
BRCA-METABRIC-S1-MB-7236	201.467	1	201.467	0	51.46	5.04464	5	2	22.32	LumB	1	0	1	0	1	1	2
BRCA-METABRIC-S1-MB-7237	23.9333	1	23.9333	1	77.37	5.036	8	2	18	NC	1	0	1	0	1	0	3
BRCA-METABRIC-S1-MB-7238	23.2667	1	23.2667	1	71.11	4.054	0	3	27	Her2	1	0	0	0	1	0	3
BRCA-METABRIC-S1-MB-7241	171.1	0	171.1	0	47.85	4.046	1	2	23	LumB	1	0	1	0	0	0	2
BRCA-METABRIC-S1-MB-7243	148.8	1	148.8	0	78.89	2.034	0	1	17	LumA	1	0	0	0	1	0	2
BRCA-METABRIC-S1-MB-7244	184.167	0	184.167	0	54.81	3.024	1	1	12	LumA	1	0	1	0	0	1	2
BRCA-METABRIC-S1-MB-7249	58.6667	1	58.6667	0	75.13	1.042	0		21	LumA	1	0	1	0	1	1	1
BRCA-METABRIC-S1-MB-7250	51	1	51	1	48.45	4.0354	0	3	17.7	Her2	0	1	0	0	0	1	3
BRCA-METABRIC-S1-MB-7251	21.5667	1	21.5667	1	54.66	6.03094	5	3	15.47	Her2	0	1	0	0	1	0	3
BRCA-METABRIC-S1-MB-7252	35.7	1	35.7	0	74.8	6.07	5	3	35	Her2	0	0	0	0	1	0	2
BRCA-METABRIC-S1-MB-7253	59.9667	1	59.9667	1	69.72	3.05	0	2	25	LumB	1	0	0	0	1	0	3
BRCA-METABRIC-S1-MB-7254	192.2	0	192.2	0	62.46	4.046	2	2	23	LumA	1	0	1	0	1	0	1
BRCA-METABRIC-S1-MB-7256	34.7	1	34.7	1	50.92	5.08	17	2	40	Her2	0	1	0	1	1	1	3
BRCA-METABRIC-S1-MB-7258	15.0667	1	15.0667	1	45.11	6.06	6	3	30	Basal	0	0	0	1	1	1	2
BRCA-METABRIC-S1-MB-7260	31.1667	0	31.1667	0	52.41	6.0483	7	3	24.15	Her2	1	1	0	1	0	1	3
BRCA-METABRIC-S1-MB-7262	104.033	1	104.033	0	83.8	5.08	1	3	40	Her2	1	0	0	0	1	0	2
BRCA-METABRIC-S1-MB-7263	164.967	1	164.967	0	63.89	4.06	2	2	30	LumB	1	0	1	0	1	1	3
BRCA-METABRIC-S1-MB-7264	42.9667	1	42.9667	1	60.57	6.07	11	3	35	Normal	1	0	0	0	1	1	2
BRCA-METABRIC-S1-MB-7266	68.1667	1	68.1667	1	59.82	3.08	1	1	40	LumB	1	0	1	0	1	1	3
BRCA-METABRIC-S1-MB-7267	195.367	1	195.367	0	28.37	5.041	3	3	20.5	Basal	0	0	0	1	0	1	2
BRCA-METABRIC-S1-MB-7268	227.467	0	227.467	0	34.64	5.1	1	3	50	LumA	1	0	1	0	1	1	1
BRCA-METABRIC-S1-MB-7269	21.1667	1	21.1667	1	36.6	5.05	2	3	25	Basal	0	0	0	1	1	1	2
BRCA-METABRIC-S1-MB-7270	175.167	0	175.167	0	50.84	5.032	1	3	16	Basal	0	0	0	1	0	0	3
BRCA-METABRIC-S1-MB-7273	208.2	0	208.2	0	47.47	5.04	1	3	20	Her2	0	1	0	1	0	1	2
BRCA-METABRIC-S1-MB-7275	44.4	1	44.4	1	30.02	5.04	3	3	20	Her2	0	1	1	1	0	0	2
BRCA-METABRIC-S1-MB-7276	185.333	0	185.333	0	61.27	4.04	4	1	20	LumA	1	0	1	0	1	1	1
BRCA-METABRIC-S1-MB-7277	187.033	0	187.033	0	56.78	4.06	3	2	30	LumA	1	0	1	0	1	0	2
BRCA-METABRIC-S1-MB-7278	241.3	1	241.3	0	67.89	4.03	1	2	15	LumA	1	0	1	0	1	0	1
BRCA-METABRIC-S1-MB-7279	21.3	1	21.3	1	86.14	4.1	3	2	50	Her2	1	0	1	0	1	0	3
BRCA-METABRIC-S1-MB-7280	195.533	0	195.533	0	63.5	5.08	6	2	40	LumA	1	0	1	0	1	0	2
BRCA-METABRIC-S1-MB-7281	49.5333	1	49.5333	1	51.22	5.032	3	3	16	Her2	0	1	0	1	1	1	3
BRCA-METABRIC-S1-MB-7283	28.8667	1	28.8667	1	54.42	5.06	33	2	30	LumB	1	0	0	1	1	1	2
BRCA-METABRIC-S1-MB-7284	203	1	203	0	61.23	5.03	1	3	15	LumA	1	0	0	0	1	0	2
BRCA-METABRIC-S1-MB-7285	109	1	109	1	53.14	4.04	3	2	20	LumB	1	0	1	0	1	1	2
BRCA-METABRIC-S1-MB-7286	158.633	1	158.633	0	66.48	5.05	3	3	25	LumB	1	0	0	0	1	0	2
BRCA-METABRIC-S1-MB-7287	96.9667	1	96.9667	1	63.09	6.06	10	3	30	LumB	1	1	1	0	1	0	3
BRCA-METABRIC-S1-MB-7288	27.0667	1	27.0667	1	55.7	5.06	8	2	30	LumB	1	0	0	0	1	1	2
BRCA-METABRIC-S1-MB-7289	126.667	1	126.667	1	51.87	5.13	5	2	65	Normal	1	0	1	0	1	0	2
BRCA-METABRIC-S1-MB-7291	6.83333	1	6.83333	1	53.87	6.1	22	3	50	Her2	0	1	0	0	1	0	1
BRCA-METABRIC-S1-MB-7292	78.4667	1	78.4667	1	52.9	4.03	1	2	15	LumB	1	0	1	0	1	1	3
BRCA-METABRIC-S1-MB-7293	199.233	0	199.233	0	56.9	5.09	1	3	45	LumA	1	0	1	0	1	0	1
BRCA-METABRIC-S1-MB-7294	82.7333	1	82.7333	1	59.2	4.03	1	2	15	LumB	1	0	1	0	1	0	3
BRCA-METABRIC-S1-MB-7295	196.867	0	196.867	0	43.1	5.05	1	3	25	LumA	1	0	1	0	1	1	1
BRCA-METABRIC-S1-MB-7296	44.7333	1	44.7333	1	42.88	5.04	1	3	20	LumB	1	1	0	0	0	1	3
BRCA-METABRIC-S1-MB-7297	175.967	1	175.967	1	62.9	6.05	45	3	25	LumB	1	0	1	0	1	1	2
BRCA-METABRIC-S1-MB-7298	86.2333	1	86.2333	0	61.16	5.05	12	2	25	LumB	1	0	1	0	1	0	2
BRCA-METABRIC-S1-MB-7299	201.9	1	201.9	0	60.02	5.04	1	3	20	LumB	1	0	0	0	1	1	3
