# Supplementary material for: A susceptibility gene signature for ERBB2-driven mammary tumour development and metastasis in collaborative cross mice
Source: eBioMedicine. 2024 Jul 26;106:105260. doi: 10.1016/j.ebiom.2024.105260 (PMC11338061; doi:10.1016/j.ebiom.2024.105260)
Supplement: Table S5 [file mmc5.xlsx]

## Sheet: sheet1
Supplementary Table S5 Data for prognostic analysis in TCGA-BRCA dataset
PatientID	PAM50	AGE	PR_Status	ER_Status	OS_STATUS	OS_MONTHS	PFS_STATUS	PFS_MONTHS	mTSGSS_Group
TCGA-3C-AAAU	LumA	55	1	1	0	133.051	1	59.4404	1
TCGA-3C-AALI	Her2	50	1	1	0	131.67	0	131.67	2
TCGA-3C-AALJ	LumB	62	1	1	0	48.4597	0	48.4597	1
TCGA-3C-AALK	LumA	52	1	1	0	47.605	0	47.605	1
TCGA-4H-AAAK	LumA	50	1	1	0	11.441	0	11.441	3
TCGA-5L-AAT0	LumA	42	1	1	0	48.5584	0	48.5584	1
TCGA-5T-A9QA	LumB	52	0	1	0	9.96153	0	9.96153	1
TCGA-A1-A0SB	Normal	70	0	1	0	8.51498	0	8.51498	2
TCGA-A1-A0SD	LumA	59	1	1	0	14.367	0	14.367	2
TCGA-A1-A0SE	LumA	56	1	1	0	43.4297	0	43.4297	2
TCGA-A1-A0SF	LumA	54	1	1	0	48.0981	0	48.0981	2
TCGA-A1-A0SG	LumA	61	1	1	0	14.2683	0	14.2683	2
TCGA-A1-A0SH	LumA	39	1	0	0	47.2433	0	47.2433	2
TCGA-A1-A0SI	LumB	52	1	1	0	20.8765	0	20.8765	2
TCGA-A1-A0SJ	LumA	39	1	1	0	13.6766	0	13.6766	2
TCGA-A1-A0SK	Basal	54	0	0	1	31.7914	1	31.7914	3
TCGA-A1-A0SM		77	0	1	0	7.95608	0	7.95608	2
TCGA-A1-A0SN	LumB	50	1	1	0	39.3201	0	39.3201	3
TCGA-A1-A0SO	Basal	67	0	0	0	28.0107	0	28.0107	3
TCGA-A1-A0SP	Basal	40	0	0	0	19.1998	0	19.1998	1
TCGA-A1-A0SQ	LumA	45	1	1	0	18.2135	0	18.2135	2
TCGA-A2-A04N	LumA	66	1	1	0	143.144	0	143.144	1
TCGA-A2-A04P	Basal	36	0	0	1	18.0162	1	3.35339	2
TCGA-A2-A04Q	Basal	48	0	0	0	78.4101	0	78.4101	3
TCGA-A2-A04R	LumB	36	1	1	0	121.938	0	121.938	1
TCGA-A2-A04T	Basal	62	0	0	0	73.8403	0	73.8403	2
TCGA-A2-A04U	Basal	47	0	0	0	87.2538	0	87.2538	1
TCGA-A2-A04V	LumA	39	1	1	1	63.1226	1	48.3282	3
TCGA-A2-A04W	Her2	50	0	0	0	101.982	0	101.982	1
TCGA-A2-A04X	Her2	34	1	1	0	55.4295	0	55.4295	1
TCGA-A2-A04Y	LumB	53	1	1	0	36.1311	0	36.1311	1
TCGA-A2-A0CK	LumA	60	1	1	0	136.733	1	44.8433	1
TCGA-A2-A0CL	Normal	37	1	1	0	99.1222	0	99.1222	1
TCGA-A2-A0CM	Basal	40	0	0	1	24.7888	1	12.5588	2
TCGA-A2-A0CO		85	1	1	1	114.804	0	114.804	2
TCGA-A2-A0CP	LumA	60	1	1	0	92.4812	0	92.4812	1
TCGA-A2-A0CQ	LumA	62	1	1	0	88.6018	0	88.6018	1
TCGA-A2-A0CR	LumA	54	1	1	0	107.933	0	107.933	1
TCGA-A2-A0CS	LumA	73	1	1	1	77.1937	0	77.1937	2
TCGA-A2-A0CT	LumA	71	0	1	0	75.254	0	75.254	2
TCGA-A2-A0CU	LumA	73	1	1	1	5.19446	0	5.19446	3
TCGA-A2-A0CV	LumA	41	1	1	0	98.9907	0	98.9907	1
TCGA-A2-A0CW	LumB	67	1	1	0	107.933	0	107.933	1
TCGA-A2-A0CX	Her2	52	0	1	0	56.8103	0	56.8103	2
TCGA-A2-A0CZ		46	1	1	0	53.1282	0	53.1282	1
TCGA-A2-A0D0	Basal	60	0	0	0	67.3308	0	67.3308	1
TCGA-A2-A0D1	Her2	76	0	0	0	34.553	0	34.553	3
TCGA-A2-A0D2	Basal	45	0	0	0	33.764	0	33.764	1
TCGA-A2-A0D3	LumA	42	1	1	0	61.5774	0	61.5774	2
TCGA-A2-A0D4	LumB	37	1	1	0	25.2162	0	25.2162	2
TCGA-A2-A0EM	LumA	73	1	1	0	101.719	0	101.719	3
TCGA-A2-A0EN	LumA	70	1	1	0	134.399	0	134.399	1
TCGA-A2-A0EO	LumA	54	1	1	0	80.2841	0	80.2841	2
TCGA-A2-A0EP	LumA	56	0	1	0	118.453	0	118.453	1
TCGA-A2-A0EQ	Her2	64	0	0	0	79.758	0	79.758	2
TCGA-A2-A0ER	LumA	63	1	1	0	74.3992	0	74.3992	1
TCGA-A2-A0ES	LumA	52	1	1	0	71.9992	0	71.9992	3
TCGA-A2-A0ET	LumA	58	1	1	0	35.0462	0	35.0462	2
TCGA-A2-A0EU	LumA	79	1	1	0	34.29	0	34.29	3
TCGA-A2-A0EV	LumA	80	1	1	0	31.8243	0	31.8243	1
TCGA-A2-A0EW	LumA	53	1	1	1	61.939	1	44.4817	1
TCGA-A2-A0EX	LumA	46	1	1	0	24.723	0	24.723	3
TCGA-A2-A0EY	LumB	62	0	1	0	63.287	0	63.287	1
TCGA-A2-A0ST	Basal	62	0	0	0	99.188	0	99.188	2
TCGA-A2-A0SU	LumA	66	1	1	0	54.6405	0	54.6405	1
TCGA-A2-A0SV	LumB	63	1	1	1	27.123	1	27.123	1
TCGA-A2-A0SW	LumB	82	0	1	1	44.8762	1	21.4683	2
TCGA-A2-A0SX	Basal	48	0	0	0	50.4323	1	40.7338	3
TCGA-A2-A0SY	LumA	62	1	1	0	44.2844	0	44.2844	2
TCGA-A2-A0T0	Basal	59	0	0	0	17.5231	0	17.5231	3
TCGA-A2-A0T1	Her2	55	0	0	0	17.1286	0	17.1286	1
TCGA-A2-A0T2	Basal	66	0	0	1	8.38347	1	8.38347	3
TCGA-A2-A0T3	LumB	37	1	1	0	49.8405	0	49.8405	2
TCGA-A2-A0T4	LumA	62	1	1	0	20.5148	0	20.5148	3
TCGA-A2-A0T5	LumA	39	1	1	0	17.4573	0	17.4573	3
TCGA-A2-A0T6	LumA	50	1	1	0	18.9039	0	18.9039	2
TCGA-A2-A0T7	LumA	51	1	1	0	20.745	0	20.745	2
TCGA-A2-A0YC	LumA	59	1	1	0	32.5476	1	24.8545	2
TCGA-A2-A0YD	LumA	63	1	1	0	25.2819	0	25.2819	3
TCGA-A2-A0YE	Basal	48	0	0	0	18.2135	0	18.2135	3
TCGA-A2-A0YF	LumA	67	0	1	0	50.4652	0	50.4652	1
TCGA-A2-A0YG	LumB	63	1	1	0	21.8957	0	21.8957	2
TCGA-A2-A0YH	LumB	53	1	1	0	21.6655	0	21.6655	3
TCGA-A2-A0YI	LumA	62	1	1	0	49.4789	0	49.4789	2
TCGA-A2-A0YJ	Basal	39	0	1	0	18.608	1	18.3779	3
TCGA-A2-A0YK	Normal	61	0	1	0	19.3313	0	19.3313	2
TCGA-A2-A0YL	LumA	48	1	1	0	48.4597	0	48.4597	2
TCGA-A2-A0YM	Basal	67	0	0	0	31.7257	0	31.7257	3
TCGA-A2-A0YT	LumB	56	0	1	1	23.7696	0	23.7696	1
TCGA-A2-A1FV	LumA	74	1	1	0	23.4737	0	23.4737	3
TCGA-A2-A1FW	LumB	62	0	1	0	17.3587	0	17.3587	3
TCGA-A2-A1FX	LumB	61	1	1	0	60.7226	0	60.7226	3
TCGA-A2-A1FZ	LumA	63	1	1	0	22.4545	0	22.4545	1
TCGA-A2-A1G0	LumA	49	1	1	0	20.2518	0	20.2518	3
TCGA-A2-A1G1	Basal	85	0	0	0	19.1998	0	19.1998	3
TCGA-A2-A1G4	LumB	71	1	1	0	19.5614	0	19.5614	3
TCGA-A2-A1G6	Normal	50	0	0	0	16.4711	0	16.4711	2
TCGA-A2-A259	LumA	70	1	1	0	52.4707	0	52.4707	2
TCGA-A2-A25A	Normal	44	1	1	0	107.703	0	107.703	2
TCGA-A2-A25B	LumB	39	1	1	0	42.4434	1	42.4105	2
TCGA-A2-A25C	LumB	50	1	1	0	17.1943	0	17.1943	1
TCGA-A2-A25D	LumA	90	0	1	0	18.1477	0	18.1477	2
TCGA-A2-A25E	LumB	34	1	1	0	105.336	1	98.2674	2
TCGA-A2-A25F	Basal	66	1	0	0	10.5862	0	10.5862	3
TCGA-A2-A3KC		55	1	1	0	36.2297	0	36.2297	1
TCGA-A2-A3KD	LumA	47	1	1	0	39.6489	0	39.6489	1
TCGA-A2-A3XS		62	0	0	1	33.9284	1	22.4217	3
TCGA-A2-A3XT	Basal	45	0	0	0	91.0675	0	91.0675	1
TCGA-A2-A3XU	Basal	35	0	0	1	29.9832	1	18.871	2
TCGA-A2-A3XV	Her2	46	0	1	0	32.7448	0	32.7448	1
TCGA-A2-A3XW	Normal	42	0	1	0	56.2843	0	56.2843	2
TCGA-A2-A3XX	Basal	49	0	0	1	47.3091	0	47.3091	3
TCGA-A2-A3XY		49	0	0	1	35.9339	1	26.3668	3
TCGA-A2-A3XZ	Her2	46	0	0	0	50.3666	0	50.3666	3
TCGA-A2-A3Y0	Basal	57	0	1	0	50.8268	0	50.8268	3
TCGA-A2-A4RW		49	1	1	0	7.29855	0	7.29855	1
TCGA-A2-A4RX		67	1	1	0	24.3943	0	24.3943	2
TCGA-A2-A4RY		46	1	1	0	21.3039	0	21.3039	2
TCGA-A2-A4S0		77	1	1	0	23.2107	0	23.2107	1
TCGA-A2-A4S1	Basal	66	0	1	0	26.9586	0	26.9586	1
TCGA-A2-A4S2	LumA	62	1	1	0	21.1395	0	21.1395	2
TCGA-A2-A4S3	LumB	59	1	1	0	21.8957	0	21.8957	2
TCGA-A7-A0CD	LumA	66	1	1	0	38.301	0	38.301	2
TCGA-A7-A0CE	Basal	57	0	0	0	35.3092	0	35.3092	3
TCGA-A7-A0CG	LumA	78	0	1	0	34.29	0	34.29	1
TCGA-A7-A0CH	LumA	79			0	35.4736	0	35.4736	3
TCGA-A7-A0CJ	LumB	57	1	1	0	30.6079	0	30.6079	3
TCGA-A7-A0D9	LumA	37	0	1	0	37.4462	0	37.4462	3
TCGA-A7-A0DA	Basal	62	0	0	0	35.6708	0	35.6708	3
TCGA-A7-A0DB	LumA	56	1	1	0	33.1065	0	33.1065	1
TCGA-A7-A0DC		63	0	1	0	29.786	0	29.786	3
TCGA-A7-A13D	Basal	46	1	0	0	31.7257	0	31.7257	3
TCGA-A7-A13E	Basal	62	0	1	1	20.1861	1	18.2793	3
TCGA-A7-A13F	LumB	44	1	1	0	25.1504	0	25.1504	2
TCGA-A7-A13G	LumA	79	1	1	0	23.6052	1	19.2655	1
TCGA-A7-A13H		61	1	1	0	29.5558	1	26.1367	1
TCGA-A7-A26E	LumA	71	1	1	0	31.364	0	31.364	2
TCGA-A7-A26F	Basal	55	0	0	0	24.2627	0	24.2627	3
TCGA-A7-A26G	Basal	50	0	0	0	23.7367	0	23.7367	3
TCGA-A7-A26H	LumA	72	0	1	0	23.8025	1	9.56702	3
TCGA-A7-A26I	Basal	65	0	0	0	21.7313	0	21.7313	2
TCGA-A7-A26J	LumA	49	1	1	0	20.6135	0	20.6135	3
TCGA-A7-A2KD	LumB	53	1	1	0	22.323	0	22.323	3
TCGA-A7-A3IY		71	1	1	0	11.3423	0	11.3423	1
TCGA-A7-A3IZ		62	0	1	0	10.5862	0	10.5862	3
TCGA-A7-A3J0		62	1	1	0	10.2903	0	10.2903	1
TCGA-A7-A3J1		63	1	1	0	11.2766	0	11.2766	1
TCGA-A7-A3RF	LumA	79	1	1	0	13.4136	1	5.72049	3
TCGA-A7-A425	LumA	70	1	1	0	14.6957	1	13.7752	2
TCGA-A7-A426		50	1	1	0	11.967	0	11.967	1
TCGA-A7-A4SA		40	0	1	0	14.9259	0	14.9259	2
TCGA-A7-A4SB		56	1	1	0	13.7423	0	13.7423	1
TCGA-A7-A4SC		62	0	1	0	14.6629	0	14.6629	3
TCGA-A7-A4SD	Basal	52	0	0	0	14.4985	0	14.4985	2
TCGA-A7-A4SE	Basal	54	0	0	0	21.1724	0	21.1724	2
TCGA-A7-A4SF		54	0	1	0	17.9176	0	17.9176	1
TCGA-A7-A56D	LumA	84	1	1	0	14.7286	0	14.7286	2
TCGA-A7-A5ZV	Basal	62	0	0	0	12.0985	0	12.0985	2
TCGA-A7-A5ZW	LumA	47	1	1	0	10.7177	0	10.7177	2
TCGA-A7-A5ZX	LumA	48	1	1	0	11.0465	0	11.0465	1
TCGA-A7-A6VV	Basal	51	0	0	0	10.2903	0	10.2903	2
TCGA-A7-A6VW	Basal	48	0	0	0	9.36976	0	9.36976	1
TCGA-A7-A6VX	LumB	68	1	1	0	10.4218	0	10.4218	2
TCGA-A7-A6VY	Basal	48	0	0	0	8.74511	0	8.74511	1
TCGA-A8-A06N	LumB	66	0	1	0	0	0	0	3
TCGA-A8-A06O	LumB	60	1	1	0	13.019	0	13.019	1
TCGA-A8-A06P	LumA	63	1	1	0	13.019	0	13.019	3
TCGA-A8-A06Q	LumB	63	1	1	0	1.01917	0	1.01917	1
TCGA-A8-A06R	LumB	69	0	1	0	17.9834	0	17.9834	1
TCGA-A8-A06T	LumA	75	1	1	0	53.0624	0	53.0624	2
TCGA-A8-A06U	LumA	80	1	1	1	29.0298	0	29.0298	2
TCGA-A8-A06X	LumB	77	0	1	1	31.0024	0	31.0024	1
TCGA-A8-A06Y	LumA	66	1	1	0	26.0052	1	26.0052	3
TCGA-A8-A06Z	LumB	84	1	1	0	1.01917	0	1.01917	3
TCGA-A8-A075	LumB	42	1	1	0	17.03	0	17.03	3
TCGA-A8-A076	LumB	66	1	1	0	53.983	0	53.983	2
TCGA-A8-A079	LumB	69	1	1	0	9.00812	0	9.00812	3
TCGA-A8-A07B	LumA	69	1	1	0	43.0023	0	43.0023	3
TCGA-A8-A07C		57	0	0	0	33.9941	0	33.9941	2
TCGA-A8-A07E	LumA	81	1	1	0	19.9888	0	19.9888	1
TCGA-A8-A07F	LumA	65	1	1	0	18.9697	0	18.9697	3
TCGA-A8-A07G	LumA	65	1	1	0	18.9697	0	18.9697	2
TCGA-A8-A07I	Her2	69	0	1	0	14.0053	0	14.0053	2
TCGA-A8-A07J	LumA	35	1	1	0	11.9999	0	11.9999	1
TCGA-A8-A07L	LumB	58	1	1	0	32.0544	0	32.0544	3
TCGA-A8-A07O	Basal	51	0	0	0	9.99441	0	9.99441	3
TCGA-A8-A07P	LumA	68	1	1	0	10.9807	0	10.9807	1
TCGA-A8-A07R		80	0	0	0	8.97524	0	8.97524	3
TCGA-A8-A07S		73	0	1	0	7.98895	0	7.98895	3
TCGA-A8-A07U	Basal	66	1	0	0	24.986	0	24.986	3
TCGA-A8-A07W	LumB	76	1	1	0	9.99441	0	9.99441	2
TCGA-A8-A07Z	LumA	85	1	1	0	45.0735	0	45.0735	1
TCGA-A8-A081	LumB	80	1	1	0	0	0	0	2
TCGA-A8-A082	LumB	58	1	1	0	18.0491	0	18.0491	3
TCGA-A8-A083	LumA	67	1	1	0	0	0	0	3
TCGA-A8-A085		44	1	1	0	36.953	0	36.953	2
TCGA-A8-A086	LumA	59	1	1	0	13.019	0	13.019	1
TCGA-A8-A08A	LumA	89	1	1	0	0.986291	0	0.986291	1
TCGA-A8-A08B	Her2	52	0	1	0	38.0051	0	38.0051	2
TCGA-A8-A08C		65	1	1	0	28.9641	0	28.9641	2
TCGA-A8-A08G	LumB	41	1	1	0	19.9559	0	19.9559	1
TCGA-A8-A08H	Normal	66	1	1	0	0	0	0	2
TCGA-A8-A08I	LumB	53	1	1	0	11.9999	0	11.9999	3
TCGA-A8-A08J	Her2	52	0	1	1	37.0516	1	37.0516	3
TCGA-A8-A08L	Her2	89	0	1	1	9.99441	0	9.99441	3
TCGA-A8-A08O	LumA	45	1	1	0	31.0024	1	25.0518	2
TCGA-A8-A08P	LumB	70	1	1	0	31.0024	0	31.0024	3
TCGA-A8-A08R	Basal	52	0	0	0	0.986291	0	0.986291	3
TCGA-A8-A08T	LumA	64	1	1	1	112.075	1	84.0648	3
TCGA-A8-A08X	Her2	43	0	0	0	43.0023	1	12.0327	2
TCGA-A8-A08Z	LumA	76	1	1	0	40.0105	0	40.0105	3
TCGA-A8-A090	LumA	74	1	1	0	0	0	0	1
TCGA-A8-A091	LumA	61	0	1	0	33.0079	1	7.98895	3
TCGA-A8-A092	LumB	48	1	1	0	30.9695	0	30.9695	3
TCGA-A8-A093	LumA	61	1	1	0	17.9505	0	17.9505	3
TCGA-A8-A094	Her2	75	0	1	0	0	0	0	3
TCGA-A8-A095	LumB	45	1	1	0	41.9831	0	41.9831	2
TCGA-A8-A096	LumB	73	1	1	0	0	0	0	3
TCGA-A8-A097	LumA	65	1	1	0	11.9999	0	11.9999	3
TCGA-A8-A099	LumA	76	1	1	0	9.99441	0	9.99441	2
TCGA-A8-A09A	LumA	40	1	1	0	9.99441	0	9.99441	1
TCGA-A8-A09B	LumA	58	1	1	0	11.9999	0	11.9999	2
TCGA-A8-A09C	LumB	69	1	1	0	1.01917	0	1.01917	3
TCGA-A8-A09D	LumA	47	1	1	0	50.0378	0	50.0378	1
TCGA-A8-A09G	Her2	79	0	1	0	0	0	0	2
TCGA-A8-A09I	LumB	84	1	1	0	45.0735	0	45.0735	2
TCGA-A8-A09M	LumB	75	1	1	0	33.0736	0	33.0736	1
TCGA-A8-A09N	LumB	57	1	1	0	1.01917	0	1.01917	2
TCGA-A8-A09Q	LumB	83	1	1	0	25.0189	0	25.0189	2
TCGA-A8-A09R	LumB	82	1	1	0	8.97524	0	8.97524	1
TCGA-A8-A09T	LumA	68	1	1	0	19.0354	0	19.0354	1
TCGA-A8-A09V	LumA	51	1	1	0	15.0245	0	15.0245	2
TCGA-A8-A09W	LumB	70	1	1	0	0.986291	0	0.986291	3
TCGA-A8-A09X	Her2	62	0	0	1	14.0053	0	14.0053	1
TCGA-A8-A09Z	LumB	83	0	1	0	0	0	0	3
TCGA-A8-A0A1	LumA	84	1	1	0	11.9999	0	11.9999	2
TCGA-A8-A0A2	LumA	66	1	1	0	19.0354	0	19.0354	3
TCGA-A8-A0A4	LumA	73	1	1	0	13.019	0	13.019	1
TCGA-A8-A0A6	LumA	64	1	1	0	21.0409	0	21.0409	2
TCGA-A8-A0A7	Her2	57	0	0	0	0.986291	0	0.986291	2
TCGA-A8-A0A9	LumA	80	1	1	0	27.0244	0	27.0244	2
TCGA-A8-A0AB	LumA	54	1	1	0	17.03	0	17.03	3
TCGA-A8-A0AD	LumA	83	1	1	0	38.0379	0	38.0379	2
TCGA-AC-A23C	LumA	62	1	1	0	19.2327	0	19.2327	3
TCGA-AC-A23E	LumA	50	1	1	0	22.9477	0	22.9477	2
TCGA-AC-A23G		76	1	1	0	73.906	0	73.906	1
TCGA-AC-A23H	Her2	90	0	1	1	5.72049	1	5.72049	3
TCGA-AC-A2B8	LumA	84	1	1	0	22.2573	1	21.5011	1
TCGA-AC-A2BK	Basal	78	0	0	0	73.0513	0	73.0513	3
TCGA-AC-A2BM	LumB	41	1	1	0	99.3523	0	99.3523	1
TCGA-AC-A2FB	LumA	65	1	1	0	40.5694	0	40.5694	2
TCGA-AC-A2FE		62	1	1	1	86.6621	1	25.1833	1
TCGA-AC-A2FF	LumA	40	1	1	0	90.7059	0	90.7059	2
TCGA-AC-A2FG	LumA	79	0	1	0	60.9199	0	60.9199	2
TCGA-AC-A2FK	Normal	45	1	1	0	87.1223	0	87.1223	3
TCGA-AC-A2FM		87			1	26.0381	1	25.6436	3
TCGA-AC-A2FO	LumA	65	0	1	0	74.1362	0	74.1362	1
TCGA-AC-A2QH	Basal	58	0	0	0	33.0407	0	33.0407	3
TCGA-AC-A2QI		76	0	1	0	19.3313	0	19.3313	1
TCGA-AC-A2QJ		48	0	0	1	14.6629	1	7.7917	1
TCGA-AC-A3BB		46	1	1	0	32.449	0	32.449	1
TCGA-AC-A3EH		79	0	1	1	6.47664	0	6.47664	3
TCGA-AC-A3HN	LumA	87	1	1	0	16.3067	0	16.3067	1
TCGA-AC-A3OD	LumA	68	1	1	0	14.8272	0	14.8272	1
TCGA-AC-A3QP	LumA	79	1	1	0	22.1915	0	22.1915	1
TCGA-AC-A3QQ	LumA	54	1	1	0	24.1312	0	24.1312	1
TCGA-AC-A3TM		50	1	1	0	25.0518	0	25.0518	1
TCGA-AC-A3TN		75	1	1	0	14.9916	0	14.9916	2
TCGA-AC-A3W5	Her2	65	1	1	0	16.5697	0	16.5697	2
TCGA-AC-A3W6		90	1	1	0	19.7916	0	19.7916	1
TCGA-AC-A3W7		66	0	1	0	15.4848	0	15.4848	1
TCGA-AC-A3YI	Normal	74	1	1	0	23.2436	0	23.2436	1
TCGA-AC-A3YJ	LumA	66	1	1	0	24.7888	0	24.7888	1
TCGA-AC-A4ZE	LumA	63	1	1	0	29.26	0	29.26	3
TCGA-AC-A5EH	Her2	76	0	1	0	16.7998	0	16.7998	1
TCGA-AC-A5XS	LumA	74	1	1	0	19.3313	0	19.3313	1
TCGA-AC-A5XU	LumA	74	1	1	0	14.9587	0	14.9587	1
TCGA-AC-A62V		58	1	1	1	11.441	1	11.441	2
TCGA-AC-A62X	Basal	72	0	1	0	13.7094	0	13.7094	3
TCGA-AC-A62Y	LumA	79	1	1	0	17.4245	0	17.4245	2
TCGA-AC-A6IV	LumA	47	1	1	0	18.6738	0	18.6738	1
TCGA-AC-A6IW	Basal	73	0	0	0	13.5779	0	13.5779	1
TCGA-AC-A6IX	LumA	49	1	1	0	12.2629	0	12.2629	1
TCGA-AC-A6NO	LumA	43	1	1	0	1.67669	0	1.67669	1
TCGA-AC-A7VB	LumB	51	0	1	0	8.21909	0	8.21909	1
TCGA-AC-A7VC	Basal	56	0	0	0	0.0328764	0	0.0328764	3
TCGA-AC-A8OP	LumA	72	1	1	0	20.1861	0	20.1861	3
TCGA-AC-A8OQ	Basal	72	0	0	0	1.1178	0	1.1178	2
TCGA-AC-A8OR	LumA	75	1	1	0	1.31505	0	1.31505	3
TCGA-AC-A8OS	LumA	71	1	1	0	2.30134	0	2.30134	1
TCGA-AN-A03X	LumA	74	1	1	0	0.328764	0	0.328764	2
TCGA-AN-A03Y	LumB	66	1	1	0	0.328764	0	0.328764	2
TCGA-AN-A041	LumA	29	0	1	0	0.230134	0	0.230134	2
TCGA-AN-A046	LumA	68	1	1	0	0.328764	0	0.328764	2
TCGA-AN-A049	LumA	62	1	1	0	0.624651	0	0.624651	3
TCGA-AN-A04A	LumA	36	1	1	0	2.95887	0	2.95887	2
TCGA-AN-A04C	Her2	51	0	0	0	1.77532	0	1.77532	3
TCGA-AN-A04D	Basal	58	0	0	0	1.70957	0	1.70957	3
TCGA-AN-A0AJ	LumB	79	1	1	0	9.96153	0	9.96153	2
TCGA-AN-A0AK	LumB	76	0	1	0	7.3643	0	7.3643	1
TCGA-AN-A0AL	Basal	41	0	0	0	7.46293	0	7.46293	2
TCGA-AN-A0AM	LumB	56	0	1	0	0.164382	0	0.164382	1
TCGA-AN-A0AR	Basal	55	0	0	0	0.328764	0	0.328764	2
TCGA-AN-A0AS	LumA	70	0	1	0	0.328764	0	0.328764	2
TCGA-AN-A0AT	Basal	62	0	0	0	0.328764	0	0.328764	2
TCGA-AN-A0FD	LumA	71	1	1	0	6.44376	0	6.44376	3
TCGA-AN-A0FF	LumB	32	1	1	0	5.65473	0	5.65473	2
TCGA-AN-A0FJ	Basal	59	0	1	0	7.95608	0	7.95608	2
TCGA-AN-A0FK	LumA	88	1	1	0	7.00266	0	7.00266	2
TCGA-AN-A0FL	Basal	62	0	0	0	7.59444	0	7.59444	3
TCGA-AN-A0FN	LumA	61	1	1	0	7.16704	0	7.16704	3
TCGA-AN-A0FS	LumA	55	0	1	0	6.90403	0	6.90403	3
TCGA-AN-A0FT	LumA	63	1	1	0	7.03554	0	7.03554	1
TCGA-AN-A0FV	Her2	58	0	0	0	0.328764	0	0.328764	1
TCGA-AN-A0FW	LumA	67		1	0	0.36164	0	0.36164	3
TCGA-AN-A0FX	Basal	52	0	0	0	0.328764	0	0.328764	1
TCGA-AN-A0FY	LumB	55	1	1	0	0.328764	0	0.328764	2
TCGA-AN-A0FZ	LumA	45	0	1	0	0.328764	0	0.328764	3
TCGA-AN-A0G0		56	0	0	0	0.526022	0	0.526022	3
TCGA-AN-A0XL	LumA	61	1	1	0	5.35885	0	5.35885	2
TCGA-AN-A0XN	LumA	68	1	0	0	0.328764	0	0.328764	2
TCGA-AN-A0XO	LumA	59	0	1	0	12.3286	0	12.3286	1
TCGA-AN-A0XP	LumA	69	1	1	0	0.295887	0	0.295887	2
TCGA-AN-A0XR	LumB	55	0	1	0	0.328764	0	0.328764	1
TCGA-AN-A0XS	LumA	63	1	0	0	0.328764	0	0.328764	1
TCGA-AN-A0XT	LumA	54	0	1	0	0.328764	0	0.328764	3
TCGA-AN-A0XU	Basal	54	0	0	0	0.328764	0	0.328764	1
TCGA-AN-A0XV	LumA	67	1	1	0	5.32597	0	5.32597	1
TCGA-AN-A0XW	LumA	36	1	1	0	5.58898	0	5.58898	2
TCGA-AO-A03L	LumA	34	1	1	0	80.2841	0	80.2841	3
TCGA-AO-A03M	LumA	29	1	1	0	61.3473	0	61.3473	2
TCGA-AO-A03N	LumB	59	1	1	0	66.7719	1	54.0816	2
TCGA-AO-A03O	LumB	69	1	1	1	81.632	0	81.632	3
TCGA-AO-A03P	LumB	54	1	1	1	95.7031	1	63.1883	3
TCGA-AO-A03R	Normal	57	1	1	0	68.7445	0	68.7445	1
TCGA-AO-A03T	Normal	42	1	1	0	69.8294	0	69.8294	2
TCGA-AO-A03U	Normal	31	0	0	1	58.9473	1	53.0624	3
TCGA-AO-A03V	LumA	41	1	1	0	44.416	0	44.416	3
TCGA-AO-A0J2	Her2	41	0	0	0	32.7777	0	32.7777	2
TCGA-AO-A0J3	LumB	67	1	1	0	21.4025	0	21.4025	3
TCGA-AO-A0J4	Basal	41	0	0	0	52.1748	0	52.1748	3
TCGA-AO-A0J5	LumA	48	0	1	1	26.0381	1	26.0381	1
TCGA-AO-A0J6	Basal	61	0	0	0	37.479	0	37.479	2
TCGA-AO-A0J7	LumB	71	1	1	0	20.3176	0	20.3176	1
TCGA-AO-A0J8	LumA	61	1	1	0	22.3559	0	22.3559	1
TCGA-AO-A0J9	LumA	61	1	1	0	53.0296	1	35.0462	1
TCGA-AO-A0JA	LumA	36	1	1	0	21.534	1	4.70132	1
TCGA-AO-A0JB	Normal	50	1	1	0	50.6953	0	50.6953	1
TCGA-AO-A0JC	LumA	64	1	1	0	50.8597	0	50.8597	2
TCGA-AO-A0JD	LumB	59	1	1	0	71.9992	0	71.9992	3
TCGA-AO-A0JE	Her2	53	0	0	0	76.7663	0	76.7663	2
TCGA-AO-A0JF	LumA	68	1	1	0	65.0952	0	65.0952	2
TCGA-AO-A0JG	LumA	49	1	1	0	26.2353	0	26.2353	2
TCGA-AO-A0JI	LumA	56	0	1	0	50.2351	0	50.2351	3
TCGA-AO-A0JJ	LumA	54	1	1	0	62.0377	0	62.0377	2
TCGA-AO-A0JL		59	0	0	0	55.3309	0	55.3309	3
TCGA-AO-A0JM	LumB	40	1	1	0	71.802	0	71.802	3
TCGA-AO-A124	Basal	38	0	0	0	115.264	0	115.264	3
TCGA-AO-A125	LumA	72	1	1	0	113.621	0	113.621	1
TCGA-AO-A126	LumA	39	1	1	0	108.722	1	8.77799	1
TCGA-AO-A128	Basal	61	0	0	0	106.782	0	106.782	1
TCGA-AO-A129	Basal	29	0	0	0	108.032	0	108.032	2
TCGA-AO-A12A	LumA	47	1	1	0	102.311	0	102.311	2
TCGA-AO-A12B	LumA	63	1	1	0	98.2674	0	98.2674	1
TCGA-AO-A12D	Her2	43	0	0	0	82.684	0	82.684	2
TCGA-AO-A12E	LumA	51	1	1	0	70.4211	0	70.4211	1
TCGA-AO-A12F	Basal	36	0	0	0	60.5582	0	60.5582	3
TCGA-AO-A12G	LumA	75	1	1	0	53.8843	0	53.8843	2
TCGA-AO-A12H	LumA	69	1	1	0	40.5694	0	40.5694	2
TCGA-AO-A1KO	Normal	46	1	1	0	20.4491	0	20.4491	2
TCGA-AO-A1KP	LumB	77	1	1	0	97.0839	0	97.0839	1
TCGA-AO-A1KQ		84	1	1	0	61.8733	0	61.8733	1
TCGA-AO-A1KR	Basal	51	0	0	0	82.6183	0	82.6183	2
TCGA-AO-A1KS	LumB	69	1	1	0	11.5067	0	11.5067	3
TCGA-AO-A1KT	LumB	78	1	1	0	17.7861	0	17.7861	2
TCGA-AQ-A04H	LumB	61	1	1	0	24.7888	0	24.7888	2
TCGA-AQ-A04J	Basal	45	0	0	0	26.9257	0	26.9257	2
TCGA-AQ-A04L		48	0	1	0	130.092	0	130.092	1
TCGA-AQ-A0Y5	LumA	70	1	1	1	5.65473	0	5.65473	2
TCGA-AQ-A1H2	LumA	84	1	1	0	15.6163	0	15.6163	1
TCGA-AQ-A1H3	LumA	49	1	1	0	32.5147	0	32.5147	3
TCGA-AQ-A54N		51	0	0	0	2.56436	0	2.56436	3
TCGA-AQ-A54O		51	1	1	0	32.9092	0	32.9092	1
TCGA-AQ-A7U7	LumA	55	1	1	1	19.1998	0	19.1998	2
TCGA-AR-A0TP	Basal	43	0	1	0	140.546	0	140.546	3
TCGA-AR-A0TQ	LumB	27	0	1	0	98.3332	0	98.3332	1
TCGA-AR-A0TR	LumA	68	1	1	1	5.26022	0	5.26022	3
TCGA-AR-A0TS	Basal	46	0	0	0	84.0977	0	84.0977	3
TCGA-AR-A0TT	LumB	53	0	1	0	109.018	0	109.018	3
TCGA-AR-A0TU		35	0	0	0	23.3093	0	23.3093	2
TCGA-AR-A0TV	LumB	66	1	1	0	75.2211	0	75.2211	1
TCGA-AR-A0TW	LumA	50	1	1	0	98.9249	1	24.2956	1
TCGA-AR-A0TX	Her2	64	1	1	0	64.8322	0	64.8322	1
TCGA-AR-A0TY	LumB	54	0	1	1	55.8569	1	17.8847	3
TCGA-AR-A0TZ	LumA	43	1	1	1	107.243	1	43.1667	3
TCGA-AR-A0U0	Basal	73	0	0	0	65.3582	0	65.3582	3
TCGA-AR-A0U1		36	0	0	0	133.215	0	133.215	1
TCGA-AR-A0U2	LumB	47	1	1	1	83.8676	1	52.8981	3
TCGA-AR-A0U3	LumA	59	1	1	0	134.136	0	134.136	3
TCGA-AR-A0U4	Basal	54	0	0	0	107.21	0	107.21	1
TCGA-AR-A1AH	Basal	51	0	1	0	125.16	1	37.3475	2
TCGA-AR-A1AI	Basal	47	0	0	0	108.36	1	19.3313	3
TCGA-AR-A1AJ	Basal	83	0	1	0	100.996	0	100.996	3
TCGA-AR-A1AK	LumA	70	1	1	0	103.856	0	103.856	2
TCGA-AR-A1AL	LumA	60	1	1	0	97.6756	0	97.6756	2
TCGA-AR-A1AM		52	1	1	0	98.3332	0	98.3332	1
TCGA-AR-A1AN	LumA	46	1	1	0	95.9989	0	95.9989	2
TCGA-AR-A1AO	Normal	47	0	1	0	86.0703	0	86.0703	3
TCGA-AR-A1AP	LumA	80	1	1	0	93.8949	0	93.8949	3
TCGA-AR-A1AQ	Basal	49	0	0	0	99.3195	0	99.3195	3
TCGA-AR-A1AR	Basal	50	0	0	1	17.2272	1	8.81086	3
TCGA-AR-A1AS	LumA	54	1	1	0	37.8078	0	37.8078	2
TCGA-AR-A1AT		62	1	1	1	41.8187	0	41.8187	2
TCGA-AR-A1AU	LumA	39	1	1	0	94.2894	0	94.2894	2
TCGA-AR-A1AV		68	1	1	0	61.2815	0	61.2815	1
TCGA-AR-A1AW	LumB	65	1	1	0	86.5306	0	86.5306	2
TCGA-AR-A1AX	LumA	64	1	1	0	86.4319	0	86.4319	2
TCGA-AR-A1AY	Basal	65	0	0	0	33.7311	0	33.7311	3
TCGA-AR-A24H	LumB	65	1	1	0	160.897	0	160.897	1
TCGA-AR-A24K	LumB	46	1	1	0	50.8926	0	50.8926	3
TCGA-AR-A24L	LumA	26	1	1	1	94.2236	1	46.4872	2
TCGA-AR-A24M	LumA	38	1	1	0	120.327	0	120.327	1
TCGA-AR-A24N	LumB	54	1	1	0	99.7797	0	99.7797	3
TCGA-AR-A24O	LumA	43	1	1	0	118.585	1	84.1963	2
TCGA-AR-A24P	LumA	47	1	1	0	2.76161	0	2.76161	3
TCGA-AR-A24Q	Basal	49	0	1	0	104.284	0	104.284	2
TCGA-AR-A24R	LumB	45	1	1	0	112.766	0	112.766	3
TCGA-AR-A24S	LumB	61	1	1	0	97.84	0	97.84	2
TCGA-AR-A24T	LumA	46	1	1	0	105.27	0	105.27	2
TCGA-AR-A24U	Her2	47	0	0	0	102.837	0	102.837	3
TCGA-AR-A24V	LumA	52	1	1	0	105.303	0	105.303	2
TCGA-AR-A24W	LumA	55	1	1	0	50.9583	0	50.9583	2
TCGA-AR-A24X	LumA	52	1	1	0	98.7606	0	98.7606	3
TCGA-AR-A24Z	LumB	57	1	1	0	98.6619	0	98.6619	3
TCGA-AR-A250	LumB	58	0	1	0	88.9963	0	88.9963	3
TCGA-AR-A251	Basal	51	0	1	0	99.6153	0	99.6153	3
TCGA-AR-A252	LumA	50	1	1	0	93.3031	0	93.3031	3
TCGA-AR-A254	Her2	50	1	1	0	85.6429	0	85.6429	3
TCGA-AR-A255	LumA	62	1	1	0	71.0458	0	71.0458	2
TCGA-AR-A256	Basal	45	0	0	1	93.8291	1	53.9172	3
TCGA-AR-A2LE	LumA	69	0	1	0	166.42	1	138.179	2
TCGA-AR-A2LH	Normal	55	0	0	1	20.2518	1	14.2683	3
TCGA-AR-A2LJ		40	1	1	0	86.5306	0	86.5306	1
TCGA-AR-A2LK	LumB	62	1	1	1	54.2131	1	42.8708	2
TCGA-AR-A2LM	LumA	49	1	1	0	63.6157	0	63.6157	3
TCGA-AR-A2LN	LumA	65	1	1	0	38.1694	0	38.1694	3
TCGA-AR-A2LO	LumA	46	1	1	0	39.3859	0	39.3859	2
TCGA-AR-A2LQ	Normal	59	1	1	0	40.5365	0	40.5365	2
TCGA-AR-A5QM	LumA	62	1	1	0	73.3471	1	31.8243	1
TCGA-AR-A5QN	LumA	68	1	1	0	33.3037	0	33.3037	1
TCGA-AR-A5QP	LumA	54	1	1	0	38.9585	0	38.9585	1
TCGA-AR-A5QQ	Basal	68	0	0	1	10.5862	1	9.89578	1
TCGA-B6-A0I1	Basal	73	0	0	1	77.6211	1	36.8215	3
TCGA-B6-A0I2	Basal	45			0	143.374	0	143.374	1
TCGA-B6-A0I5	LumA	49	1	1	0	281.29	0	281.29	1
TCGA-B6-A0I6		49	0	0	1	32.5805	1	28.2408	3
TCGA-B6-A0I8		46			1	24.6244	1	24.5258	3
TCGA-B6-A0I9	Her2	62	1		1	11.9012	1	11.9012	3
TCGA-B6-A0IA	LumA	51	1	1	0	275.865	0	275.865	1
TCGA-B6-A0IB	LumB	64	1	1	1	129.566	1	89.325	2
TCGA-B6-A0IC	LumA	90	1	1	1	50.6953	0	50.6953	3
TCGA-B6-A0IE	LumA	38	0	0	1	65.5226	1	27.4189	1
TCGA-B6-A0IG	LumA	50	1	1	1	146.497	1	146.497	3
TCGA-B6-A0IH	LumA	81	1	1	1	112.371	0	112.371	2
TCGA-B6-A0IJ	Basal	42	1	1	0	233.619	0	233.619	1
TCGA-B6-A0IK	Her2	63	0	0	1	18.7724	1	16.0765	2
TCGA-B6-A0IM	LumA	75	1	1	1	127.33	0	127.33	1
TCGA-B6-A0IN	LumB	45	0	1	1	84.5909	1	46.4214	1
TCGA-B6-A0IO	LumA	66		1	0	165.763	0	165.763	1
TCGA-B6-A0IP	LumA	74	1	1	1	129.073	0	129.073	3
TCGA-B6-A0IQ	Basal	40	0	0	0	140.875	0	140.875	3
TCGA-B6-A0RE	Basal	61	0	0	0	255.679	0	255.679	3
TCGA-B6-A0RG	LumA	26	0	0	0	68.4486	0	68.4486	1
TCGA-B6-A0RH	Her2	51	1	1	1	212.25	1	71.1773	2
TCGA-B6-A0RI	LumA	44	1	1	0	234.277	1	36.164	1
TCGA-B6-A0RL	LumB	60	1	1	1	81.1717	0	81.1717	3
TCGA-B6-A0RM	LumA	57	1	1	1	78.0156	0	78.0156	3
TCGA-B6-A0RN	LumA	60	0	0	0	263.274	0	263.274	3
TCGA-B6-A0RO	LumA	71	1	1	0	162.048	0	162.048	1
TCGA-B6-A0RP	LumA	73	1	1	1	102.771	1	91.6264	3
TCGA-B6-A0RQ	Normal	68	1	1	1	140.283	0	140.283	2
TCGA-B6-A0RS	Her2	38	0	0	1	100.7	1	67.1006	3
TCGA-B6-A0RT	Basal	39	0	0	0	89.4566	0	89.4566	2
TCGA-B6-A0RU	Basal	40	0	0	0	282.901	1	101.128	1
TCGA-B6-A0RV	LumA	42	1	1	0	169.51	0	169.51	1
TCGA-B6-A0WS	LumA	58	1	1	1	97.4784	0	97.4784	2
TCGA-B6-A0WT	LumA	61	1	1	0	188.677	1	126.968	1
TCGA-B6-A0WV	LumB	67	1	1	1	79.4621	0	79.4621	2
TCGA-B6-A0WW	LumB	58	1	1	1	18.345	1	14.6957	3
TCGA-B6-A0WX	Basal	40	0	0	1	21.008	1	18.5094	3
TCGA-B6-A0WY	LumA	40	0	1	1	113.785	1	66.1143	1
TCGA-B6-A0WZ	LumA	50	1	1	0	206.858	1	168.228	1
TCGA-B6-A0X0	LumA	54	1	1	1	129.697	0	129.697	1
TCGA-B6-A0X1	Basal	48	0	0	1	245.093	1	16.1094	2
TCGA-B6-A0X4	LumA	62	1	1	1	28.2737	1	23.5395	2
TCGA-B6-A0X5	LumB	61	1	1	1	68.9417	1	44.1529	3
TCGA-B6-A0X7	LumA	62	1	1	1	58.5528	1	36.2955	3
TCGA-B6-A1KC	LumB	67	0	1	0	43.594	0	43.594	2
TCGA-B6-A1KF	Basal	68	0	0	0	101.522	0	101.522	3
TCGA-B6-A1KI	LumA	63	1	1	0	73.5115	0	73.5115	2
TCGA-B6-A1KN	LumB	57	0	0	0	139.166	0	139.166	2
TCGA-B6-A2IU	LumA	62	1	1	0	170.168	1	138.87	3
TCGA-B6-A3ZX		50	0	0	1	37.8736	1	32.6791	3
TCGA-B6-A400		43	0	0	0	7.06842	0	7.06842	1
TCGA-B6-A401	LumA	47	1	1	0	85.347	0	85.347	1
TCGA-B6-A402		47	0	0	0	74.991	1	49.8405	3
TCGA-B6-A408		55	1	1	0	68.1198	0	68.1198	1
TCGA-B6-A409	Basal	44	0	0	1	18.8381	1	14.9916	3
TCGA-B6-A40B	LumA	76	1	1	0	103.626	0	103.626	1
TCGA-B6-A40C	LumA	51	1	1	0	71.1444	0	71.1444	1
TCGA-BH-A0AU	LumB	45	1	1	0	62.9253	0	62.9253	3
TCGA-BH-A0AV	Basal	52	0	0	0	59.835	0	59.835	3
TCGA-BH-A0AW	Her2	56	0	1	0	20.4491	0	20.4491	3
TCGA-BH-A0AY	LumA	62	1	1	0	25.5449	0	25.5449	1
TCGA-BH-A0AZ	LumA	47	1	1	0	63.0897	0	63.0897	2
TCGA-BH-A0B0	LumA	56	1	1	0	81.4347	0	81.4347	1
TCGA-BH-A0B1		66	1	1	0	37.7421	0	37.7421	3
TCGA-BH-A0B2		43	NA	NA	0	40.815	NA	NA	1
TCGA-BH-A0B3	Basal	53	0	0	0	39.5503	0	39.5503	3
TCGA-BH-A0B4		65	1	1	0	39.1557	0	39.1557	2
TCGA-BH-A0B5	LumA	40	1	1	0	70.2239	0	70.2239	1
TCGA-BH-A0B7	Her2	42	1	1	0	84.1306	0	84.1306	1
TCGA-BH-A0B8		64	1	1	0	51.583	0	51.583	1
TCGA-BH-A0B9	Basal	44	0	0	0	51.6816	0	51.6816	1
TCGA-BH-A0BA	LumA	51	1	1	0	37.216	0	37.216	2
TCGA-BH-A0BC	LumA	60	1	1	0	32.0216	0	32.0216	1
TCGA-BH-A0BD	LumB	47	1	1	0	18.2135	0	18.2135	3
TCGA-BH-A0BF	LumB	56	1	1	1	43.5283	0	43.5283	2
TCGA-BH-A0BG	Basal	73	0	0	0	61.5117	0	61.5117	2
TCGA-BH-A0BJ	LumA	41	1	1	0	21.6984	0	21.6984	1
TCGA-BH-A0BL	Basal	35	0	0	0	74.8923	0	74.8923	2
TCGA-BH-A0BM	LumA	54	0	1	0	61.676	0	61.676	1
TCGA-BH-A0BO	LumA	54	1	1	0	72.2293	0	72.2293	2
TCGA-BH-A0BP	LumA	76	1	1	1	75.4841	0	75.4841	3
TCGA-BH-A0BQ	LumA	39	1	1	0	74.1362	1	56.1857	1
TCGA-BH-A0BR	LumA	59	1	1	0	76.6019	0	76.6019	2
TCGA-BH-A0BS	LumA	55	1	1	0	85.873	0	85.873	3
TCGA-BH-A0BT	LumA	56	1	1	0	77.7526	0	77.7526	2
TCGA-BH-A0BV	LumA	78	1	1	0	49.9392	0	49.9392	1
TCGA-BH-A0BW	Basal	71	0	0	0	77.9498	0	77.9498	3
TCGA-BH-A0BZ	LumB	59	1	1	0	74.1362	0	74.1362	1
TCGA-BH-A0C0	LumB	62	1	1	0	41.753	0	41.753	2
TCGA-BH-A0C1	LumA	61	1	1	1	46.3885	1	36.9201	3
TCGA-BH-A0C3	LumB	47	0	1	0	89.062	1	87.9114	3
TCGA-BH-A0C7	LumB	48	0	1	0	90.9689	0	90.9689	1
TCGA-BH-A0DD		58	1	1	0	81.7306	0	81.7306	1
TCGA-BH-A0DE	LumA	62	1	1	0	77.9827	0	77.9827	3
TCGA-BH-A0DG	LumA	30	0	1	0	67.1006	0	67.1006	1
TCGA-BH-A0DH	LumA	63	1	1	0	38.0051	0	38.0051	2
TCGA-BH-A0DI	LumA	63	1	1	0	29.9832	0	29.9832	1
TCGA-BH-A0DK	LumA	49	1	1	0	13.9067	0	13.9067	2
TCGA-BH-A0DL	Basal	64	0	1	0	78.2786	0	78.2786	3
TCGA-BH-A0DO	LumA	78	1	1	0	54.0487	0	54.0487	1
TCGA-BH-A0DP	LumA	60	1	1	0	15.6491	0	15.6491	2
TCGA-BH-A0DQ	LumA	42	1	1	0	3.22188	0	3.22188	1
TCGA-BH-A0DS	LumA	71	1	1	0	2.56436	0	2.56436	3
TCGA-BH-A0DT	LumA	41	1	1	0	79.0019	0	79.0019	2
TCGA-BH-A0DV	LumA	54	1	1	0	67.8568	0	67.8568	2
TCGA-BH-A0DX	LumA	62	1	1	0	70.8814	0	70.8814	1
TCGA-BH-A0DZ	LumA	43	1	1	0	16.2738	0	16.2738	2
TCGA-BH-A0E0	Basal	38	0	0	0	4.40543	0	4.40543	3
TCGA-BH-A0E1	LumA	52	1	1	0	15.682	0	15.682	1
TCGA-BH-A0E2	LumA	49	1	1	0	14.3012	0	14.3012	2
TCGA-BH-A0E6	Basal	69	0	0	0	9.63277	0	9.63277	3
TCGA-BH-A0E7	LumA	79	1	1	0	44.8105	0	44.8105	3
TCGA-BH-A0E9	LumA	53	1	1	0	81.8292	0	81.8292	2
TCGA-BH-A0EA	LumA	72	1	1	1	32.5805	0	32.5805	2
TCGA-BH-A0EB	LumA	69	1	1	0	24.4929	0	24.4929	1
TCGA-BH-A0EE	Her2	68	0	0	0	31.0024	0	31.0024	1
TCGA-BH-A0EI	LumA	51	1	1	0	63.3199	0	63.3199	1
TCGA-BH-A0GY	LumA	67	1	1	0	30.3449	0	30.3449	2
TCGA-BH-A0GZ	LumA	62	1	1	0	10.7834	0	10.7834	1
TCGA-BH-A0H0	LumB	69	1	1	0	15.156	0	15.156	3
TCGA-BH-A0H3	LumA	46	1	1	0	63.3856	0	63.3856	3
TCGA-BH-A0H5	LumA	45	1	1	0	53.2597	0	53.2597	1
TCGA-BH-A0H6	LumA	82	1	1	0	24.5586	0	24.5586	2
TCGA-BH-A0H7	LumA	65	1	1	0	23.0792	0	23.0792	2
TCGA-BH-A0H9	LumA	69	1	1	0	40.9968	0	40.9968	2
TCGA-BH-A0HA	LumA	31	1	1	0	52.9638	0	52.9638	3
TCGA-BH-A0HB	LumA	55	1	1	0	26.4983	0	26.4983	1
TCGA-BH-A0HF		77	1	1	0	23.9011	0	23.9011	2
TCGA-BH-A0HI	LumA	78	1	1	0	20.3833	0	20.3833	2
TCGA-BH-A0HK	LumA	81	0	1	0	5.85199	0	5.85199	1
TCGA-BH-A0HL		56	1	1	0	2.3671	0	2.3671	3
TCGA-BH-A0HN		67	1	1	0	16.9642	0	16.9642	1
TCGA-BH-A0HO	LumA	48	1	1	0	2.4986	0	2.4986	1
TCGA-BH-A0HP	LumA	65	0	1	0	13.6108	0	13.6108	1
TCGA-BH-A0HQ	LumA	56	1	1	0	36.8544	0	36.8544	3
TCGA-BH-A0HU	LumB	52	1	1	0	12.8875	0	12.8875	2
TCGA-BH-A0HW	LumB	62	0	1	0	51.32	0	51.32	2
TCGA-BH-A0HX	LumA	54	1	1	0	27.2545	0	27.2545	2
TCGA-BH-A0HY	LumB	60	0	1	0	50.794	0	50.794	3
TCGA-BH-A0RX	Basal	59	0	0	0	5.58898	0	5.58898	3
TCGA-BH-A0W3	LumB	58	1	1	0	23.934	0	23.934	1
TCGA-BH-A0W4	LumA	46	1	1	0	24.9532	0	24.9532	1
TCGA-BH-A0W5	LumA	77	1	1	0	42.3447	0	42.3447	3
TCGA-BH-A0W7	LumA	49	1	1	0	44.8105	0	44.8105	1
TCGA-BH-A0WA	Basal	82	0	0	0	23.0463	0	23.0463	3
TCGA-BH-A18F	LumA	50	1	1	0	32.9092	0	32.9092	3
TCGA-BH-A18G	Basal	81	0	0	0	4.89858	0	4.89858	2
TCGA-BH-A18H	LumA	63	1	1	0	21.4354	0	21.4354	3
TCGA-BH-A18I	LumA	53	1	1	0	35.9339	0	35.9339	2
TCGA-BH-A18J	LumA	56	1	1	1	20.1203	1	20.1203	2
TCGA-BH-A18K	LumA	46	1	1	1	90.8374	1	90.8374	3
TCGA-BH-A18L	LumB	50	1	1	1	26.6627	0	26.6627	3
TCGA-BH-A18M	LumA	39	1	1	1	72.5581	0	72.5581	3
TCGA-BH-A18N	LumA	88	1	1	1	37.7421	0	37.7421	3
TCGA-BH-A18P	Her2	60	0	1	1	30.2791	1	30.2791	3
TCGA-BH-A18Q	Basal	56	0	0	1	55.6268	0	55.6268	3
TCGA-BH-A18R	Her2	50	0		1	37.5448	0	37.5448	3
TCGA-BH-A18S	LumA	79	1	1	1	66.0486	0	66.0486	3
TCGA-BH-A18T	Basal	70	0	0	1	7.3643	1	7.3643	3
TCGA-BH-A18U	LumB	72	1	1	1	51.3857	0	51.3857	3
TCGA-BH-A18V	Basal	48	0	0	1	51.1556	0	51.1556	3
TCGA-BH-A1EN	Her2	78	0	0	1	69.928	0	69.928	2
TCGA-BH-A1EO	LumA	68	1	1	1	91.988	0	91.988	3
TCGA-BH-A1ES		35	1	1	1	113.818	1	113.818	1
TCGA-BH-A1ET	LumA	55	1	1	1	82.8484	0	82.8484	1
TCGA-BH-A1EU	LumA	83	1	1	1	42.279	0	42.279	2
TCGA-BH-A1EV	Her2	45	1	1	1	11.9999	1	11.9999	3
TCGA-BH-A1EW	LumA	38	0	0	1	55.6925	1	55.6925	3
TCGA-BH-A1EX	LumA	67	1	1	1	49.5775	1	49.5775	3
TCGA-BH-A1EY	LumA	79	1	1	1	17.6875	1	13.019	2
TCGA-BH-A1F0	Basal	80		0	1	25.8079	1	25.8079	3
TCGA-BH-A1F2	LumB	53	1	1	1	31.5284	0	31.5284	3
TCGA-BH-A1F5		62	1	1	1	89.1607	0	89.1607	1
TCGA-BH-A1F6	Basal	51	0	0	1	97.4784	0	97.4784	3
TCGA-BH-A1F8	LumB	90	1	1	1	25.0847	1	25.0847	2
TCGA-BH-A1FB		60	1	1	1	120.623	1	120.623	2
TCGA-BH-A1FC	Basal	78	0	0	1	114.147	0	114.147	2
TCGA-BH-A1FD	LumB	68	1	1	1	33.1722	1	33.1722	2
TCGA-BH-A1FE	LumA	31	1	1	1	74.7279	1	74.7279	3
TCGA-BH-A1FG	LumA	88	1	1	1	122.826	0	122.826	2
TCGA-BH-A1FH	LumA	47	0	1	1	33.9941	1	33.9941	2
TCGA-BH-A1FJ	LumB	66	1	0	1	63.3527	0	63.3527	2
TCGA-BH-A1FL	LumA	69	1	1	1	55.0021	1	55.0021	3
TCGA-BH-A1FM	LumB	44	0	1	1	45.6324	0	45.6324	3
TCGA-BH-A1FN	LumB	34	1	1	1	72.065	1	72.065	3
TCGA-BH-A1FR	LumA	73	1	1	1	53.983	1	53.983	2
TCGA-BH-A1FU	Normal	44	0	0	1	55.4953	1	55.4953	2
TCGA-BH-A201	LumA	64	1	1	0	28.1422	0	28.1422	2
TCGA-BH-A202	LumB	60	1	1	0	26.1367	0	26.1367	3
TCGA-BH-A203	Her2	78			1	38.5968	1	38.5968	2
TCGA-BH-A204	LumB	80			1	83.3087	0	83.3087	3
TCGA-BH-A208	Normal	48			1	57.8295	0	57.8295	1
TCGA-BH-A209	LumB	77	1	1	1	130.157	0	130.157	2
TCGA-BH-A28O		50	1	1	0	36.8215	0	36.8215	2
TCGA-BH-A28Q	LumA	46	1	1	0	36.7886	0	36.7886	3
TCGA-BH-A2L8	LumA	45	1	1	0	20.1203	0	20.1203	1
TCGA-BH-A42T		75	1	1	1	10.5204	0	10.5204	1
TCGA-BH-A42U	Normal	80	0	0	0	110.596	0	110.596	1
TCGA-BH-A42V	LumA	41	1	1	0	20.8765	0	20.8765	2
TCGA-BH-A5IZ	Basal	51	0	1	0	18.6409	0	18.6409	1
TCGA-BH-A5J0	LumA	63	1	1	0	23.5066	0	23.5066	1
TCGA-BH-A6R8	LumA	46	1	1	0	9.63277	0	9.63277	1
TCGA-BH-A6R9	Normal	61	1	0	0	5.26022	0	5.26022	1
TCGA-BH-A8FY	LumA	87	1	1	1	9.69852	0	9.69852	1
TCGA-BH-A8FZ	Normal	58	1	1	0	18.871	0	18.871	2
TCGA-BH-A8G0	LumA	54	1	1	0	21.7641	0	21.7641	2
TCGA-BH-AB28	LumA	53	1	1	0	9.43551	0	9.43551	3
TCGA-C8-A12K	Basal	80			0	0	0	0	2
TCGA-C8-A12L	Her2	67	0	0	0	11.9341	0	11.9341	3
TCGA-C8-A12M	LumB	70	0	1	0	11.7697	0	11.7697	2
TCGA-C8-A12N	LumA	58	1	1	0	11.7697	0	11.7697	1
TCGA-C8-A12O	LumA	50	1	1	0	12.6574	0	12.6574	1
TCGA-C8-A12P	Her2	55	0	0	0	11.7697	0	11.7697	2
TCGA-C8-A12Q	Her2	78	0	0	1	12.6574	1	12.6574	3
TCGA-C8-A12T	Her2	43	1	1	0	0	0	0	2
TCGA-C8-A12U	LumB	46	1	1	0	12.6574	0	12.6574	2
TCGA-C8-A12V	Basal	55	0	0	0	12.6574	0	12.6574	1
TCGA-C8-A12W	LumB	49	1	1	0	12.6574	0	12.6574	3
TCGA-C8-A12X	LumA	62	1	1	0	12.6574	0	12.6574	2
TCGA-C8-A12Y	LumA	44			0	48.5255	0	48.5255	3
TCGA-C8-A12Z	Her2	45	0	0	0	12.5588	0	12.5588	3
TCGA-C8-A130	LumB	52	1	1	0	12.1643	0	12.1643	2
TCGA-C8-A131	Basal	82	0	0	0	13.5122	0	13.5122	3
TCGA-C8-A132	LumA	56	1	1	0	12.5916	0	12.5916	1
TCGA-C8-A133	LumA	65	1	1	0	0	0	0	3
TCGA-C8-A134	Basal	52	0	0	0	12.5916	0	12.5916	3
TCGA-C8-A135	Her2	64	0	0	0	12.9204	0	12.9204	2
TCGA-C8-A137	Her2	34	0	0	0	12.4601	1	4.47118	3
TCGA-C8-A138	Her2	54	0	1	0	12.493	0	12.493	1
TCGA-C8-A1HE	LumA	59	1	1	0	12.3286	0	12.3286	1
TCGA-C8-A1HF	Her2	48	1	0	0	10.9149	0	10.9149	2
TCGA-C8-A1HG	LumB	50	1	1	0	11.3423	0	11.3423	1
TCGA-C8-A1HI	LumA	40	1	1	0	11.2766	0	11.2766	3
TCGA-C8-A1HJ	Basal	53	0	0	0	0.164382	0	0.164382	3
TCGA-C8-A1HK	Her2	53	0	0	0	12.0327	0	12.0327	3
TCGA-C8-A1HL	LumB	38	0	1	0	10.4218	0	10.4218	1
TCGA-C8-A1HM	LumB	74	1	1	0	12.3286	0	12.3286	2
TCGA-C8-A1HN	LumB	56	1	1	0	12.9533	0	12.9533	1
TCGA-C8-A1HO	LumA	34	1	1	0	12.3286	0	12.3286	2
TCGA-C8-A26V	LumB	47	1	1	0	20.2518	0	20.2518	1
TCGA-C8-A26W	LumB	58	1	1	0	12.5259	0	12.5259	1
TCGA-C8-A26X	Her2	58	0	0	0	12.3615	0	12.3615	1
TCGA-C8-A26Y	Her2	90	0	0	0	12.9533	0	12.9533	1
TCGA-C8-A26Z	LumA	59	1	1	0	15.4519	0	15.4519	2
TCGA-C8-A273	LumA	29	1	1	0	16.8656	0	16.8656	2
TCGA-C8-A274	LumB	63	1	1	0	16.7012	0	16.7012	2
TCGA-C8-A275	Her2	56			0	0.0328764	0	0.0328764	2
TCGA-C8-A278	Her2	61	0	0	0	9.76428	0	9.76428	1
TCGA-C8-A27A	LumB	48	1	1	0	24.5586	0	24.5586	3
TCGA-C8-A27B	Basal	48	0	0	0	14.4327	0	14.4327	3
TCGA-C8-A3M7	LumA	60	0	0	1	33.9941	1	33.9941	2
TCGA-C8-A3M8	LumB	68	1	1	0	12.9533	0	12.9533	2
TCGA-C8-A8HP	Her2	59	0	0	0	13.019	0	13.019	3
TCGA-C8-A8HQ	LumB	53	1	1	0	12.493	0	12.493	2
TCGA-C8-A8HR	Normal	49			0	13.4136	0	13.4136	1
TCGA-D8-A13Y	LumB	52	1	1	0	56.8103	0	56.8103	3
TCGA-D8-A13Z	Her2	51	0	0	0	20.8765	0	20.8765	3
TCGA-D8-A140	LumA	62	1	1	0	13.2492	0	13.2492	1
TCGA-D8-A141	LumA	40	1	1	0	20.5806	0	20.5806	2
TCGA-D8-A142	Basal	74	0	0	0	13.9724	0	13.9724	3
TCGA-D8-A143	Basal	51	0	0	0	14.1697	0	14.1697	3
TCGA-D8-A145	LumA	80	1	1	0	13.4793	0	13.4793	1
TCGA-D8-A147	Basal	45	0	0	0	19.1998	0	19.1998	1
TCGA-D8-A1J8	LumB	77	1	1	0	14.1697	0	14.1697	1
TCGA-D8-A1J9	LumB	48	0	1	0	17.4902	0	17.4902	1
TCGA-D8-A1JA	Her2	60	0	0	0	16.5039	1	14.1697	3
TCGA-D8-A1JB	LumA	54	1	1	0	55.4953	0	55.4953	3
TCGA-D8-A1JC	LumB	59	1	1	0	15.7806	0	15.7806	3
TCGA-D8-A1JD	LumB	41	1	1	0	18.1477	0	18.1477	2
TCGA-D8-A1JE	LumB	62	1	1	0	18.9039	0	18.9039	2
TCGA-D8-A1JF	Her2	79	0	0	0	12.0327	0	12.0327	2
TCGA-D8-A1JG	Her2	62	0	0	0	52.9967	0	52.9967	1
TCGA-D8-A1JH	LumA	56	1	1	0	14.0053	0	14.0053	1
TCGA-D8-A1JI	LumB	54	1	1	0	18.9697	0	18.9697	3
TCGA-D8-A1JJ	LumB	54	1	1	0	20.0875	0	20.0875	1
TCGA-D8-A1JK	Basal	90	1	0	0	20.1203	0	20.1203	2
TCGA-D8-A1JL	Basal	72	0	0	0	20.0875	0	20.0875	2
TCGA-D8-A1JM	Basal	59	0	1	0	19.397	0	19.397	2
TCGA-D8-A1JN	LumA	80	1	1	0	20.3833	0	20.3833	2
TCGA-D8-A1JP	LumA	73	1	1	0	21.008	0	21.008	3
TCGA-D8-A1JS	LumA	77	1	1	0	12.1971	0	12.1971	1
TCGA-D8-A1JT	LumB	70	1	1	0	13.3149	0	13.3149	3
TCGA-D8-A1JU	LumA	51	1	1	0	14.6957	0	14.6957	2
TCGA-D8-A1X5	LumB	81	1	1	0	18.5751	0	18.5751	3
TCGA-D8-A1X6	LumB	80	1	1	0	17.7861	0	17.7861	3
TCGA-D8-A1X7	LumB	40	1	1	0	16.7341	0	16.7341	3
TCGA-D8-A1X8	LumA	62		1	0	25.7422	0	25.7422	3
TCGA-D8-A1X9	LumA	66	1	1	0	23.9011	0	23.9011	1
TCGA-D8-A1XA	LumA	64	1	1	0	27.5833	0	27.5833	3
TCGA-D8-A1XB	LumA	62	1	1	0	18.1477	0	18.1477	2
TCGA-D8-A1XC	LumA	85	1	1	1	12.3944	1	12.3944	3
TCGA-D8-A1XD		36	1	1	0	17.1615	0	17.1615	3
TCGA-D8-A1XF	LumB	45	1	1	0	15.2218	0	15.2218	3
TCGA-D8-A1XG	LumA	86	0	1	0	14.7286	0	14.7286	3
TCGA-D8-A1XJ	Her2	76	1	1	0	21.8299	0	21.8299	3
TCGA-D8-A1XK	Basal	55	0	0	0	14.4985	0	14.4985	1
TCGA-D8-A1XL	LumB	34	1	1	0	19.9231	0	19.9231	2
TCGA-D8-A1XM	LumA	57	1	1	0	17.6875	0	17.6875	2
TCGA-D8-A1XO	LumA	56	1	1	0	55.298	0	55.298	2
TCGA-D8-A1XQ	Basal	69	0	0	0	16.4053	0	16.4053	3
TCGA-D8-A1XR	LumB	56	1	1	0	15.8464	0	15.8464	3
TCGA-D8-A1XS		48	1	1	0	16.3067	0	16.3067	3
TCGA-D8-A1XT	Her2	61	0	0	0	16.6354	0	16.6354	2
TCGA-D8-A1XU	LumA	56	1	1	0	12.9862	0	12.9862	1
TCGA-D8-A1XV	LumA	84	1	1	0	15.156	0	15.156	3
TCGA-D8-A1XW	Normal	53	1	0	0	43.0351	0	43.0351	1
TCGA-D8-A1XY	LumA	74	1	1	0	16.5368	0	16.5368	3
TCGA-D8-A1XZ	LumB	81	0	1	0	15.3204	0	15.3204	3
TCGA-D8-A1Y0	LumA	65	1	1	0	15.5176	0	15.5176	3
TCGA-D8-A1Y1	LumB	80	1	1	1	9.92866	1	9.92866	3
TCGA-D8-A1Y2	LumB	71	1	1	0	14.2355	0	14.2355	2
TCGA-D8-A1Y3	LumB	61	1	1	0	14.1368	0	14.1368	1
TCGA-D8-A27E	LumA	66	1	1	0	17.4245	0	17.4245	3
TCGA-D8-A27F	Basal	40	0	0	0	16.0437	0	16.0437	3
TCGA-D8-A27G	LumA	75	1	1	0	13.4464	0	13.4464	2
TCGA-D8-A27H	Basal	72	0	0	0	13.0519	0	13.0519	1
TCGA-D8-A27I	LumA	58	1	1	0	14.4327	0	14.4327	2
TCGA-D8-A27K	LumA	47	1	1	0	48.0324	0	48.0324	3
TCGA-D8-A27L	LumA	49	1	1	0	16.4053	0	16.4053	3
TCGA-D8-A27M	Basal	59	0	0	0	13.4793	0	13.4793	2
TCGA-D8-A27N	LumB	36	1	1	0	17.0628	0	17.0628	1
TCGA-D8-A27P	LumA	64	1	1	0	1.61094	0	1.61094	1
TCGA-D8-A27R	LumB	41	1	1	0	10.093	0	10.093	1
TCGA-D8-A27T	LumA	53	1	1	0	13.0848	0	13.0848	2
TCGA-D8-A27V	LumA	62	1	1	0	12.5259	0	12.5259	3
TCGA-D8-A27W	LumB	55	1	1	0	12.2629	0	12.2629	2
TCGA-D8-A3Z5		54	1	1	0	33.3695	0	33.3695	1
TCGA-D8-A3Z6	LumA	56	1	1	0	18.5094	0	18.5094	1
TCGA-D8-A4Z1	LumA	68	1	1	0	21.6655	0	21.6655	3
TCGA-D8-A73U	LumA	88	1	1	0	16.1752	0	16.1752	1
TCGA-D8-A73W	LumA	79	0	1	1	12.6574	1	0.690403	3
TCGA-D8-A73X	LumA	53	1	1	0	25.2162	0	25.2162	3
TCGA-E2-A105	LumA	79	1	1	0	43.0023	0	43.0023	1
TCGA-E2-A107	LumA	54	0	1	0	34.4215	0	34.4215	3
TCGA-E2-A108	Normal	64	1	1	0	27.5175	0	27.5175	2
TCGA-E2-A109	LumB	64	0	1	0	46.5858	0	46.5858	3
TCGA-E2-A10A	LumA	41	1	1	0	40.405	1	2.46573	1
TCGA-E2-A10B	LumA	67	1	1	0	37.5119	1	6.41089	3
TCGA-E2-A10C	LumB	54	1	1	0	40.1091	0	40.1091	1
TCGA-E2-A10E		64	1	1	0	28.438	0	28.438	2
TCGA-E2-A10F	LumA	47	1	1	0	28.8654	0	28.8654	1
TCGA-E2-A14N	Basal	37	0	0	0	47.1447	0	47.1447	2
TCGA-E2-A14O	LumB	76	1	1	0	44.679	0	44.679	2
TCGA-E2-A14P	Her2	79	0	0	0	40.9639	0	40.9639	1
TCGA-E2-A14Q	LumA	50	1	1	0	38.2352	0	38.2352	1
TCGA-E2-A14R	Basal	62	0	0	0	38.5968	1	31.9229	2
TCGA-E2-A14S		65	1	1	0	33.1722	0	33.1722	2
TCGA-E2-A14T	LumA	52	1	1	0	75.9772	0	75.9772	1
TCGA-E2-A14U		74	1	1	0	43.331	0	43.331	2
TCGA-E2-A14V	Her2	53	1	1	0	34.2572	0	34.2572	3
TCGA-E2-A14W		78	1	1	0	32.0216	0	32.0216	2
TCGA-E2-A14X	Basal	55	0	0	0	31.9558	0	31.9558	3
TCGA-E2-A14Y	Basal	35	1	1	0	69.3362	0	69.3362	2
TCGA-E2-A14Z	LumA	64	1	1	1	18.5094	1	6.18075	3
TCGA-E2-A150	Basal	48	0	0	0	63.6157	0	63.6157	3
TCGA-E2-A152	Her2	56	0	1	0	69.9609	1	1.77532	1
TCGA-E2-A153	LumA	51	1	1	0	23.2436	0	23.2436	2
TCGA-E2-A154	LumA	68	1	1	0	19.4299	0	19.4299	2
TCGA-E2-A155	LumB	58	0	1	0	21.0409	0	21.0409	1
TCGA-E2-A156	LumA	61	1	1	0	23.8682	0	23.8682	3
TCGA-E2-A158	Basal	43	0	0	0	14.7944	0	14.7944	1
TCGA-E2-A159	Basal	50	0	0	0	25.0518	0	25.0518	2
TCGA-E2-A15A	LumB	45	1	1	0	23.3422	0	23.3422	2
TCGA-E2-A15C	LumA	61	1	1	0	22.8162	0	22.8162	3
TCGA-E2-A15D	LumA	47	1	1	0	17.293	0	17.293	2
TCGA-E2-A15E	LumA	40	1	1	0	20.7121	0	20.7121	1
TCGA-E2-A15F	LumA	64	1	1	0	21.6326	0	21.6326	3
TCGA-E2-A15G	LumA	76	1	1	0	18.2135	0	18.2135	1
TCGA-E2-A15H	LumA	38	1	1	0	12.9204	0	12.9204	2
TCGA-E2-A15I	LumA	44	1	1	0	55.6268	0	55.6268	1
TCGA-E2-A15J	LumA	51	1	1	0	53.9172	0	53.9172	2
TCGA-E2-A15K	LumB	58	1	1	0	9.041	0	9.041	1
TCGA-E2-A15L	LumA	65	1	1	0	20.5806	0	20.5806	1
TCGA-E2-A15M	LumA	66	1	1	1	11.0465	0	11.0465	3
TCGA-E2-A15O	LumA	89	1	1	0	50.794	1	39.7804	2
TCGA-E2-A15P	LumA	61	1	1	0	19.5614	0	19.5614	3
TCGA-E2-A15R	LumA	64	1	1	0	56.9418	0	56.9418	2
TCGA-E2-A15S	LumB	34	0	1	0	14.0711	0	14.0711	3
TCGA-E2-A15T	LumB	65	1	1	0	51.3857	0	51.3857	1
TCGA-E2-A1AZ	Basal	63	0	0	0	76.569	0	76.569	3
TCGA-E2-A1B0	Her2	50	0	0	0	53.6213	0	53.6213	2
TCGA-E2-A1B1	LumA	45	1	1	0	87.221	0	87.221	2
TCGA-E2-A1B4	LumA	74	1	1	1	33.0079	0	33.0079	3
TCGA-E2-A1B5	LumA	46	1	1	0	32.3503	0	32.3503	1
TCGA-E2-A1B6	Basal	44	0	0	0	28.5038	0	28.5038	2
TCGA-E2-A1BC	LumA	63	1	1	0	16.4711	0	16.4711	3
TCGA-E2-A1BD	LumA	53	1	1	0	37.2489	0	37.2489	1
TCGA-E2-A1IE	LumA	61	1	1	0	77.6539	1	59.5062	2
TCGA-E2-A1IF	LumA	74	1	1	0	37.4133	0	37.4133	1
TCGA-E2-A1IG	LumA	45	1	1	0	70.3554	0	70.3554	2
TCGA-E2-A1IH	LumA	80	1	1	0	33.7311	0	33.7311	2
TCGA-E2-A1II	Basal	51	1	0	0	33.6983	0	33.6983	2
TCGA-E2-A1IJ	LumA	57	1	1	0	28.438	0	28.438	1
TCGA-E2-A1IK	LumA	71	1	1	0	59.1774	0	59.1774	1
TCGA-E2-A1IL	LumA	78	1	1	0	3.87941	0	3.87941	3
TCGA-E2-A1IN	LumA	60	1	1	0	22.1915	0	22.1915	3
TCGA-E2-A1IO	LumA	37	1	1	0	60.9856	0	60.9856	1
TCGA-E2-A1IU	LumA	60	1	1	0	11.0793	0	11.0793	3
TCGA-E2-A1L6	LumA	44	1	1	0	54.1802	0	54.1802	1
TCGA-E2-A1L7	LumB	40	0	0	0	60.361	1	53.2268	2
TCGA-E2-A1L8	LumA	52	1	1	0	73.643	0	73.643	3
TCGA-E2-A1L9	LumA	40	1	1	0	19.6601	0	19.6601	2
TCGA-E2-A1LA	LumA	59	1	1	0	24.5915	0	24.5915	1
TCGA-E2-A1LB	Her2	41	0	0	0	75.8129	0	75.8129	1
TCGA-E2-A1LE		71	0	0	1	28.8983	1	11.8684	3
TCGA-E2-A1LG	Basal	50	0	0	0	50.0707	0	50.0707	2
TCGA-E2-A1LH	Basal	59	0	0	0	106.75	0	106.75	2
TCGA-E2-A1LI	Basal	57	0	0	0	102.607	0	102.607	3
TCGA-E2-A1LK	Basal	84	0	0	1	8.74511	1	5.09583	2
TCGA-E2-A1LL	Basal	73	0	0	0	43.0351	1	42.8379	1
TCGA-E2-A1LS		46	0	0	0	52.7337	0	52.7337	3
TCGA-E2-A2P5		78	1	1	1	26.9915	1	19.6272	3
TCGA-E2-A2P6	LumA	77	1	1	0	34.553	0	34.553	2
TCGA-E2-A3DX		43	1	1	0	43.5612	0	43.5612	3
TCGA-E2-A56Z	LumB	69	1	1	0	8.28484	0	8.28484	1
TCGA-E2-A570	LumA	47	1	1	0	30.6079	0	30.6079	1
TCGA-E2-A573	Basal	48	0	0	0	34.9147	0	34.9147	3
TCGA-E2-A574	Basal	44	0	0	0	38.7612	0	38.7612	2
TCGA-E2-A576	LumA	69	1	1	0	34.29	0	34.29	1
TCGA-E2-A9RU	LumB	90	0	1	0	17.6875	0	17.6875	2
TCGA-E9-A1N3	LumA	70			0	34.8161	0	34.8161	2
TCGA-E9-A1N4	LumA	41	1	1	0	32.8764	0	32.8764	2
TCGA-E9-A1N5	LumA	45	1	1	0	36.8215	0	36.8215	2
TCGA-E9-A1N6		52	1	1	1	22.2902	1	14.5642	2
TCGA-E9-A1N8	Basal	48		0	0	34.1585	0	34.1585	2
TCGA-E9-A1N9	Basal	58	1	0	0	36.1969	0	36.1969	1
TCGA-E9-A1NA	LumB	58	1	1	0	36.5585	0	36.5585	1
TCGA-E9-A1NC	Basal	61	1	0	0	39.5503	0	39.5503	1
TCGA-E9-A1ND	Basal	75	0	0	0	41.6215	0	41.6215	2
TCGA-E9-A1NE	LumA	28	1	1	0	35.7695	0	35.7695	2
TCGA-E9-A1NF	LumB	60	1	1	1	35.2434	1	2.95887	3
TCGA-E9-A1NG	LumA	62	1	1	1	25.8408	0	25.8408	2
TCGA-E9-A1NH	LumA	71	1	1	0	18.9368	0	18.9368	1
TCGA-E9-A1NI	LumB	51	1	1	0	9.86291	0	9.86291	1
TCGA-E9-A1QZ	LumA	61			0	24.8216	0	24.8216	3
TCGA-E9-A1R0	LumA	58			0	28.2737	0	28.2737	1
TCGA-E9-A1R2	LumA	51	0	1	0	34.9476	0	34.9476	2
TCGA-E9-A1R3	LumA	70			0	2.56436	0	2.56436	2
TCGA-E9-A1R4	LumB	66			0	6.115	0	6.115	3
TCGA-E9-A1R5	LumA	63			0	3.02462	0	3.02462	3
TCGA-E9-A1R6	LumA	63			0	11.1451	0	11.1451	2
TCGA-E9-A1R7	LumB	64			0	48.2296	0	48.2296	1
TCGA-E9-A1RA	LumA	48			0	45.0077	0	45.0077	2
TCGA-E9-A1RB	LumB	40			1	32.0873	0	32.0873	3
TCGA-E9-A1RC	LumA	56			0	40.2407	0	40.2407	3
TCGA-E9-A1RD	LumA	67			0	1.1178	0	1.1178	2
TCGA-E9-A1RE	LumB	74			0	46.6515	0	46.6515	3
TCGA-E9-A1RF	LumA	68			0	6.57527	0	6.57527	1
TCGA-E9-A1RG	LumB	62			0	21.271	0	21.271	1
TCGA-E9-A1RH	Her2	63			0	46.5858	0	46.5858	3
TCGA-E9-A1RI	LumA	43			0	47.6378	0	47.6378	2
TCGA-E9-A226	LumB	45			1	34.4544	1	25.9723	3
TCGA-E9-A227	LumA	42	1	1	0	32.0544	0	32.0544	1
TCGA-E9-A228	LumB	58			0	42.2461	0	42.2461	3
TCGA-E9-A229	LumA	37			0	37.7421	0	37.7421	1
TCGA-E9-A22A	LumB	74	0	1	0	39.09	0	39.09	1
TCGA-E9-A22B	LumA	71	0	1	0	38.3667	0	38.3667	1
TCGA-E9-A22D	LumB	38	1	1	0	41.0297	0	41.0297	3
TCGA-E9-A22E	LumB	56	1	1	0	41.7201	0	41.7201	2
TCGA-E9-A22G	Basal	47	0	0	0	40.7338	0	40.7338	3
TCGA-E9-A22H	LumB	42	1	1	0	40.5037	0	40.5037	2
TCGA-E9-A243	Basal	52			0	20.1203	1	10.0273	3
TCGA-E9-A244	Basal	54			0	0.690403	0	0.690403	3
TCGA-E9-A245	LumA	47			0	0.854785	0	0.854785	2
TCGA-E9-A247	LumA	59			0	38.9914	0	38.9914	3
TCGA-E9-A248	Her2	51			0	1.9397	0	1.9397	3
TCGA-E9-A249	LumB	45			0	7.13417	0	7.13417	3
TCGA-E9-A24A	LumA	69			0	24.5586	0	24.5586	2
TCGA-E9-A295	LumA	71	1	1	0	12.3286	0	12.3286	1
TCGA-E9-A2JS	LumB	72			1	29.7202	1	17.2272	3
TCGA-E9-A2JT	LumA	63			0	9.46839	0	9.46839	2
TCGA-E9-A3HO	LumB	49			0	38.0708	0	38.0708	2
TCGA-E9-A3Q9		78	1	1	0	32.9092	0	32.9092	3
TCGA-E9-A3QA	Basal	33			0	30.1805	0	30.1805	2
TCGA-E9-A3X8	LumA	48	1	1	0	30.4435	0	30.4435	1
TCGA-E9-A54X		85	1	1	0	23.9011	0	23.9011	1
TCGA-E9-A54Y	LumB	63	1	1	0	23.8354	0	23.8354	2
TCGA-E9-A5FK	LumA	60	1	1	0	26.6956	0	26.6956	1
TCGA-E9-A5FL	Basal	65	0	0	0	0.789032	0	0.789032	3
TCGA-E9-A5UO	LumB	41			0	25.8079	0	25.8079	2
TCGA-E9-A5UP		63			0	26.3997	0	26.3997	2
TCGA-E9-A6HE	LumA	45	1	1	0	27.8463	0	27.8463	1
TCGA-EW-A1IW	LumA	80	1	1	0	12.1971	0	12.1971	3
TCGA-EW-A1IX	LumA	48	1	1	0	39.7146	0	39.7146	1
TCGA-EW-A1IY	LumB	38	1	1	0	8.4821	0	8.4821	3
TCGA-EW-A1IZ	LumA	53	1	1	0	18.2135	0	18.2135	1
TCGA-EW-A1J1	LumA	38	1	1	0	18.9039	0	18.9039	2
TCGA-EW-A1J2	LumA	50	1	1	0	13.2492	0	13.2492	3
TCGA-EW-A1J3	LumA	61	1	1	0	16.5697	0	16.5697	1
TCGA-EW-A1J5	LumA	59	1	1	0	15.682	0	15.682	2
TCGA-EW-A1J6	LumB	70	1	1	0	28.7668	0	28.7668	1
TCGA-EW-A1OV	Her2	56	0	0	0	25.9394	0	25.9394	3
TCGA-EW-A1OW		58	0	0	0	22.8162	0	22.8162	3
TCGA-EW-A1OX	LumB	43	1	1	0	29.9504	0	29.9504	2
TCGA-EW-A1OY	LumB	63	1	1	0	29.8517	0	29.8517	1
TCGA-EW-A1OZ	LumB	56	0	1	0	40.405	0	40.405	3
TCGA-EW-A1P0	LumB	55	0	1	0	41.1283	1	35.9667	1
TCGA-EW-A1P1	Normal	68	0	0	0	39.7804	1	33.3366	2
TCGA-EW-A1P3	LumA	48	1	1	0	52.9638	0	52.9638	2
TCGA-EW-A1P4	Basal	43	0	0	0	29.8189	0	29.8189	1
TCGA-EW-A1P5	LumA	77	1	1	0	23.1121	0	23.1121	2
TCGA-EW-A1P6	LumA	64	1	1	0	18.4765	0	18.4765	3
TCGA-EW-A1P7	Normal	59	0	0	0	30.0819	1	23.9669	2
TCGA-EW-A1P8	Basal	58	0	0	1	7.85745	1	6.8054	2
TCGA-EW-A1PA	LumA	59	1	1	0	18.9039	0	18.9039	2
TCGA-EW-A1PB	Basal	70	0	0	0	19.9888	0	19.9888	2
TCGA-EW-A1PC		66	1	1	0	6.14788	0	6.14788	1
TCGA-EW-A1PD		61	1	1	0	13.9396	0	13.9396	2
TCGA-EW-A1PE	LumA	56	1	1	0	10.5204	0	10.5204	2
TCGA-EW-A1PF		50	1	1	0	14.4327	0	14.4327	2
TCGA-EW-A1PG	Normal	53	1	1	0	34.553	0	34.553	2
TCGA-EW-A1PH	Basal	52	0	0	0	19.9559	0	19.9559	3
TCGA-EW-A2FR	Her2	59	0	0	0	55.0021	0	55.0021	1
TCGA-EW-A2FS	LumA	41	0	1	0	52.7337	0	52.7337	1
TCGA-EW-A2FV	LumA	39	1	1	0	25.9066	0	25.9066	2
TCGA-EW-A2FW	LumB	52	1	1	0	22.0929	0	22.0929	1
TCGA-EW-A3E8		60	0	1	0	34.027	0	34.027	1
TCGA-EW-A3U0		61	0	0	0	17.4902	0	17.4902	3
TCGA-EW-A423	LumA	75	1	1	0	17.5231	0	17.5231	3
TCGA-EW-A424		51	1	1	0	23.5066	0	23.5066	2
TCGA-EW-A6S9	LumA	34	1	1	0	15.2218	0	15.2218	1
TCGA-EW-A6SA		59	0	1	0	16.7669	0	16.7669	1
TCGA-EW-A6SB	Basal	62	0	0	0	24.986	0	24.986	1
TCGA-EW-A6SC	LumA	60	1	1	0	31.2983	0	31.2983	2
TCGA-EW-A6SD	Her2	32	0	0	0	33.2051	0	33.2051	2
TCGA-GI-A2C8	LumA	63	1	1	0	7.39718	0	7.39718	2
TCGA-GI-A2C9		58	0	0	0	109.873	0	109.873	1
TCGA-GM-A2D9	LumA	69	1	1	1	59.5719	1	17.6217	1
TCGA-GM-A2DA	LumA	46	1	1	1	216.754	1	99.0893	1
TCGA-GM-A2DB	Her2	62	0	0	0	79.1005	0	79.1005	1
TCGA-GM-A2DC	LumA	57	1	1	0	83.3416	0	83.3416	2
TCGA-GM-A2DD	Normal	53	0	0	0	75.0238	0	75.0238	2
TCGA-GM-A2DF	Basal	53	0	0	0	70.8485	0	70.8485	1
TCGA-GM-A2DH	Her2	58	0	0	0	72.0978	0	72.0978	3
TCGA-GM-A2DI	LumA	52	0	0	0	85.1498	0	85.1498	2
TCGA-GM-A2DK	LumA	58	0	1	0	86.958	0	86.958	3
TCGA-GM-A2DL	LumA	50	1	1	0	115.692	0	115.692	1
TCGA-GM-A2DM	LumA	57	1	1	0	106.059	0	106.059	2
TCGA-GM-A2DN	LumA	58	1	1	0	101.621	0	101.621	2
TCGA-GM-A2DO	LumB	54	1	1	0	85.347	0	85.347	1
TCGA-GM-A3NW	LumA	63	1	0	0	110.497	0	110.497	1
TCGA-GM-A3NY		72	1	1	0	38.2023	0	38.2023	1
TCGA-GM-A3XG		46	1	1	0	43.7255	0	43.7255	1
TCGA-GM-A3XL	Basal	49	0	0	0	69.3034	0	69.3034	1
TCGA-GM-A3XN		44	1	1	0	66.3774	0	66.3774	1
TCGA-GM-A4E0	LumA	67	1	1	0	72.0321	0	72.0321	3
TCGA-GM-A5PV	LumA	63	1	1	0	13.5451	0	13.5451	2
TCGA-GM-A5PX	LumA	65	1	1	0	18.1149	0	18.1149	1
TCGA-HN-A2NL	Basal	56	0	0	0	2.59723	0	2.59723	1
TCGA-HN-A2OB	LumA	45	1	1	1	62.4651	1	50.7282	2
TCGA-JL-A3YW		49	1	1	0	11.8355	0	11.8355	1
TCGA-JL-A3YX	LumA	46	1	1	0	11.5725	0	11.5725	1
TCGA-LD-A66U	LumA	44	1	1	0	21.2381	0	21.2381	1
TCGA-LD-A74U	LumA	79	0	1	0	13.2163	0	13.2163	1
TCGA-LD-A7W5	LumA	52	1	1	0	7.10129	0	7.10129	2
TCGA-LD-A7W6	LumA	54	1	1	0	13.282	0	13.282	2
TCGA-LD-A9QF	Normal	73	0	0	0	10.6191	0	10.6191	1
TCGA-LL-A440	LumA	61	1	1	0	24.9532	0	24.9532	2
TCGA-LL-A441		62	0	0	0	32.7448	0	32.7448	2
TCGA-LL-A442		56	1	1	0	29.2271	0	29.2271	3
TCGA-LL-A50Y	LumA	84	1	1	0	25.0518	0	25.0518	2
TCGA-LL-A5YL	LumA	64	0	1	0	17.0628	0	17.0628	1
TCGA-LL-A5YM	LumB	88	1	1	0	15.3204	1	8.4821	1
TCGA-LL-A5YN	LumA	46	1	1	0	14.6957	0	14.6957	1
TCGA-LL-A5YO	Her2	50	0	0	0	14.4656	0	14.4656	1
TCGA-LL-A5YP	Basal	49	0	1	0	14.7944	0	14.7944	3
TCGA-LL-A6FP	LumA	90	1	1	0	22.2573	0	22.2573	2
TCGA-LL-A6FQ	LumA	77	1	1	0	2.63011	0	2.63011	3
TCGA-LL-A6FR	Basal	50	1	0	0	16.0765	0	16.0765	1
TCGA-LL-A73Y	Basal	67	0	0	0	15.682	0	15.682	2
TCGA-LL-A73Z	Normal	55	1	1	1	7.46293	1	6.31226	1
TCGA-LL-A740	LumA	61	0	0	0	14.4985	0	14.4985	1
TCGA-LL-A7SZ	LumA	49	1	1	0	19.5286	0	19.5286	1
TCGA-LL-A7T0	LumB	70	1	1	0	12.3615	0	12.3615	1
TCGA-LL-A8F5	Basal	61	0	1	0	19.5943	0	19.5943	1
TCGA-LL-A9Q3	LumA	69	1	1	0	17.4902	0	17.4902	1
TCGA-LQ-A4E4		73	1	1	0	27.912	1	22.3888	3
TCGA-MS-A51U		44	1	1	0	22.3888	0	22.3888	1
TCGA-OK-A5Q2	LumA	59	1	1	0	2.10409	0	2.10409	3
TCGA-OL-A5D6	Normal	71	0	0	1	36.2955	0	36.2955	2
TCGA-OL-A5D7	Basal	70	0	0	0	58.5199	0	58.5199	1
TCGA-OL-A5D8	LumA	40	1	1	0	31.9887	0	31.9887	1
TCGA-OL-A5DA	LumA	61	1	1	0	58.6185	0	58.6185	1
TCGA-OL-A5RU	LumA	63	1	1	0	40.0763	0	40.0763	2
TCGA-OL-A5RV	LumA	43	1	1	0	34.9147	0	34.9147	2
TCGA-OL-A5RW	Basal	40	0	0	0	36.3612	0	36.3612	3
TCGA-OL-A5RX	LumA	51	1	1	0	28.8654	0	28.8654	1
TCGA-OL-A5RY	Normal	52	0	1	0	24.723	0	24.723	1
TCGA-OL-A5RZ	Her2	57	0	1	0	22.323	0	22.323	2
TCGA-OL-A5S0	Basal	66	0	1	0	20.3833	0	20.3833	2
TCGA-OL-A66H	LumA	74	1	1	0	26.6842	0	NA	1
TCGA-OL-A66I	Basal	36	0	0	0	23.4737	0	23.4737	2
TCGA-OL-A66J	LumA	80	1	1	0	65.6212	0	65.6212	3
TCGA-OL-A66K	LumA	72	1	1	1	41.9173	0	41.9173	2
TCGA-OL-A66L	LumA	71	1	1	0	42.7721	0	42.7721	1
TCGA-OL-A66N	LumA	59	0	1	0	26.0381	0	26.0381	1
TCGA-OL-A66O	LumA	39	1	1	0	17.3587	0	17.3587	1
TCGA-OL-A66P	Her2	75	0	0	0	14.0711	0	14.0711	2
TCGA-OL-A6VO	Basal	43	0	0	0	28.2079	0	28.2079	1
TCGA-OL-A6VQ	LumA	49	1	1	0	19.7258	0	19.7258	2
TCGA-OL-A6VR	LumA	48	1	1	0	40.1091	0	40.1091	3
TCGA-OL-A97C	Normal	67	0	0	0	8.90949	1	9.041	2
TCGA-PE-A5DC	LumA	72	1	1	1	47.0132	0	47.0132	3
TCGA-PE-A5DD	LumA	64	0	1	0	64.2075	0	64.2075	1
TCGA-PE-A5DE	LumA	41	1	1	0	86.958	0	86.958	2
TCGA-PL-A8LV	Basal	54			0	0	0	0	2
TCGA-PL-A8LX	LumA	35			0	0.164382	0	0.164382	2
TCGA-PL-A8LY	Normal	30			0	0.263011	0	0.263011	1
TCGA-PL-A8LZ	Basal	29			0	9.92866	0	9.92866	3
TCGA-S3-A6ZF	LumB	64	1	1	0	18.8053	0	18.8053	3
TCGA-S3-A6ZG	LumA	71	1	1	0	18.4765	0	18.4765	3
TCGA-S3-A6ZH	LumA	29	1	1	0	21.0737	0	21.0737	2
TCGA-S3-AA0Z	Basal	63	1	1	0	20.6792	0	20.6792	3
TCGA-S3-AA10	Basal	65	0	0	0	19.2655	0	19.2655	1
TCGA-S3-AA11	LumA	67	1	1	0	13.8409	0	13.8409	1
TCGA-S3-AA12	LumA	82	0	1	0	18.871	0	18.871	3
TCGA-S3-AA14	LumA	47	1	1	0	17.3916	0	17.3916	2
TCGA-S3-AA15	Basal	51	0	0	0	17.2601	0	17.2601	2
TCGA-S3-AA17	LumB	64	1	1	0	13.9396	0	13.9396	1
TCGA-UL-AAZ6	LumA	73	1	1	0	17.03	0	17.03	2
TCGA-UU-A93S	Her2	63	0	0	1	3.81366	1	3.81366	3
TCGA-V7-A7HQ	LumA	75	1	1	0	66.8376	0	66.8376	1
TCGA-W8-A86G	LumA	66	1	1	0	11.4081	0	11.4081	1
TCGA-WT-AB41	LumA	55	1	1	0	52.9638	0	52.9638	1
TCGA-WT-AB44	LumA	77	1	1	0	29.0298	0	29.0298	1
TCGA-XX-A899	LumA	46	1	1	0	15.3533	0	15.3533	3
TCGA-XX-A89A	LumA	68	1	1	0	16.0437	0	16.0437	1
TCGA-Z7-A8R5	LumA	61	1	1	0	108.065	1	5.95062	1
TCGA-Z7-A8R6	LumB	46	1	1	0	107.045	0	107.045	1
