# Supplementary material for: A susceptibility gene signature for ERBB2-driven mammary tumour development and metastasis in collaborative cross mice
Source: eBioMedicine. 2024 Jul 26;106:105260. doi: 10.1016/j.ebiom.2024.105260 (PMC11338061; doi:10.1016/j.ebiom.2024.105260)
Supplement: Table S6 [file mmc6.xlsx]

## Sheet: sheet1
Supplementary Table S6 Data for prognostic analysis in GSE96058 dataset
PatientID	geo_accession	age	chemo	endocrine	er_status	her2_status	LN_status	grade	pgr_status	tumorsize	PAM50	OS_STATUS	OS_MONTHS	mTSGSS_Group
F1	GSM2528079	43	1	0	0	0	0	3		9	Basal	0	78.9	2
F10	GSM2528088	67	1	1	1	1	0	3		6	LumA	0	77.4667	3
F100	GSM2528178	66	0	1	1	0	0	2	1	25	LumA	0	65.3667	1
F1000	GSM2529078	63	1	1	1	0	0	3	1	11	LumB	0	43.5	3
F1001	GSM2529079	61	1	1	1	0	0	3	1	23	LumA	0	43.4667	1
F1002	GSM2529080	69	1	1	1	0	0	3	1	20	LumB	0	43.6667	2
F1003	GSM2529081	51	1	1	1	0	1	3	1	20	LumA	0	43.5333	2
F1004	GSM2529082	38	1	1	1	0	0	3	0	27	Basal	0	43.3	3
F1005	GSM2529083	72	0	0	1	0	0	1	1	8	LumA	1	15.9667	1
F1006	GSM2529084	49	1	1	1	0	1	2	1	24	LumA	0	43.9667	1
F1007	GSM2529085	63	0	1	1	0	1	2	1	13	LumA	0	43.2	2
F1008	GSM2529086	51	0	1	1	0	0	1	1	16	LumA	0	43.5333	1
F1009	GSM2529087	55	1	1	1	0	0	3	1	14	LumB	0	43	3
F101	GSM2528179	49	1	1	1	0	0		1	2	LumB	0	69	1
F1010	GSM2529088	87	0	0	1	0	0	2	1	23	LumB	0	42.3667	3
F1011	GSM2529089	78	0	1	1	0	0	3	1	18	LumB	0	42.3333	2
F1012	GSM2529090	43	1	0	0	0	0	3	0	14	Basal	0	42.3	3
F1013	GSM2529091	43	0	0	1	0	0	3	1	5	Normal	0	42.6	2
F1014	GSM2529092	70	0	1	1	0	0	2	0	26	LumA	0	41.6333	1
F1015	GSM2529093	67	1	0	1	0	0	3	1	11	Basal	1	39	3
F1016	GSM2529094	64	1	1	1	0	1	3	1	30	LumA	0	41.4	3
F1017	GSM2529095	61	1	1	1	0	1	2	0	12	LumA	0	41.6	2
F1018	GSM2529096	65	0	1	1	0	0	1	1	15	LumA	0	41.2	1
F1019	GSM2529097	54	1	1	1	0	1	3	0	27	LumA	0	41.1667	2
F102	GSM2528180	69	0	1	1	0	0	3	1	17	LumB	0	69.6333	2
F1020	GSM2529098	75	0	1	1	0	1	2	1	44	LumA	0	41.1667	1
F1021	GSM2529099	80	0	1	1	0	0	2	1	27	LumA	0	41.3333	1
F1022	GSM2529100	49	1	1	1	0	0	3	1	20	LumB	0	40.9667	3
F1024	GSM2529102	63	0	0	1	0	0	2	1	8	LumA	0	41.3667	2
F1025	GSM2529103	56	0	1	1	0	0	2	1	25	LumB	0	40.7333	3
F1026	GSM2529104	57	1	1	1	0	1	1	1	15	LumA	0	40.4333	1
F1027	GSM2529105	47	0	1	1	0	0	1	1	15	LumA	0	40.4667	2
F1028	GSM2529106	71	0	1	1	0	1	2	1	12	LumA	0	41.3	2
F1029	GSM2529107	69	1	1	1	1	0	2	0	16	LumB	0	40.6333	1
F103	GSM2528181	81	0	1	1	0	1	3	1	17	LumA	0	71.4333	2
F1030	GSM2529108	86	0	1	1	0	1	3	1	35	LumA	1	25.7333	3
F1031	GSM2529109	64	0	1	1	0	1	2	1	22	LumA	0	40.4	3
F1032	GSM2529110	75	0	0	1	0	0	2	1	10	LumA	0	40.4333	2
F1033	GSM2529111	49	0	0	1	0	0	1	1	10	LumA	0	40.4	1
F1034	GSM2529112	42	0	1	1	0	0	2	1	18	LumA	0	39.8	3
F1035	GSM2529113	86	0	1	1	0	1	3	1	43	LumB	1	25.5667	2
F1036	GSM2529114	62	1	1	1	0	1	2	1	22	LumA	0	40.2667	2
F1037	GSM2529115	52	0	1	1	0	1	2	1	50	LumA	0	40.4	2
F1038	GSM2529116	59	0	1	1	0	0	2	0	19	Normal	0	40.0333	1
F1039	GSM2529117	62	0	1	1	0	0	2	1	17	Normal	0	40.2667	1
F104	GSM2528182	86	0	1	1	0	1	3	1	11	LumB	0	71.2667	2
F1040	GSM2529118	67	0	0	1	0	0	1	1	9	LumA	0	40.0333	1
F1041	GSM2529119	43	1	1	1	0	1	2	1	16	Normal	0	40.0333	1
F1042	GSM2529120	75	0	1	1	0	0	2	1	13	LumA	0	39.7333	1
F1043	GSM2529121	66	0	1	1	0	0	2	1	16	LumA	0	39.7333	1
F1044	GSM2529122	52	0	1	1	0	0	2	1	20	LumA	0	39.7333	2
F1045	GSM2529123	88	0	1	1	1	1	2	1	23	LumA	0	39.7667	1
F1046	GSM2529124	51	1	0	0	0	0	2	0	15	Normal	0	40.6667	1
F1047	GSM2529125	77	0	1	1	0	0	3	0	15	LumB	0	39.5667	3
F1048	GSM2529126	60	1	1	1	0	0	3	1	30	Basal	0	39.8	3
F1049	GSM2529127	55	1	1	1	0	0	3	0	20	Basal	0	39.2667	2
F105	GSM2528183	65	0	1	1	0	0	2	1	11	LumA	0	68.7333	1
F1050	GSM2529128	61	1	1	1	0	0	2	1	26	Normal	0	39.5	1
F1051	GSM2529129	88	0	1	1	0	0	2	1	12	LumA	0	39.1	2
F1052	GSM2529130	65	0	1	1	0	0	2	1	13	LumA	0	39.5	1
F1053	GSM2529131	48	0	1	1	0	1	2	1	18	LumA	0	39.2333	1
F1054	GSM2529132	68	0	1	1	0	0	2	1	19	LumA	0	39.6667	1
F1055	GSM2529133	63	0	0	0	1	0	3	0	1	Her2	0	39.0667	3
F1056	GSM2529134	90	0	1	1	0	1	3	1	45	LumB	1	9.23333	2
F1057	GSM2529135	64	1	1	1	1	0	3	1	20	LumB	0	38.9	3
F1058	GSM2529136	75	0	1	1	0	0	2	1	17	LumA	0	38.7667	3
F1059	GSM2529137	75	0	0	1		0	2	1	5	LumA	0	38.8	1
F106	GSM2528184	66	1	1	1	0	1	2	1	35	LumA	1	56.1333	3
F1060	GSM2529138	72	1	1	1	0	0	3	1	37	LumB	0	38.8667	3
F1061	GSM2529139	73	1	0	0	0	1	3	0	20	Basal	0	38.6667	3
F1062	GSM2529140	58	0	1	1	0	0	2	1	12	LumA	0	38.5667	1
F1063	GSM2529141	80	0	1	1	0	1	3	1	16	LumB	0	38.1333	3
F1064	GSM2529142	68	0	1	1	0	0	2	1	25	LumA	0	38.6667	1
F1065	GSM2529143	70	0	0	1	0	0	1	1	3	LumA	0	38.4	2
F1066	GSM2529144	51	0	1	1	0	0	1	1	19	LumA	0	38.8333	1
F1067	GSM2529145	71	0	1	1	0	0	2	1	17	LumA	0	38.5667	2
F1068	GSM2529146	44	1	1	1	0	1	3	1	25	LumB	0	38.6	3
F107	GSM2528185	57	1	0		0	1	3		11	Basal	1	52.1	3
F1071	GSM2529149	50	1	1	1	0	1	2	1	12	Normal	0	37.5	2
F1075	GSM2529153	65	0	1	1	0	0	1	1	14	LumA	0	37.1667	2
F1078	GSM2529156	67	0	1	1	0	0	2	1	16	LumA	0	37.7	1
F108	GSM2528186	43	1	1	1	0	1	1	1	18	LumA	0	65.7667	1
F1080	GSM2529158	77	0	1	1	0	1	3	1	20	LumA	0	37.2667	2
F1081	GSM2529159	83	0	1	1	0	0	3	1	22	LumB	1	22.3333	3
F1082	GSM2529160	47	0	1	1	0	0	2	1	14	LumA	0	37.0333	1
F1084	GSM2529162	46	1	1	1	1	0	2	1	17	Her2	0	37.0333	2
F1085	GSM2529163	65	0	0	0	0	0	3	0	9	Basal	0	37.0333	2
F1086	GSM2529164	69	1	0	0	1	1	3	0	11	Normal	0	37.1333	2
F1087	GSM2529165	47	1	0	0	0	1	3	0	27	Basal	0	37.2	3
F1088	GSM2529166	51	1	0	0	0	0	3	0	33	Basal	0	36.9667	2
F1089	GSM2529167	72	0	0	1	0	0	2	1	5	LumA	0	36.5667	2
F109	GSM2528187	69	0	1	1	0	1	3	1	28	LumB	0	69.7	2
F1090	GSM2529168	71	1	1	1	0	0	3	1	17	LumB	0	36.8	3
F1096	GSM2529174	74	1	1	1	1	0	3	1	15	LumB	0	36.5	3
F11	GSM2528089	71	0	0	1	0	1	2	1	16	LumA	0	78.9	1
F110	GSM2528188	58	0	0	1	0	0	2	1	7	LumA	0	69.8333	1
F1102	GSM2529180	78	0	1	1	0	0	2	1	26	LumA	0	34.2	2
F1103	GSM2529181	79	0	1	1	0	0	2	1	27	LumA	0	34	2
F1104	GSM2529182	58	0	1	1	0	0	2	1	30	LumA	0	34.2	2
F1105	GSM2529183	59	0	1	1	0	0	2	1	10	LumA	0	34.1333	1
F1106	GSM2529184	67	0	1	1	0	0	1	1	15	Normal	0	33.2333	1
F1107	GSM2529185	68	0	1	1	0	0	2	1	12	LumA	0	33.5	2
F1108	GSM2529186	42	1	1	1	0	0	3	1	17	Normal	0	33.2	2
F1108repl	GSM2531402	42	1	1	1	0	0	3	1	17	Normal	0	33.2	1
F1109	GSM2529187	55	0	0	1	0	0	2	1	9	LumA	0	33.2667	1
F111	GSM2528189	63	1	1	1	0	1	2	1	20	LumA	0	67.5667	1
F1110	GSM2529188	46	1	1	1	0	0	3	1	17	LumB	0	33.2667	3
F1111	GSM2529189	84	0	1	1	0	1	2	1	25	LumA	0	33.0667	1
F1112	GSM2529190	61	0	0	1	0	0	1	1	15	LumA	0	32.8333	3
F1114	GSM2529192	61	1	1	1	0	0	3	0	16	LumB	0	32.5667	2
F1115	GSM2529193	74	0	1	1	0	1	1	1	9	LumA	0	32.5667	1
F1116	GSM2529194	62	0	1	1	0	1	2	1	20	Normal	0	32.3	1
F1117	GSM2529195	54	0	1	1	0	0	2	1	21	Normal	0	32.5667	1
F1118	GSM2529196	54	1	1	1	1	0	3	1	10	Her2	0	32.3333	2
F1119	GSM2529197	78	0	1	1	0	0	1	1	13	LumA	0	32.1	1
F112	GSM2528190	71	0	1	1	0	0	3	1	21	LumB	0	70.6	3
F1120	GSM2529198	66	0	1	1	0	0	3	1	45	LumA	0	31.8333	3
F1121	GSM2529199	53	0	1	1	0	0	2	0	12	Normal	0	32.3	2
F1123	GSM2529201	49	0	1	1	0	0	2	1	15	LumA	0	31.7667	1
F1124	GSM2529202	28	1	0	0	0	0	3	0	24	Basal	0	31.8333	3
F1125	GSM2529203	41	0	1	1	0	0	2	1	25	LumA	0	31.8	1
F1126	GSM2529204	68	0	1	1	0	0	2	1	28	Normal	0	31.7667	1
F1127	GSM2529205	78	0	1	1	0	0	1	1	15	LumA	0	31.7667	1
F1128	GSM2529206	59	1	1	1	0	1	3	1	23	LumB	0	32.8	2
F1129	GSM2529207	44	0	1	1	0	0	2	1	17	Normal	0	32.0667	1
F112repl	GSM2531358	71	0	1	1	0	0	3	1	21	LumB	0	70.6	3
F113	GSM2528191	46	0	1	1	0	0	2	1	20	LumA	0	69	2
F1130	GSM2529208	47	0	1	1	0	0	2	1	26	LumA	0	31.8333	2
F1132	GSM2529210	65	0	0	1	0	0	2	1	7	LumA	0	31.5	3
F1133	GSM2529211	79	0	1	1	0	1	2	1	18	LumB	0	30.8333	3
F1135	GSM2529213	53	0	1	1	0	1	2	1	20	Normal	0	30.4333	1
F1139	GSM2529217	73	0	1	1	0	1	2	1	12	LumA	0	30.9	1
F114	GSM2528192	67	0	1	1	0	1	1	1	15	LumA	0	69.1667	1
F1142	GSM2529220	47	1	1	1		1	2	1	21	Her2	0	30.6333	3
F1148	GSM2529226	82	0	0	1	0	0	2	1	8	LumA	0	29.7333	1
F1149	GSM2529227	73	0	1	1	0	1	2	1	17	Normal	0	30.1	1
F115	GSM2528193	52	1	1	1	1	0	3	1	25	Her2	0	65.2	2
F1150	GSM2529228	62	0	0	1	0	0	2	1	9	LumB	0	30.3667	3
F1151	GSM2529229	73	1	1	1	1	0	2	0	12	Her2	0	30	2
F1152	GSM2529230	63	0	1	1	0	1	2	1	9	LumA	0	29.4333	1
F1153	GSM2529231	69	1	1	1	1	0	3	1	19	LumA	0	29.2333	1
F1154	GSM2529232	64	0	0	1	0	0	2	0	8	LumA	0	29.2333	2
F1155	GSM2529233	68	1	1	1		0	3	1	12	LumA	0	29.2	2
F1156	GSM2529234	40	1	1	1		1	2	1	14	LumA	0	29.0667	1
F1157	GSM2529235	67	0	0	1		0	2	1	9	LumA	0	29.0667	3
F1158	GSM2529236	84	0	1	1	0	0	2	1	30	LumA	0	28.8333	3
F1159	GSM2529237	54	0	1	1	0	0	2	1	12	Basal	0	28.7333	2
F116	GSM2528194	48	1	1	1	0	1	3	1	12	LumB	0	70.3333	1
F1160	GSM2529238	64	0	1	1	0	0	2	1	11	Basal	0	28.3333	2
F1161	GSM2529239	45	1	1	1		0	2	1	18	Her2	0	28.2667	2
F1162	GSM2529240	73	0	1	1		0	2	0	19	LumA	0	27.8	3
F1163	GSM2529241	66	1	0	0		0	3	0	45	Her2	0	28.3667	2
F1164	GSM2529242	80	0	1	1	0	1	2	1	22	LumA	0	27.9	2
F1165	GSM2529243	60	0	1	1	0	1	3	1	14	LumA	1	24.3333	2
F1166	GSM2529244	52	0	1	1	0	0	2	1	18	LumA	0	81.4667	1
F1167	GSM2529245	68	1	0		0	0	2		21	LumA	0	80.9	2
F1168	GSM2529246	59	1	1	1	0	1	2	1	17	LumB	0	80.9	3
F1169	GSM2529247	56	0	1	1	0	0	2	1	25	LumA	0	80.8667	2
F116repl	GSM2531359	48	1	1	1	0	1	3	1	12	LumB	0	70.3333	1
F117	GSM2528195	74	0	1	1	0	0	2		11	LumA	1	20.9667	3
F1170	GSM2529248	41	1	1	1	1	0	3	1	8	Her2	0	80.8333	1
F1172	GSM2529250	70	0	1	1	0	0	1	1	12	LumA	0	80.0333	1
F1173	GSM2529251	55	0	1	1	0	0	1	1	12	LumA	0	79.4333	3
F1174	GSM2529252	50	1	0		1	1	3		7	Her2	0	79.4333	3
F1175	GSM2529253	82	0	1	1	0	1	2	1	13	LumB	1	70.2667	3
F1176	GSM2529254	60	0	1	1	0	0	2		15	LumA	0	78.2333	1
F1177	GSM2529255	43	1	1	1	0	0	2	1	27	LumA	0	78.0333	2
F1178	GSM2529256	53	0	1	1	0	0	1	1	17	LumA	0	77.8333	2
F1179	GSM2529257	68	1	0		0	1	3		38	LumA	0	77.0333	2
F118	GSM2528196	70	0	1	1	0	0	2	1	16	LumA	0	67.5667	3
F1180	GSM2529258	81	0	1	1	0	0	2	1	12	LumA	0	76.8333	2
F1181	GSM2529259	53	0	1	1	0	1	2	1	17	LumA	0	76.8333	1
F1185	GSM2529263	55	0	0	1	0	0	1	1	9	LumA	0	76.1667	3
F1186	GSM2529264	61	1	1	1	1	1	3	1	21	LumB	0	76.1667	3
F1187	GSM2529265	45	0	1	1	0	0	2	1	15	Her2	0	75.7333	1
F119	GSM2528197	84	0	1	1	0	0	2	1	11	LumB	0	65.8333	2
F1190	GSM2529268	59	0	1	1	0	0	1	1	16	LumA	0	75.5	1
F1191	GSM2529269	56	1	1	1	1	0	2	1	14	LumA	0	74.3	1
F1192	GSM2529270	49	1	1	1	0	1	2	1	33	Normal	0	75.5333	1
F1193	GSM2529271	47	1	0	1	0	0	2	1	24	LumA	0	75.5	2
F1194	GSM2529272	57	0	0	1	0	0	2	1	4	LumA	0	75.3	2
F1195	GSM2529273	75	0	1	1	1	0	3	1	29	LumA	1	74.6	3
F1196	GSM2529274	73	1	0	1	0	0	3	1	26	Basal	0	75	3
F1197	GSM2529275	70	1	0		0	0	2		15	Her2	0	75.1667	3
F1198	GSM2529276	61	0	0	1	0	0	1	1	10	LumA	0	74.5	1
F1199	GSM2529277	44	1	1	1	0	1	3	1	24	LumB	0	74.5667	3
F12	GSM2528090	64	1	1	1	1	1	3	1	17	LumB	1	65.4	3
F120	GSM2528198	63	0	1	1	1	1	2	1	22	LumA	0	65.6667	1
F1200	GSM2529278	68	0	1	1	0	0	2	1	16	LumA	0	74.4667	1
F1202	GSM2529280	63	0	1	1	0	0	2	1	10	LumA	0	74.2667	1
F1203	GSM2529281	72	0	1	1	0	0	1		11	LumA	0	74.3333	2
F1204	GSM2529282	59	0	1	1	0	0	2	1	20	LumB	0	74.1	3
F1206	GSM2529284	68	0	1	1	0	0	1	1	9	LumA	0	74.1	1
F1208	GSM2529286	68	1	0		0	0	2		17	Basal	0	73.8667	3
F1209	GSM2529287	65	1	0		0	0	2		15	Her2	0	73.4	3
F121	GSM2528199	73	0	1	1	0	0	1	1	14	LumA	0	67.7	1
F1210	GSM2529288	74	0	1	1	0	1	3	1	25	Her2	0	74	1
F1212	GSM2529290	83	0	1	1	0	0	1	1	2	LumA	0	73.0667	3
F1213	GSM2529291	80	0	0		0	0	3		19	Her2	0	73.6333	3
F1218	GSM2529296	62	0	1	1	0	1	2	1	30	LumA	0	70.8667	2
F1219	GSM2529297	51	0	1	1	0	0	2	1	14	Normal	0	69.6	1
F122	GSM2528200	69	0	1	1	0	0	2	1	11	LumA	0	67.7333	2
F1220	GSM2529298	52	1	1	1	0	0	3		15	LumB	0	70.0667	2
F1221	GSM2529299	65	1	0		0	0	3	1	22	Basal	0	70.3667	3
F1222	GSM2529300	65	0	1	1	0	0	2	1	9	LumA	0	69	2
F1223	GSM2529301	52	1	1	1	0	0		1	25	Her2	0	69.9	3
F1224	GSM2529302	70	0	0	1	0	0	2	1	22	LumB	0	69.8	2
F1225	GSM2529303	79	0	1	1	1	0	2		29	LumB	1	51.9	3
F1226	GSM2529304	78	0	1	1	0	0	2	1	19	LumA	0	68.7	1
F1227	GSM2529305	50	1	1	1	0	1	2	1	17	LumA	1	35.9	2
F1228	GSM2529306	55	1	1	1	0	1	3	1	23	LumB	0	68.6667	3
F1229	GSM2529307	55	1	0		0	1			2	Normal	0	68.2333	1
F123	GSM2528201	64	0	1	1	0	1	2	1	27	LumA	0	67.7333	1
F1230	GSM2529308	67	0	1	1	0	1	2	1	14	LumA	0	68.4667	1
F1231	GSM2529309	39	1	0		0	0	3		30	Basal	0	68.2333	3
F1232	GSM2529310	57	1	1	1	0	1	3	1	26	LumB	0	68.1667	3
F1233	GSM2529311	71	0	1	1	0	0	2	0	27	Normal	0	67.7333	3
F1234	GSM2529312	56	0	1	1	0	0	2	1	11	LumA	0	69.6333	1
F1235	GSM2529313	80	0	1	1	0	0	2	1	9	LumA	0	69.9333	2
F1236	GSM2529314	65	1	1	1	0	1	3	0	14	LumB	1	52.0333	2
F1237	GSM2529315	71	0	1	1	0	1	2	1	15	LumB	0	67.5	3
F1238	GSM2529316	68	1	0		0	0	3		13	Basal	0	67.7667	3
F1239	GSM2529317	91	0	0		0	1	3		35	Her2	0	68.1667	2
F124	GSM2528202	84	0	1	1	0	1	3	1	26	LumA	0	70.1	1
F1240	GSM2529318	82	0	1	1	0	0	2	1	15	LumA	1	62.5	1
F1241	GSM2529319	47	1	0	0	0	1	3	0	20	Basal	1	33.0667	3
F1242	GSM2529320	56	0	1	1	0	0	2	1	20	LumA	0	66.6333	1
F1243	GSM2529321	62	0	1	1	1	0	3		25	Her2	0	66.7333	3
F1244	GSM2529322	61	1	1	1	1	0	2		35	LumB	0	66.8	3
F1245	GSM2529323	66	0	1	1	0	0	2	1	13	LumA	0	66.1333	1
F1246	GSM2529324	64	0	1	1	0	0	2		11	LumB	0	66.1	2
F1247	GSM2529325	72	0	1	1	0	0	1	1	8	LumA	0	65.4667	1
F1248	GSM2529326	59	1	1	1	1	1	2	1	20	Her2	0	64.9667	1
F1249	GSM2529327	49	1	0		1	0	3		7	Normal	0	64.9667	2
F125	GSM2528203	68	1	1	1	0	1	1	1	10	LumA	0	69.6667	2
F1250	GSM2529328	71	0	1	1	0	0	3	1	11	LumB	0	64.6667	3
F1251	GSM2529329	96	0	0	1	0	0	2	1	32	Basal	1	27.9333	3
F1252	GSM2529330	64	0	1	1	0	0	2	1	14	LumB	0	64.4333	2
F1253	GSM2529331	48	0	1	1	0	0	1	1	19	LumA	0	64.0667	2
F1254	GSM2529332	58	0	1	1	0	0	3	1	11	LumA	0	64.5333	2
F1255	GSM2529333	73	0	1	1	0	0	2	1	9	LumA	0	64.0333	1
F1256	GSM2529334	50	0	1	1	0	0	2	1	18	LumA	0	63.8333	1
F1257	GSM2529335	88	0	1	1	0	0	2	1	20	LumA	1	53.0667	2
F1258	GSM2529336	84	0	0	1	1	1	2	0	15	Her2	1	60.3667	3
F1259	GSM2529337	57	0	0	1	0	0	1	1	10	LumA	0	60.6	1
F126	GSM2528204	69	0	0	1	0	0	2	1	8	LumA	0	68.1667	1
F1260	GSM2529338	63	1	0		1	0	3		11	Her2	0	58.9333	2
F1261	GSM2529339	45	1	1	1	0	0	2	1	15	LumA	0	61.3	1
F1262	GSM2529340	33	1	0	1	0	1	2	1	16	LumB	0	61.5	2
F1263	GSM2529341	62	0	1	1	0	0	1	1	17	Basal	0	61.2667	3
F1264	GSM2529342	45	1	1	1	0	1	1	1	20	LumA	0	60.5333	2
F1265	GSM2529343	60	0	1	1	1	0	2	1	13	LumB	0	59.3667	3
F1266	GSM2529344	77	1	1	1	0	1	2	1	21	LumA	0	58.9333	2
F1267	GSM2529345	54	0	0	1	0	0	2	1	10	LumA	0	58.4	1
F1268	GSM2529346	75	1	0	1		0	3	0	31	Basal	0	57.7667	3
F1269	GSM2529347	43	0	1	1	0	0	1	1	10	Normal	0	58.3667	1
F127	GSM2528205	57	1	1	1	1	0	3	1	18	Her2	0	66.3667	2
F1270	GSM2529348	46	1	1	1	0	1	1	1	14	LumA	0	56.8	1
F1271	GSM2529349	61	0	0	1	0	0	1	1	9	LumB	0	56.7667	3
F1272	GSM2529350	53	1	1	1	0	1	2	1	14	LumA	0	56.7667	2
F1273	GSM2529351	53	0	1	1	0	0	2	1	15	LumA	0	56.8	1
F1274	GSM2529352	52	0	1	1	0	0	1	1	11	LumA	0	56.8	1
F1275	GSM2529353	68	1	0		0	0			20	Normal	0	56.8333	2
F1276	GSM2529354	48	1	0		1	1	3		7	Her2	0	57.4667	3
F1277	GSM2529355	69	0	0	1	0	0	2	1	11	LumA	0	56.4	3
F1278	GSM2529356	50	1	1	1	0	0	3	1	20	LumB	0	56.1333	2
F1279	GSM2529357	61	0	1	1	0	0	2	1	9	LumA	0	55.8333	1
F128	GSM2528206	61	0	1	1	0	0	1	1	12	LumA	1	31.0333	2
F1280	GSM2529358	64	1	1	1	0	1	2	1	22	LumA	0	55.6333	1
F1281	GSM2529359	44	1	1	1	1		3	1	20	LumB	0	55.4333	3
F1282	GSM2529360	80	0	1	1	0	0	3	1	15	LumA	0	55.1667	2
F1283	GSM2529361	74	0	0	1	0	1	3	1	10	LumB	1	51.5667	3
F1283repl	GSM2531408	74	0	0	1	0	1	3	1	10	LumB	1	51.5667	3
F1284	GSM2529362	70	0	1	1	0	0	2	1	12	LumA	0	54.5	1
F1285	GSM2529363	63	0	1	1	0	0	2	1	17	LumA	0	53.7333	1
F1286	GSM2529364	67	0	0	0		0	3	0	29	Basal	0	53.5	2
F1287	GSM2529365	61	1	1	1	0	1	2	1	15	LumA	0	53.3333	2
F1288	GSM2529366	83	0	1	1	0	0	3	1	25	LumB	0	53.2	2
F1289	GSM2529367	69			1	0	0		1	5	LumA	0	54.9333	1
F129	GSM2528207	24	1	1	1	0	1	2	1	11	LumA	0	68.2667	3
F1290	GSM2529368	53	1	1	1	0	1	2	1	16	Normal	0	54.9333	1
F1291	GSM2529369	51	1	0	0	0	0	2	0	15	Basal	1	7.7	3
F1292	GSM2529370	71	1	0	0	1	0	3	0	12	Her2	0	52.5333	3
F1293	GSM2529371	66	1	1	1	0	0	3	1	15	LumB	0	52.7667	3
F1294	GSM2529372	58	1	0	0	1	1	3	0	11	Her2	0	52.3333	2
F1295	GSM2529373	73	1	1	1	0	1	3	1	21	Her2	0	52.2667	2
F1296	GSM2529374	51	0	1	1	0	0	1	1	15	LumA	0	51.5667	1
F1297	GSM2529375	66	0	0	1	0	0	1	1	10	LumA	0	54.6667	1
F1298	GSM2529376	79	0	0	0	0	1	3	0	19	Basal	1	22.3333	3
F1299	GSM2529377	79	0	0	1	0	0	2	1	16	LumB	0	52.6333	3
F13	GSM2528091	78	0	1	1	0	1	2	1	32	LumA	0	79.2333	3
F130	GSM2528208	48	0	1	1	0	0	2	1	19	LumA	0	68.7	1
F1300	GSM2529378	70	1	0	0	0	0	3	0		Basal	0	51.4333	3
F1302	GSM2529380	87			0	1	0	3	0	24	Her2	0	49.3667	2
F1303	GSM2529381	48	1	1			0			3	LumA	0	49.3667	3
F1304	GSM2529382	64	1	0		0	0			3	Basal	0	46.3333	2
F1305	GSM2529383	47	1	1	1	0	1	2	1	25	LumB	0	46.0333	2
F1306	GSM2529384	48	1	0		1	0	3			Basal	0	45.1	1
F1307	GSM2529385	66	0	1	1	0	0	1	1	11	LumA	0	50.5333	1
F1308	GSM2529386	39	1	1	1	0	1	3	0	23	LumB	0	50.5333	2
F1309	GSM2529387	60	0	0	1	0	0	1	1	20	LumA	0	51.9333	2
F131	GSM2528209	64	0	1	1	0	0	1	1	11	LumA	0	63.1	3
F1310	GSM2529388	80	0	1	1	0	0	2	1	29	LumB	0	49.8	3
F1311	GSM2529389	49			1	0	0	1	1	10	LumA	0	49.4	1
F1312	GSM2529390	63	0	1	1	0	0	2	1	23	LumA	0	49.8667	1
F1313	GSM2529391	80	0	1	1	0	0	1	1	15	LumA	0	47.5	2
F1314	GSM2529392	77	1	1	1	1	0	3	1	28	Normal	0	48	3
F1315	GSM2529393	88			1	0	0	2	1	13	LumA	0	47.9333	2
F1316	GSM2529394	64	0	1	1	0	0	2	1	15	LumB	0	47.2333	2
F1317	GSM2529395	80	0	0	1	0	0	1	1	15	LumA	0	47.4	1
F1318	GSM2529396	66	0	0	1	0	1	3	1	17	LumB	0	47.2333	2
F1319	GSM2529397	80	0	1	1	0	0	2	1	30	LumA	0	46.5667	1
F132	GSM2528210	69	0	1	1	0	0	2	1	22	LumA	0	68.9333	1
F1320	GSM2529398	50	1	1	1	1	0	2		23	LumA	0	46.1	1
F1321	GSM2529399	71	1	0	1	0	0	2		18	Her2	0	46.0667	3
F1322	GSM2529400	52	1	1	1	0	0	3		13	LumB	0	45.8667	2
F1323	GSM2529401	58	1	1	1	1	0	2	1	9	Normal	0	45.4333	1
F1324	GSM2529402	65	0	0	1	0	0	1	0	8	LumA	0	45.1667	2
F1325	GSM2529403	49	1	1	1	0	1	2	1	26	LumA	0	45.1667	2
F1326	GSM2529404	43	1	1	1	0	1	2	1	11	Basal	0	45.4333	3
F1327	GSM2529405	67	0	1	1	0	0	2	1	14	LumA	0	46.1	1
F1328	GSM2529406	84			1	0	0	1	1	10	LumA	0	45.3667	2
F1329	GSM2529407	71	0	1	1	0	0	2	1	15	LumA	1	37.8667	2
F133	GSM2528211	64	1	1	1	0	1	3	1	50	LumA	0	68.6667	3
F1330	GSM2529408	60	0	1	1	1	0	1	1	15	LumA	0	43.7	2
F1331	GSM2529409	65	1	1	1	0	0	2	1	17	LumA	0	43.6667	2
F1332	GSM2529410	56	0	0	1	0	0	1	1	7	LumA	0	43.2667	1
F1333	GSM2529411	53	0	0	1	0	0	1	1	8	LumA	0	43.4	1
F1334	GSM2529412	47	1	1	1	0	1	2	1	15	LumA	0	43.2333	3
F1338	GSM2529416	84	0	1	1	0		2	1	25	LumB	0	43.4333	1
F1339	GSM2529417	48	1	1	1	1	1	2	1		LumB	0	42.9667	3
F134	GSM2528212	60	1	1	1	1		3		12	Her2	0	55.4333	3
F1340	GSM2529418	48	1	1	1	0	1		1	5	LumB	0	43.4333	3
F1341	GSM2529419	40	1	1	1	1	1	2	1	21	LumA	0	40.8667	1
F1342	GSM2529420	83	0	1	1	0	0	1	1	32	LumA	0	39.2333	2
F1343	GSM2529421	44	1	1	1	0	1	2	1	12	LumA	0	41.9	1
F1344	GSM2529422	81	0	1	1	0	1	2	1	19	LumA	0	41.1	1
F1345	GSM2529423	41	0	1	1	0	0	2	1	17	Normal	0	43.5	2
F1346	GSM2529424	66	0	1	1	0	0	1	1	15	LumA	0	41.3333	2
F1347	GSM2529425	64	0	1	1	0	0	1	1	13	LumA	0	41.8	2
F1348	GSM2529426	46	0	0	1	0	0	2	1	9	LumA	0	41.1667	1
F1349	GSM2529427	51	0	0	1	0	0	1	1	9	LumA	0	40.4	1
F135	GSM2528213	64	0	1	1		1	1	1	29	LumA	0	68.4	1
F1350	GSM2529428	71	0	1	1		0	1	1	11	LumA	0	40.4	1
F1351	GSM2529429	58	0	0	1	0	0	1	1	9	LumA	0	40.2333	1
F1352	GSM2529430	67	0	1	1	0	0	2	1	14	LumB	0	40.2	3
F1353	GSM2529431	38	0	0	1	0	0	1	1	6	Normal	0	39.6667	1
F1355	GSM2529433	56	1	1	1	0	1	3	1	12	LumB	0	39.2333	3
F1356	GSM2529434	33	1		1	1	0	3	1	23	Normal	0	28.7667	1
F1357	GSM2529435	59	0	1	1	0	0	2	1	11	LumA	0	39.6667	2
F1358	GSM2529436	67	0	1	1	0	0	1	1	13	LumB	0	38.8	1
F1359	GSM2529437	66	0	0	1	0	0	2	1	10	LumA	0	39.3	1
F136	GSM2528214	68	0	1	1	0	0	2	1	9	LumA	0	68.6667	2
F1361	GSM2529439	75	0	1	1	0	1	2	1	14	LumA	0	38.5667	1
F1362	GSM2529440	41	1	1	1	0	0	2	1	20	LumA	0	37.9	1
F1363	GSM2529441	66	0	0	1	0	0	2	1	10	LumA	0	38.1	2
F1364	GSM2529442	66	0	1	1	0	1	1	1	11	LumA	0	38.0667	1
F1365	GSM2529443	69	0	1	1	0	0	2	1	12	LumA	0	36.4333	1
F1366	GSM2529444	87	0	1	1	0	0	2	1	27	LumB	1	18.8333	3
F1369	GSM2529447	59	0	1	1	0	0	2	1	12	LumA	0	34.4	1
F137	GSM2528215	58	1	1	1	0	1	3	1	17	Her2	0	69.6333	3
F1370	GSM2529448	44	1	1	1	0	0	1	1	20	LumA	0	33.5333	1
F1371	GSM2529449	58	1	1	1	1	0	3	1	18	LumA	0	33.4667	1
F1372	GSM2529450	51	0	1	1	0	0	1	1	19	LumA	0	32.7	2
F1373	GSM2529451	80	0	1						20	LumA	0	32.3	2
F1374	GSM2529452	79	0	1	1	0	0	2	1	17	LumB	0	32.3	3
F1375	GSM2529453	53	1	1	1	0	0	2	1	18	Normal	0	35.4	1
F1376	GSM2529454	47	1	1	1	0	0	2	1	22	LumB	0	32.6	3
F1377	GSM2529455	69	1	0	0	1	0	3	0	12	Basal	0	31.8	3
F1378	GSM2529456	73	0	1	1	0	1	2	1	30	LumA	0	31.7667	2
F1379	GSM2529457	74	0	1	1	0	0	2	1	15	Basal	0	31.1667	3
F138	GSM2528216	58	1	1	1	1	0	3	1	17	LumB	0	65.1333	1
F1381	GSM2529459	79	0	0			0	1		1	LumA	0	30.1333	1
F1382	GSM2529460	48	1	1	1		0	3	1	12	LumA	0	28.9667	2
F1383	GSM2529461	52	0	0	1		0	1	1	11	LumA	0	28.6	1
F1384	GSM2529462	56	0	1	1		1	2	1	14	LumA	0	28.7333	1
F1385	GSM2529463	63	1	1	1		0	3	1	20	LumB	0	27.9	2
F1386	GSM2529464	39	0	1	1	0	1	2	1	45	LumA	0	81.5	1
F1387	GSM2529465	59	0	1	1	1	0	2	1	15	LumB	0	81.7667	1
F1388	GSM2529466	78	0	1	1	0	1	3	1	37	Basal	1	65.6	3
F1389	GSM2529467	73	0	1	1	0	0	3	1	34	LumB	1	5.76667	3
F139	GSM2528217	64	1	1	1	0	1	3	1	26	LumA	0	56.3333	2
F1390	GSM2529468	62	0	1	1	0	0	3	1	23	LumB	0	81.1	2
F1391	GSM2529469	83	0	1	1	0	0	2	1	14	LumA	0	81.1333	2
F1392	GSM2529470	64	0	0	1	0	0	1	1	8	LumA	0	80.8667	1
F1393	GSM2529471	65	0	0	1	0	0	2	1	7	LumB	1	72.6333	3
F1394	GSM2529472	56	0	1	1	0	0	2		11	LumA	0	80.3667	1
F1395	GSM2529473	45	0	1	1	0	0	3	1	15	LumA	0	80.3333	1
F1396	GSM2529474	82	0	1	1	0	1	3	1	37	LumB	1	80.2667	3
F1397	GSM2529475	46	0	1	1	0	1	2	0	15	Normal	0	80.5667	1
F1398	GSM2529476	67	0	1	1	0	0	2	1	11	LumA	0	80.6333	2
F1399	GSM2529477	65	1	1	1	0	1	3	1	18	LumB	0	80.3667	3
F14	GSM2528092	44	0	1	1	0	0	2	1	15	LumA	0	78.7667	3
F140	GSM2528218	48	1	1	1	0	1	2	1	10	LumA	0	66.2	2
F1400	GSM2529478	73	0	1	1	0	1	2	1	12	LumA	1	41.6	1
F1403	GSM2529481	66	0	0	1	0	0	2		10	LumA	0	79.7	1
F1404	GSM2529482	64	0	1	1	0	0	2	1	21	LumA	0	79.6333	1
F1405	GSM2529483	71	0	1	1	0	0	2	1	10	LumB	0	79.8333	3
F1407	GSM2529485	67	0	1	1	0	0	2	1	26	LumB	0	79.9	2
F1408	GSM2529486	53	0	0		0	0	3		10	Basal	1	66	3
F1409	GSM2529487	75	0	1	1	1	0	3	1	25	Her2	1	47.3333	3
F141	GSM2528219	64	0	0	1	0	0	1		7	LumA	0	65.9333	1
F1411	GSM2529489	63	0	1	1	0	0	2	1	13	LumA	0	79.1333	1
F1412	GSM2529490	75	0	1	1	0	1	3	1	22	LumB	0	79.1	2
F1414	GSM2529492	88	0	0		0		3		20	LumA	1	47.8333	2
F1415	GSM2529493	56	1	1	1	1	0	3	1	35	LumB	0	78.9333	1
F1416	GSM2529494	92	0	1	1	0	0	2	1	20	LumA	1	36.0333	3
F1417	GSM2529495	70	0	1	1	0	0	3	1	23	LumA	0	78.8667	3
F1418	GSM2529496	85	0	1	1	0	0	2	1	16	LumB	0	78.2667	2
F1419	GSM2529497	44	1	0	0	1	0	2	0	8	Her2	0	79.4667	2
F1420	GSM2529498	61	0	1	1	0	0	2	1	12	LumA	0	78.0667	3
F1421	GSM2529499	67	0	1	1	0	1	2	1	22	LumA	0	77.7333	1
F1423	GSM2529501	58	0	1	1	0	0	2		13	LumA	0	77.4667	2
F1424	GSM2529502	50	1	1	1	1	0	3	1	15	LumB	0	77.3	2
F1425	GSM2529503	87	0	0	0	0	1	3	0	22	Her2	0	77.0667	3
F1426	GSM2529504	68	0	1	1	0	1	2	1	32	LumA	0	76.6333	1
F1427	GSM2529505	69	0	1	1	0	0	2	1	12	LumA	0	76.1333	2
F1428	GSM2529506	59	0	1	1	0	1	2	1	20	LumA	0	76.3667	2
F1429	GSM2529507	66	0	1	1	0	1	2	1	25	LumB	0	75.9667	2
F143	GSM2528221	69	0	0	1	0	0	1	1	6	LumA	0	65.3667	2
F1430	GSM2529508	65	1	1	1	0		2	1	25	LumB	0	76.1	2
F1431	GSM2529509	50	1	1	1	0	1	2	1	32	LumB	0	76.1	1
F1432	GSM2529510	53	0	1	1	0	0	2	1	13	LumA	0	76.0667	2
F1433	GSM2529511	45	0	0	1	0	0	3	1	7	LumB	0	75.9	2
F1434	GSM2529512	81	0	1	1	0	0	3	1	35	LumB	1	13.3333	3
F1435	GSM2529513	52	1	1		0	1	3	1	17	Basal	1	30.6667	3
F1436	GSM2529514	59	1	1	1	1	0	2	1	25	LumA	0	75.5333	1
F1437	GSM2529515	44	0	1	1	0	0	2	1	23	LumB	0	75.4667	2
F144	GSM2528222	51	1	0		0	1	3		24	Basal	0	64.7	3
F1442	GSM2529520	75	0	1	1	0	1	3	1	29	LumA	0	75.0667	1
F1443	GSM2529521	40	1	0	0	1	0	3	0	19	Her2	0	74.9667	3
F1444	GSM2529522	51	1	1	1	0	1	2	0	19	LumB	0	75.0333	3
F1445	GSM2529523	56	0	1	1	0	0	2	1	17	LumA	0	74.1	2
F1446	GSM2529524	81	0	1	1	0	0	1	1	10	LumA	1	35.9333	3
F1447	GSM2529525	52	0	1	1	0	0	2	1	17	Normal	1	70.1	1
F1448	GSM2529526	69	0	1	1	0	0	2	1	10	LumB	0	74.3333	3
F1449	GSM2529527	74	0	1	1	0	0	2	1	21	LumB	0	75.2	3
F145	GSM2528223	58	1	0		1	0	3		21	Her2	0	65.1	2
F1450	GSM2529528	57	1	0		0	0	3		60	Basal	1	36.2667	3
F1451	GSM2529529	64	0	1	1	0	0	2	1	27	LumB	0	74.3333	2
F1452	GSM2529530	69	0	1	1	0	0	1	1	20	LumA	0	74.2333	2
F1453	GSM2529531	88	0	1	1	0	1	2	1	17	LumA	0	75.2	1
F1454	GSM2529532	81	0	1	1	0	0	2	1	18	LumA	0	74.1333	2
F1455	GSM2529533	75	0	1	1	0	0	3		33	LumB	0	74.1	2
F1456	GSM2529534	65	0	1	1	0	0	2		40	LumA	0	73.8	3
F1457	GSM2529535	68	0	1	1	0	0	3	1	16	LumA	0	73.9	2
F1458	GSM2529536	58	0	1	1	0	1	2	1	22	LumA	0	73.6	1
F1459	GSM2529537	79	0	0	1	0	1	2	1	40	LumA	1	25	2
F146	GSM2528224	58	0	1	1	0	0	2	1	11	LumA	0	65.6667	1
F1460	GSM2529538	46	0	1	1	0	0	2	1	16	LumA	0	74.3333	1
F1461	GSM2529539	47	1	1	1	0	1	2	1	16	LumB	0	74.8333	3
F1462	GSM2529540	71	0	1	1	0	0	3	1	45	LumB	0	72.1667	3
F1463	GSM2529541	63	1	0	0	0	1	3	0	30	Basal	0	73.4333	3
F1464	GSM2529542	81	0	0		0	1	2		18	Her2	1	63.9333	2
F1465	GSM2529543	60	1	1	1	1	0	3	1	23	LumB	0	73.1	2
F1466	GSM2529544	59	1	0	1	1	1	3	0	27	Her2	0	72.9667	3
F1467	GSM2529545	62	1	1	1	1	1	2	0	30	Her2	1	19.2	3
F1468	GSM2529546	68	0	1	1	0	0	2	1	23	LumA	0	72.6333	3
F1469	GSM2529547	70	0	0		0	0	3		9	Basal	1	67.1333	3
F147	GSM2528225	48	1	1	1	0	1	3	1	28	LumB	0	64.9333	1
F1470	GSM2529548	73	0	1	1	0	0	1	1	12	LumA	0	72.7	1
F1471	GSM2529549	38	1	0		0	0	3		13	Basal	1	27.3333	3
F1472	GSM2529550	71	0	1	1	0	1	2	1	25	Normal	0	72.7	1
F1473	GSM2529551	90	0	0	0	0	0	3	0	25	Basal	1	27.2333	3
F1474	GSM2529552	68	1	1	1	1	0	3	1	25	LumB	0	72.1667	3
F1475	GSM2529553	76	0	1	1	0	0	2	1	45	LumA	0	71.7333	2
F1476	GSM2529554	82	0	1	1	0	1	2	1	25	LumA	0	71.9667	2
F1477	GSM2529555	67	0	1	1	0	0	1	1	13	LumA	0	71.7667	1
F1478	GSM2529556	49	0	1	1	0	0	1	1	14	LumA	0	71.7667	1
F1479	GSM2529557	67	1	0		1	1	2		30	Her2	1	14.5667	3
F148	GSM2528226	63	1	1	1	0	1	2	1	21	LumA	0	63.0667	1
F1480	GSM2529558	77	0	1	1	0	0	3	1	13	LumB	0	71.7	3
F1481	GSM2529559	72	0	1	1	0	1	2	1	42	LumA	0	71.5667	1
F1482	GSM2529560	78	0	1	1	0	0	3	1	40	LumB	1	50.8	3
F1483	GSM2529561	64	1	0	0	1	1	3	0	15	Her2	0	71.0333	3
F1484	GSM2529562	80	0	0		0	1	3		48	Her2	1	33.1667	2
F1485	GSM2529563	45	0	1	1	0	0	2	1	10	LumA	0	70.6	2
F1486	GSM2529564	78	1	0		1	1	3		25	Her2	0	70.5667	3
F1487	GSM2529565	54	0	1	1	0	0	2	1	14	LumA	0	70.3333	2
F1488	GSM2529566	72	0	0	0	0	0	3	0	12	Basal	0	70.3667	3
F1489	GSM2529567	77	0	0	0	0	1	3	0	15	Basal	0	70.5667	3
F149	GSM2528227	66	0	0	1	0	0	1		9	LumA	0	64.6667	1
F1490	GSM2529568	47	1	1	1	0	1	2	1	27	LumA	0	70.2667	2
F1491	GSM2529569	73	0	1	1	0	1	2	1	60	LumA	0	69.4	1
F1492	GSM2529570	67	0	1	1	0	0	2	1	18	LumA	0	70.3	2
F1493	GSM2529571	64	0	1	1	0	1	2	1	15	Basal	1	24.6333	3
F1494	GSM2529572	50	0	1	1	0	0	2	1	14	LumA	0	69.9	1
F1495	GSM2529573	47	1	0		0	1	3		70	Basal	0	70.0667	1
F1496	GSM2529574	72	0	1	1	0	0	2	1	12	LumA	0	69.6667	2
F1497	GSM2529575	85	0	1	1	0	0	3	0	40	LumB	1	55.6	3
F1498	GSM2529576	70	0	1	1	0	1	2		45	LumA	0	69.8	2
F1499	GSM2529577	79	0	1	1	0	0	2	1	15	LumA	0	69.4667	2
F15	GSM2528093	71	1	0		0	0	3		17	LumA	0	79.6	1
F150	GSM2528228	64	1	1	1	0	1	3	1	18	Normal	0	66.5667	1
F1500	GSM2529578	62	1	1	1	0	1	2	0	30	Her2	0	69.4	3
F1501	GSM2529579	56	1	0		1	1	3		33	Her2	0	69.4667	3
F1502	GSM2529580	83	0	1	1	0	0	1	1	13	LumA	0	69.4333	2
F1503	GSM2529581	84	0	1	1	0	1	2	1	35	LumA	1	49.9667	2
F1504	GSM2529582	57	1	1	1	0	0	3	1	40	Normal	0	68.9333	1
F1505	GSM2529583	66	0	1	1	0	0	2	1	15	Normal	0	68.9667	1
F1506	GSM2529584	57	0	1	1	0	0	1	1	8	LumA	0	69	1
F1507	GSM2529585	86	0	1	1	0	0	1	1	60	LumA	0	69.8	3
F1508	GSM2529586	74	0	1	1	0	0	2	1	5	LumA	0	69	1
F1509	GSM2529587	80	0	1	1	0	0	2	0	34	LumA	0	69	1
F151	GSM2528229	36	0	1	1	0	0	1	1	12	LumA	0	65.8667	1
F1510	GSM2529588	47	1	0	0	0	1	3	0	23	Basal	0	68.7333	2
F1511	GSM2529589	47	0	1	1	0	0	2	1	14	LumA	0	68.7	2
F1512	GSM2529590	47	0	1	1	0	0	2	1	14	LumA	0	68.9	2
F1513	GSM2529591	87	0	1	1	0	1	2	1	19	LumA	0	68.7	3
F1514	GSM2529592	66	0	1	1	0	0	2	1	18	LumB	0	68.7333	3
F1515	GSM2529593	72	0	1	1	0	0	1	0	8	LumA	0	68.7333	1
F1516	GSM2529594	83	0	1	1	0	0	2	1	25	Her2	0	68.4667	2
F1517	GSM2529595	56	1	1	1	0	1	3		20	LumB	0	68.2667	1
F1518	GSM2529596	80	0	0	0	0	1	3	0	30	Basal	0	68.9333	3
F1519	GSM2529597	53	1	0	0	0	0	3	0	21	Basal	1	20.1667	3
F152	GSM2528230	52	0	1	1	0	1	2	1	23	LumA	0	64.8667	1
F1520	GSM2529598	44	1	1	1	0	0	3	1	22	LumB	0	68.2667	1
F1521	GSM2529599	53	1	0	0	0	0	3	0	21	Basal	0	68.2	3
F1522	GSM2529600	69	0	1	1	0	0	2	1	32	LumA	0	67.9667	2
F1523	GSM2529601	66	0	1	1	0	0	1	1	12	LumA	0	67.9667	1
F1524	GSM2529602	67	1	0	0	0	0	2	0	20	LumA	0	69.6	2
F1525	GSM2529603	76	0	1	1	0	1	3	1	19	LumB	0	67.9	3
F1526	GSM2529604	81	0	1	1	0	1	2	1	18	LumA	0	67.5667	3
F1527	GSM2529605	69	0	1	1	0	0	3	1	12	LumB	0	68.0333	1
F1528	GSM2529606	66	0	1	1	0	0	2	1	11	LumA	0	67.3	1
F1529	GSM2529607	82	0	1	1	0	0	2	1	20	LumB	0	67.9667	3
F153	GSM2528231	68	0	1	1	0	0		1	11	LumB	0	66.8667	2
F1530	GSM2529608	69	0	0	1	0	0	2	1	9	LumA	0	67.4667	3
F1531	GSM2529609	71	0	1	1	0	0	2	1	13	LumA	0	67.4667	1
F1532	GSM2529610	62	1	0	0	0	0	3	0	37	Basal	1	20.1667	3
F1533	GSM2529611	47	1	1	1	0	1	2	1	0	LumA	0	66.3333	2
F1534	GSM2529612	52	1	1	1	0	1	2	1	23	LumA	0	67.5	1
F1535	GSM2529613	73	0	1	1	0	0	2	1	17	LumA	0	66.7333	1
F1536	GSM2529614	66	0	0	1	0	0	2	1	9	LumA	0	66.5667	1
F1537	GSM2529615	79	0	1	1	0	1	3	1	25	LumB	0	66.7667	3
F1538	GSM2529616	60	0	1	1	0	0	3	1	18	Basal	0	66.6333	2
F1539	GSM2529617	70	0	1	1	0	1	2	1	20	LumA	0	66.5667	2
F154	GSM2528232	32	1	0		0	0	3		10	Basal	0	67.8	3
F1540	GSM2529618	75	0	1	1	0	0	1	1	17	LumB	0	67.4667	1
F1541	GSM2529619	57	0	1	1	0	0	3		15	LumB	0	66.1333	3
F1542	GSM2529620	71	0	1	1	0	0	2	1	12	LumA	0	65.9	1
F1543	GSM2529621	70	1	1	1	0	1	3	1	38	LumB	0	65.8667	2
F1544	GSM2529622	70	0	1	1	0	0	2	1	10	LumA	0	65.8667	1
F1545	GSM2529623	57	1	0		1	0	3		26	Normal	0	65.8667	1
F1546	GSM2529624	58	1	0	1	0	0	3	0	20	Basal	1	59.5333	3
F1547	GSM2529625	61	0	1	1	0	1	2	1	22	LumA	0	65.8333	2
F1548	GSM2529626	69	0	1	1	0	0	1	1	13	LumB	0	65.6333	2
F1549	GSM2529627	86	0	0	1	1	1	3	0	25	Her2	0	65.4333	3
F155	GSM2528233	60	0	1	1		0	1	1	13	LumA	0	67.9667	1
F1550	GSM2529628	66	0	1	1	0	0	2	1	16	LumA	0	65.4333	1
F1551	GSM2529629	28	1	1		1	0	3	1	0	Her2	1	60.9333	1
F1552	GSM2529630	86	0	1	1	0	0	2	1	13	LumA	0	65.5667	2
F1553	GSM2529631	71	0	1	1	0	1	2	1	20	Normal	0	65.3667	1
F1554	GSM2529632	68	0	1	1	0	0	3	1	35	LumB	0	65.1	2
F1555	GSM2529633	73	0	1	1	0	0	1	1	11	LumA	0	65.2	1
F1556	GSM2529634	72	0	1	1	0		2	1	12	LumA	0	64.7	2
F1557	GSM2529635	50	1	1	1	0	1	3	1	38	LumB	0	65	2
F1558	GSM2529636	49	0	1	1	0	0	2	1	13	LumA	0	64.4	1
F1559	GSM2529637	70	0	1	1	0	0	2	1	25	LumB	0	64.2333	1
F156	GSM2528234	39	1	1	1	0	0	3	1	12	LumB	0	66.8	2
F1560	GSM2529638	66	1	0		1	1	3		12	Her2	0	64.4333	3
F1561	GSM2529639	68	0	1	1	0	0	2	1	6	LumA	0	63.7333	1
F1562	GSM2529640	77	0	1	1	0	0	2	1	18	LumA	1	13.9333	3
F1563	GSM2529641	75	1	1	1	1	1	2	1	6	LumB	0	64.0667	3
F1564	GSM2529642	70	1	0	1	1		3	1	15	Her2	1	7.3	3
F1565	GSM2529643	62	0	0	1	0	0	1	1	10	LumA	0	63.3333	1
F1566	GSM2529644	74	0	1	1	0	0	2	1	42	LumA	0	63.1333	1
F1567	GSM2529645	59	0	1	1	0	0	1	1	10	Her2	0	63.1667	3
F1568	GSM2529646	78	0	1	1	0	0	3	1	30	Her2	1	31.6667	3
F1569	GSM2529647	53	0	1	1	0	0	1	1	12	LumA	0	63.4	1
F157	GSM2528235	62	0	0	1	0	0	1	1	10	LumA	0	67.7	1
F1570	GSM2529648	67	0	1	1	0	0	2	1	14	LumA	0	63.3333	2
F1571	GSM2529649	67	0	1	1		0	2	1	5	LumA	0	63.3	2
F1572	GSM2529650	68	0	1	1	1		3	1	17	Her2	0	63.0667	3
F1573	GSM2529651	48	1	1	1	1	1	3	1	10	Her2	0	62.6667	2
F1574	GSM2529652	81	0	1	1	0	1	2		20	LumB	0	62.6667	3
F1575	GSM2529653	60	0	1	1	0	0	2	1	15	LumA	0	63.2667	1
F1577	GSM2529655	63	0	0	1	0		2	1	10	LumA	0	62.8667	2
F1578	GSM2529656	70	1	1	1	0	1	3	1	18	LumB	0	62.6333	3
F1579	GSM2529657	49	1	1	1	0	1	2	1	25	LumA	0	62.4667	3
F158	GSM2528236	82				0	0	3		20	Basal	1	57.9667	3
F1580	GSM2529658	67	1	1	1	0	0	3	1	20	Her2	0	62.4333	3
F1581	GSM2529659	49	1	1	1	0	1	1	1	14	LumA	0	62.6667	1
F1582	GSM2529660	65	0	0	1	0	0	1	0	8	LumA	0	62.4333	1
F1582repl	GSM2531417	65	0	0	1	0	0	1	0	8	LumA	0	62.4333	2
F1583	GSM2529661	53	0	0	1	0	0	1	1	9	LumA	0	62.6667	1
F1584	GSM2529662	66	0	1	1	0	0	2	1	10	LumA	0	62.6667	3
F1584repl	GSM2531418	66	0	1	1	0	0	2	1	10	LumA	0	62.6667	3
F1585	GSM2529663	58	1	1	1	0	0	3	1	11	LumB	0	62.3667	3
F1586	GSM2529664	66	0	1	1	0	1	2	1	7	LumA	0	62.1	1
F1587	GSM2529665	46	1	1	1	0		2	1	46	LumA	0	61.9667	1
F1587repl	GSM2531419	46	1	1	1	0		2	1	46	LumA	0	61.9667	1
F1588	GSM2529666	82	0	1	1	0	0	2	1	13	LumA	0	62.1667	3
F1589	GSM2529667	87	0	1	1	0	0	3	1	23	LumB	1	52.3333	3
F159	GSM2528237	73	0	1	1	1	1	3	1	26	LumA	1	47.6333	1
F1590	GSM2529668	53	1	1	1	0	0	2	1	36	LumA	0	62	3
F1591	GSM2529669	44	1	0	0	0	1	3	1	18	Basal	0	61.8667	3
F1591repl	GSM2531420	44	1	0	0	0	1	3	1	18	Basal	0	61.8667	3
F1592	GSM2529670	52	1	0	0	0	0	3	0	17	Normal	0	62.1333	3
F1593	GSM2529671	63	1	0	0	1	0	2	0	15	Normal	0	61.9667	3
F1594	GSM2529672	73	0	1	1	0	0	1	1	12	LumA	0	61.7	3
F1595	GSM2529673	66	1	1	1	0	0	3	1	18	Normal	0	61.5333	2
F1597	GSM2529675	73	1	1	1	1	0	3	1	14	LumB	0	61.4667	3
F1598	GSM2529676	54	1	1	1	0	1	1	1	43	Normal	0	61.5	1
F1599	GSM2529677	72	0	1	1	0	1	1	1	11	LumA	0	66.8667	2
F16	GSM2528094	28	1	0		0	0	3		12	Basal	0	80.1667	3
F160	GSM2528238	80	0	1	1	1	1	3	1	22	LumB	0	58.5	2
F1600	GSM2529678	48	1	0		1	1	3		8	Her2	0	61.2	3
F1601	GSM2529679	67	1	1	0	0	0	3	1	18	LumB	0	61.4667	2
F1602	GSM2529680	61	1	1	1	0	1	2	1	3	LumA	0	61.7667	1
F1603	GSM2529681	84	0	1	1	0		3	1	60	LumB	1	58.1333	3
F1604	GSM2529682	72	1	0		0	0	3		0	Basal	0	61.9333	3
F1605	GSM2529683	76	0	1	1	1	1	3	1	20	LumB	0	60.7667	1
F1605repl	GSM2531421	76	0	1	1	1	1	3	1	20	LumB	0	60.7667	1
F1606	GSM2529684	47	1	1	1	1	0	3	1	17	LumA	0	60.0333	2
F1607	GSM2529685	66	0	1	1	0	0	1	1	15	LumA	0	61.0333	1
F1608	GSM2529686	71	0	0	1	0	0	2	1	8	LumA	0	62	1
F1609	GSM2529687	49	1	1	1	0	1	1	1	35	LumA	0	60.5333	1
F161	GSM2528239	73	0	1	1	0	0	1	1	12	LumA	0	66.9667	1
F1610	GSM2529688	63	0	1	1	0	0	2	1	11	LumA	0	60.5	2
F1611	GSM2529689	71	0	1	1	0	0	2	1	16	LumA	0	60.5	2
F1612	GSM2529690	66	0	0	1	0		1	0	9	Basal	0	60.2333	3
F1613	GSM2529691	69	0	0	1	0	0	1	1	15	LumA	0	60.7333	1
F1614	GSM2529692	60	1	1	1	0	1	2	0	27	LumB	0	60.7	3
F1615	GSM2529693	80	0	1	1	0	1	2	1	32	LumB	0	60.3667	3
F1616	GSM2529694	68	0	1	1	1		3	1	17	Her2	0	60.6	3
F1617	GSM2529695	62	1	1	1	0	1	2		14	LumB	0	60.5	2
F1617repl	GSM2531422	62	1	1	1	0	1	2		14	LumB	0	60.5	2
F1618	GSM2529696	63	0	1	1	0	0	2	1	27	LumB	0	60.3333	2
F1619	GSM2529697	59	1	1	1	0	0	2	1	14	LumB	0	59.7667	1
F162	GSM2528240	85	0	1	1	0	0	3	1	21	LumA	0	66.8667	3
F1620	GSM2529698	67	0	1	1	0	0	2	1	15	LumA	0	59.6667	1
F1621	GSM2529699	55	0	0	1	0		1	1	4	LumA	0	60.3	1
F1622	GSM2529700	91	0	1	1	0	0	3	1	32	LumB	1	3.36667	3
F1623	GSM2529701	64	0	1	1	0	1	1	1	12	LumA	0	59.6667	1
F1624	GSM2529702	38	1	0	0	0	1	3	1	13	Basal	1	23.8667	3
F1625	GSM2529703	31	1	1	1	0	1	3	1	21	LumB	0	59.5667	3
F1626	GSM2529704	62	0	1	1	0	1	1	1	15	LumA	0	59.1667	1
F1627	GSM2529705	65	1	1	1	0	1	3	1	20	Normal	0	59.0667	1
F1628	GSM2529706	51	1	1	1	0	1	2	1	16	LumA	0	60.1333	1
F1628repl	GSM2531423	51	1	1	1	0	1	2	1	16	LumA	0	60.1333	1
F1629	GSM2529707	88	0	0		1	1			42	Her2	0	59.3667	3
F163	GSM2528241	83	0	1	1	0	1	3	1	25	LumA	0	67.1	2
F1630	GSM2529708	67	1	1	1	1	1	3	1	18	LumB	0	58.7333	2
F1631	GSM2529709	69	0	1	1	0	1	2	1	18	LumA	0	59.0667	1
F1632	GSM2529710	85	0	1	1	0	0	2	1	20	LumA	0	58.6	1
F1633	GSM2529711	66	0	0	0	1	1	3	0	32	Basal	0	58.4667	3
F1634	GSM2529712	54	0	1	1	0		1	1	15	LumA	0	58.9	1
F1635	GSM2529713	80	1	1	1	1	0	3	1	30	LumB	0	58.7333	3
F1635repl	GSM2531424	80	1	1	1	1	0	3	1	30	Her2	0	58.7333	3
F1636	GSM2529714	63	1	1	1	0	1	3	1	15	LumB	0	58.7333	3
F1637	GSM2529715	75	0	1	1	0	1	3	1	39	LumB	0	59.2	3
F1638	GSM2529716	49	1	1	1	0	0	3	1	15	LumB	0	58.4333	2
F1639	GSM2529717	61	1	1	1	0	0	3	1	19	Normal	0	58.5	1
F164	GSM2528242	70	0	1	1	0	1	2	1	8	LumA	0	68.2333	1
F1640	GSM2529718	76	0	1	1	0	0	2	1	18	LumA	0	58.4333	2
F1640repl	GSM2531425	76	0	1	1	0	0	2	1	18	LumA	0	58.4333	2
F1641	GSM2529719	62	1	0	0	0	0	3	1	20	Basal	0	57.5667	3
F1642	GSM2529720	78	0	1	1	0	0	2	1	30	LumB	0	62	2
F1643	GSM2529721	57	0	1	1	0		2	1	18	LumA	0	58.6667	2
F1645	GSM2529723	52				0	0	3		90	Basal	1	10.2	3
F1647	GSM2529725	64	0	1	1	0	0	2	1	14	LumA	0	57.7	1
F1648repl	GSM2531426	62	0	1	1	0	0	2	1	10	LumA	0	58.4	3
F1649	GSM2529727	91	0	1	1	0	0	2	1	25	LumA	1	33.4	3
F165	GSM2528243	73	0	0	1	0	0	1	1	6	LumA	0	63.1667	2
F1650	GSM2529728	45	0	1	1	0	0	2	1	15	LumA	0	57.2333	1
F1652	GSM2529730	55	1	1	1	0	1	3	1	24	Normal	0	57.0667	1
F1653	GSM2529731	63	1	0	0	0	1	3	0	23	Basal	0	57.1	3
F1654	GSM2529732	47	0	0	1	0	0	2	1	9	LumB	0	57	2
F1656	GSM2529734	80	0	1	1	0		3	1	16	LumB	0	56.8667	2
F1657	GSM2529735	81	0	1	1	0	1	1	1	20	LumA	0	56.8667	2
F1658	GSM2529736	68	0	1	1	0		2	1	20	LumA	0	56.5667	3
F1658repl	GSM2531427	68	0	1	1	0		2	1	20	LumA	0	56.5667	2
F1659	GSM2529737	57	1	1	1	1		3	1	30	Her2	0	56.5333	3
F166	GSM2528244	59	1	0		0	0	3		22	Basal	0	68.1667	3
F1660	GSM2529738	64	0	1	1	0	0	2	1	11	LumA	0	56.3667	2
F1661	GSM2529739	48	0	1	1	0		2	1	14	LumA	0	56.3333	2
F1662	GSM2529740	75	0	1	1	0	1	2	1	22	LumA	0	56.0667	2
F1663	GSM2529741	65	0	1	1	0	0	2	1	20	LumA	0	56.3667	1
F1664	GSM2529742	47	0	1	1	0	0	2	1	28	LumA	0	55.9	1
F1665	GSM2529743	34	1	1	0	0	0	3	1	11	Basal	0	56.5667	2
F1666	GSM2529744	67	0	1	1	0		2	1	30	LumB	0	55.8333	2
F1667	GSM2529745	69	0	1	1	0	0	2	1	14	LumB	0	55.8667	2
F1668	GSM2529746	66	1	1	1	0	1	3	1	22	LumB	0	55.8333	3
F1669	GSM2529747	69	1	1	1	0	0	2	1	16	LumA	0	54.5333	1
F167	GSM2528245	69	0	0	1	0	0	2	1	9	LumA	0	62.4	1
F1670	GSM2529748	72	1	1	1	1	1	3	1	21	Her2	0	56.3333	3
F1671	GSM2529749	45	0	1	1	0	0	1	1	34	LumA	0	55.8667	2
F1672	GSM2529750	67	0	1	1	0	1	2	1	8	LumA	0	55.8333	1
F1673	GSM2529751	61	0	0	1	0		1	1	8	LumA	0	56.0667	2
F1674	GSM2529752	61	0	1	1	0	1	1	1	10	LumA	0	55.6	1
F1675	GSM2529753	64	1	1	1	0	1	3	1	33	LumA	0	55.1667	3
F1676	GSM2529754	41	0	1	1	0	0	2	1	14	LumA	0	55.2	1
F1677	GSM2529755	76	0	1	1	0	0	2	1	22	LumA	0	55.1333	1
F1678	GSM2529756	81	0	1	1	0	0	3	0	10	LumB	0	55.1333	3
F1679	GSM2529757	52	1	1	1	0	0	3	1	30	LumB	0	54.7333	2
F168	GSM2528246	42	1	1	1	0	1	2	1	19	LumA	0	63.1	1
F1680	GSM2529758	61	1	0	0		0	3	0	12	Basal	0	54.7333	3
F1681	GSM2529759	56	0	1	1	0	1	2	1	13	LumA	0	54.6667	1
F1682	GSM2529760	59	0	0	1	0	0	3	1	6	LumB	0	54.7	2
F1683	GSM2529761	37	0	1	1	0	0	2	1	16	LumA	0	54.9667	2
F1684	GSM2529762	74	0	1	1	0		2	1	32	LumA	0	54.6333	1
F1685	GSM2529763	56	0	1	1	0	0	2	1	8	LumB	0	54.6667	3
F1686	GSM2529764	70	0	1	1	0		2	1	16	Normal	1	41.4667	3
F1687	GSM2529765	68	0	0	1	0	1	2	1	8	LumA	0	54.6667	2
F1688	GSM2529766	66	0	0	1	0		1	1	7	LumA	0	54.4333	2
F1689	GSM2529767	85	0	1	1	0		3	1	25	LumA	0	54.9333	2
F1689repl	GSM2531428	85	0	1	1	0		3	1	25	LumA	0	54.9333	2
F169	GSM2528247	50	0	1	1	0	1	2		19	LumA	0	60.5333	1
F1690	GSM2529768	61	1	0	0	0	1	3	0	40	Basal	0	53.9333	3
F1691	GSM2529769	79	0	1	1	0	1	3	1	18	LumA	0	53.7667	3
F1692	GSM2529770	73	0	1	1	0	0	2	1	16	LumA	0	53.7667	1
F1693	GSM2529771	47	0	1	1	0	0	2	1	15	LumA	0	53.9333	1
F1694	GSM2529772	68	0	1	1	0	0	2	1	19	LumB	0	53.8	1
F1695	GSM2529773	83	0	1	1	0	0	2	1	12	LumA	0	53.7333	1
F1696	GSM2529774	72	0	0	1	0	0	1	1	9	LumA	0	53.9667	2
F1697	GSM2529775	50	1	1	1	0	0	3	1	18	LumB	0	53.7333	3
F1698	GSM2529776	81	0	1	1	0	0	1	1	11	LumA	0	53.0667	1
F1699	GSM2529777	74	1	1	1	1	0	3	1	28	Normal	0	53.3	2
F17	GSM2528095	40	1	1	1	0	1	1	1	15	LumA	0	78.7	2
F170	GSM2528248	70	0	1	1	0	0	2	1	10	LumA	0	64.4667	3
F1700	GSM2529778	54	0	1	1	0	0	3	1	15	Normal	0	53.1	1
F1701	GSM2529779	32	1	1	1	0	0	2	1	30	LumA	0	53	1
F1702	GSM2529780	88	0	1	1	0	1	2	1	20	LumA	0	53	2
F1703	GSM2529781	47	0	0	1	0	0	1	1	8	LumA	0	51.8667	1
F1704	GSM2529782	62	0	1	1	0	1	2	1	12	LumA	0	52.5667	1
F1705	GSM2529783	60	1	1	1	0	0	2	1	15	LumB	0	52.5333	2
F1706	GSM2529784	70	0	1	1	0	1	2	1	8	LumA	1	50.0333	2
F1707	GSM2529785	60	0	1	1	0	0	2	1	16	LumA	0	51.2333	2
F1708	GSM2529786	68	0	0	1	0	0	2	1	9	Her2	0	52.3667	1
F1709	GSM2529787	61	0	1	1	0	0	2	1	17	Normal	0	52.3333	1
F171	GSM2528249	51	0	1	1	0	0	2	1	15	LumA	0	64.4667	1
F1710	GSM2529788	84	0	1	1	0	0	2	1	16	LumA	1	13.5667	2
F1711	GSM2529789	46	0	0	1	0	0	1	1	10	LumA	0	52.3667	1
F1712	GSM2529790	47			1	0	0	2	1	10	LumA	0	51.1667	3
F1714	GSM2529792	60	0	1	1	0	1	1	0	20	Normal	0	57.9333	1
F1715	GSM2529793	91	0	1	1	0	1	2	1	15	LumA	1	31.6333	1
F1716	GSM2529794	84	0	1	1	1	1	2	0	38	LumA	1	5.96667	2
F1717	GSM2529795	93	0	0	1	0	0	1	1	10	LumA	0	57.9667	2
F1718	GSM2529796	60	0	1	1	0	1	2	1	23	LumA	0	53.8	1
F1719	GSM2529797	70	0	1	1	0	0	2	0	20	LumB	0	56.3667	3
F172	GSM2528250	69	0	1	1	0	0	1		15	LumA	0	64.4667	1
F1720	GSM2529798	59	1	0	0	0	1		0	33	Basal	0	49.6	3
F1721	GSM2529799	26	1	0	0	0	0	3	0	16	Basal	0	50.0667	3
F1722	GSM2529800	46	1	1	1	0	1	2	1	25	LumA	0	51.4333	3
F1723	GSM2529801	49	1	0	1	0	1	3	0	22	Basal	0	41.8	3
F1724	GSM2529802	46	1	1	1	1			1	12	Her2	0	34.2	2
F1725	GSM2529803	41	1	1	1	0	1	2	1	19	LumA	0	32.4667	2
F1726	GSM2529804	67	1	1	1	0	1		1	15	LumA	0	30.1333	1
F1727	GSM2529805	58	1	1	1	0	0	3	1	20	LumA	0	52.1	1
F1728	GSM2529806	76	0	0	0	0	1	2	0	40	Her2	0	52.1	2
F1729	GSM2529807	71	1	1	1	1	1	3	1	32	LumB	0	51.8667	3
F173	GSM2528251	64	1	0		0	0	3		14	Basal	0	64.4667	3
F1730	GSM2529808	64	1	1	1	1	1	2	1	15	Normal	0	51.8333	1
F1731	GSM2529809	52	1	1	1	0	1	3	1	23	LumB	0	52.7667	2
F1732	GSM2529810	66	0	1	1	0	0	2	1	20	LumA	0	51.6333	2
F1733	GSM2529811	92	0	0	0	1		3	0	32	Her2	0	52.3	3
F1734	GSM2529812	71	0	1	1	0	1	2	1	57	Normal	0	51.6333	1
F1735	GSM2529813	92	0	1	1	0		2	1	17	LumB	1	35.5333	3
F1736	GSM2529814	52	0	0	1	0	1	3	1	15	Normal	0	51.2333	1
F1737	GSM2529815	72	0	1	1	0	1	1	1	20	LumA	0	50.9667	1
F174	GSM2528252	74	0	1	1	0	0	3	1	20	LumB	0	63.3333	2
F1741	GSM2529819	56	0	1	1	0	0	2	1	8	LumA	1	45.8	2
F1747	GSM2529825	90	0	0	1	0		3	1	21	LumA	1	10.4	1
F1748repl	GSM2531429	62	1	1	1	0	0	2	1	23	LumB	0	50.7667	3
F1749	GSM2529827	49	1	1	1	0	1	3	1	20	LumB	0	50.3	1
F175	GSM2528253	69	0	1	1	0	0	2		11	LumA	0	62.8333	1
F1750	GSM2529828	62	1	1	1	1	1	2	0	20	Her2	0	50.5667	2
F1751	GSM2529829	77	0	1	1	0	1	2	1	20	LumA	0	50.3333	2
F1752	GSM2529830	46	1	1	1	0	0	2	1	18	LumA	0	50.4333	3
F1753	GSM2529831	43	0	1	1	0	0	2	1	20	LumA	0	49.8667	2
F1754	GSM2529832	79	0	0	1	1	1	3	1	39	Her2	1	48.3333	3
F1755	GSM2529833	31	1	0	0	0	0	3	0	23	Basal	0	50	3
F1756	GSM2529834	74	1	1	1	0	1	2	0	32	Normal	0	50.3	1
F1757	GSM2529835	70	1	1	1	0	0	3	1	15	LumB	0	49.9667	3
F1758	GSM2529836	80	0	1	1	0	1	2	1	69	Normal	0	49.8	1
F1759	GSM2529837	50	1	1	1	0	1	1	1	13	LumA	0	49.8333	1
F176	GSM2528254	69	0	0	1	0	0	1	1	6	LumA	0	64.2333	1
F1760	GSM2529838	57	0	1	1	0	0	2	1	22	LumA	0	49.3667	2
F1761	GSM2529839	65	1	1	1	1	0	3	1	16	LumA	0	49.3	2
F1762	GSM2529840	80	0	1	1	0	0	3	1	20	LumB	0	49.3	1
F1763	GSM2529841	61	0	1	1	0	0	1	1	12	LumA	0	49.6333	1
F1764	GSM2529842	61	0	1	1	0	0	2	1	15	LumA	0	49.6	1
F1765	GSM2529843	72	0	0	1	0	0	1	1	2	LumA	0	49.6	1
F1766	GSM2529844	57	1	1	1	0	1	2	1	60	LumA	1	43.9	2
F1767	GSM2529845	91	0	1	1	0		3	0	25	Her2	1	17.5333	3
F1768	GSM2529846	77	0	1	1	0	1	1	1	15	LumA	0	48.6333	1
F1769	GSM2529847	47	1	0	0	0	0	3	0	13	Basal	0	48.4333	3
F177	GSM2528255	40	1	1	1	1		3		12	Her2	0	55.6333	1
F1770	GSM2529848	82			0	0	0	3	0	80	Basal	1	18.9667	3
F1771	GSM2529849	47	0	1	1	0	0	2	1	18	LumA	0	48.4333	2
F1772	GSM2529850	73	1	0		0	0	3		16	Basal	0	48.1667	3
F1773	GSM2529851	67	1	0	0	0	0	3	0	38	Basal	1	23.8667	3
F1774	GSM2529852	39	1	0	0	0	1	3	0	18	Basal	0	48.4	2
F1775	GSM2529853	57	0	1	1	0	1	1	1	22	LumA	0	47.9333	1
F1776	GSM2529854	77	0	1	1	0	0	2	1	30	LumA	0	47.7333	2
F1777	GSM2529855	57	1	1	1	0	0	2	1	28	LumB	0	47.8667	2
F1778	GSM2529856	70	1	1	1	0	0	2	1	28	Her2	1	44.1	2
F1779	GSM2529857	54	1	1	1	1	1	3	0	13	Her2	0	47.5	2
F178	GSM2528256	72	0	1	1	0	0	1	1	7	LumA	0	64.0333	2
F1780	GSM2529858	62	1	1	1	0	0	2	1	18	LumB	0	47.3	2
F1781	GSM2529859	70	1	1	1	0	1	3	1	22	LumA	0	47.4667	3
F1781repl	GSM2531430	70	1	1	1	0	1	3	1	22	LumA	0	47.4667	3
F1782	GSM2529860	46	0	1	1	0	0	1	1	20	LumA	0	48.4	1
F1783	GSM2529861	65	0	0	1	0	0	3	1	9	LumB	1	47.6667	2
F1784	GSM2529862	76	0	0	0	0	1	3	0	40	Basal	1	23.5667	3
F1785	GSM2529863	78	0	0	0	0	0	3	0	60	Basal	0	46.7667	3
F1786	GSM2529864	81	0	1	1	0	0	2	1	2	LumA	0	47.2	1
F1787	GSM2529865	77	0	1	1	0	1	2	1	71	Normal	0	46.7333	1
F1788	GSM2529866	69	0	0	0	0	0	2	0	10	Normal	0	46.0667	2
F1789	GSM2529867	55	0	1	1	0	0	1	1	22	Normal	0	46.3333	2
F179	GSM2528257	58	0	1	1	0	1	2	1	17	LumA	0	64.0333	2
F1790	GSM2529868	61	1	1	1	0	1	2	0	40	LumA	0	46.2667	2
F1791	GSM2529869	31	1	0	1	0	0	3	0	23	Basal	0	45.8667	2
F1792	GSM2529870	64	1	1	1	0	0	3	1	15	Normal	0	46.0667	1
F1793	GSM2529871	61	0	1	1	0	0	2	1	18	LumA	0	46.2667	1
F1794	GSM2529872	75	0	1	1	0	0	3	0	17	LumB	0	45.5667	3
F1795	GSM2529873	54	1	0	0	0	1	3	0	17	Basal	0	45.7667	3
F1796	GSM2529874	50	0	0	1	0	0	1	1	12	LumA	0	45.6333	1
F1797	GSM2529875	85	0	1	1	0	1	3	1	46	LumB	1	39.3	3
F1798	GSM2529876	73	0	1	1	0	1	2	1	14	LumA	0	46.3	3
F1799	GSM2529877	64	0	0	1	0	0	2	1	7	LumA	0	45.8333	2
F18	GSM2528096	65	0	1	1	0	0	1	1	11	LumA	1	47.4667	1
F180	GSM2528258	67	1	1	1	1	0	2	1	14	LumA	0	56.3667	2
F1800	GSM2529878	75	0	1	1	0	0	2	1	17	Normal	0	44.7	2
F1802	GSM2529880	50	1	1	1	0	0	2	1	25	LumA	0	45.0667	1
F1803	GSM2529881	59	1	0	0	0	0	2	0	20	Her2	0	44.6667	3
F1804	GSM2529882	70	1	1	1	0	1	2	1	115	LumA	0	45.6333	1
F1805	GSM2529883	90	0	1	1	0	1	2	1	25	LumA	0	43.9667	2
F1806	GSM2529884	46	1	0	0	1	1	2	0	25	Her2	0	44.4	2
F1807	GSM2529885	65	1	0	0	0	0	3	0	15	Basal	0	44.2667	3
F1808	GSM2529886	55	1	0	0	0	0	3	0	11	Basal	0	43.9	3
F1809	GSM2529887	46	0	1	1	0	0	2	1	16	LumA	0	43.4667	2
F181	GSM2528259	42	1	1	1	1	1	3	1	12	LumA	0	64	2
F1810	GSM2529888	69	1	1	1	0	0	3	0	30	LumB	0	43.4333	3
F1812	GSM2529890	59	0	1	1	0	0	2	1	15	LumA	0	43.5	1
F1813	GSM2529891	50	0	1	1	0	0	2	1	40	LumA	0	43.5	1
F1816	GSM2529894	90	0	1	1	0	0	3	1	18	LumB	0	42.5333	3
F1817	GSM2529895	74	1	1	1	0	1	3	1	36	LumB	0	42.7333	3
F1818	GSM2529896	72	0	1	1	0	0	2	1	41	Normal	0	43.6	3
F182	GSM2528260	76	0	1	1	0	1	3	1	13	LumB	0	60.5667	2
F1820	GSM2529898	46	1	0	0	1	0	3	0	19	LumA	0	42.5	1
F1821	GSM2529899	61	1	1	1	0	0	3	1	16	LumB	0	42.7333	3
F1823	GSM2529901	45	0	1	1	0	0	2	1	25	LumA	0	42.7667	2
F1824	GSM2529902	86	0	1	1	0	1	3	1	67	LumB	1	17.0333	3
F1825	GSM2529903	70	1	0	1	0	0	2	0	19	Her2	0	42.8	2
F1826	GSM2529904	74	0	1	1	0	0	2	1	23	LumA	0	42.3333	1
F1827	GSM2529905	57	1	1	1	0	1	1	1	15	LumB	0	42.3	3
F1828	GSM2529906	59	1	0		0	0	3		20	Basal	0	41.8	3
F183	GSM2528261	76	0	1	1	0	1	1	1	13	LumA	0	61.4333	2
F1832	GSM2529910	68	0	0	1	0	0	2	1	7	LumA	0	42.2667	3
F1838	GSM2529916	70	0	0	1	0	0	1	1	9	Normal	0	41.3667	2
F1839	GSM2529917	36	1	0	0	0	0	3	0	16	Basal	0	40.8667	3
F184	GSM2528262	47	1	1	1	0	1	2	1	32	LumA	0	65.1333	1
F1840	GSM2529918	67	0	1	1	0	0	2	1	13	LumA	0	41.1667	2
F1841	GSM2529919	54	0	0	1	0	0	2	1	7	LumA	0	42.3333	1
F1842	GSM2529920	66	0	0	0	1	1	3	0	40	Her2	0	40.8667	2
F1843	GSM2529921	43	0	1	1	0	0	3	1	8	LumB	0	40.7	1
F1844	GSM2529922	41	0	0	1	0	0	1	1	8	LumA	0	40.7	1
F1845	GSM2529923	55	0	1	1	0	0	2	1	15	LumA	0	40.4667	3
F1846	GSM2529924	81	0	1	1	0	0	1	1	15	LumA	0	39.9333	1
F1847	GSM2529925	76	0	1	1	0	1	3	1	14	LumB	0	39.9667	3
F1848	GSM2529926	46	0	0	1	0	0	1	1	7	LumA	0	40.7	1
F1849	GSM2529927	63	1	1	1	0	0	3	1	25	LumB	0	40.4	3
F184repl	GSM2531360	47	1	1	1	0	1	2	1	32	LumA	0	65.1333	1
F1850	GSM2529928	38	1	0	0	0	0	3	0	16	Basal	0	40.2333	3
F1851	GSM2529929	67	0	0	0	0	0	2	0	10	Her2	0	40.7333	3
F1852	GSM2529930	70	0	1	1	0	1	2	1	7	LumA	0	40.5	1
F1853	GSM2529931	84	0	1	1	0	1	3	1	26	LumB	0	39.9667	2
F1854	GSM2529932	68	0	1	1	0	0	2	1	10	LumA	0	39.9667	1
F1855	GSM2529933	56	0	1	1	0	0	1	1	12	LumA	0	40.2667	1
F1856	GSM2529934	81	0	1	1	0	0	1	1	10	LumA	0	39.7667	1
F1857	GSM2529935	73	0	1	1	0	0	2	1	15	LumA	0	40.5	1
F1858	GSM2529936	54	1	0	0	0	0	3	0	22	Basal	0	40.1333	3
F1859	GSM2529937	82	0	1	1		0	2	1	11	LumB	0	39.5667	1
F186	GSM2528264	66	0	1	1	0	0	2	1	14	LumA	0	60.5333	1
F1860	GSM2529938	72	0	1	1		1	2	0	13	LumA	0	39.5	2
F1861	GSM2529939	74	0	1	1	0	0	2	1	14	LumA	0	40.2	2
F1862	GSM2529940	59	1	0	0	1	0	3	0	45	Her2	0	39.7	3
F1863	GSM2529941	69	0	1	1	0	0	2	1	12	Normal	0	40.2333	2
F1864	GSM2529942	48	0	1	1	0	0	1	1	12	LumA	0	40.4667	2
F1865	GSM2529943	63	0	1	1	0	0	2	1	15	LumA	1	37.9333	1
F1866	GSM2529944	56	0	1	1	0	0	1	1	17	LumA	0	39.5667	1
F1867	GSM2529945	60	1	0	0	1	1	2	0	25	Her2	1	30.2	3
F1869	GSM2529947	73	0	1	1	0	0	1	1	10	LumA	0	39.3333	1
F187	GSM2528265	42	0	1	1	0	0	2	1	21	LumA	0	60.3667	2
F1870	GSM2529948	70	1	1	1	1	0	2	1	9	LumA	0	39.0333	3
F1871	GSM2529949	84	0	0	0	0	1	3	0	28	Her2	1	14.1	3
F1873	GSM2529951	65	0	1	1	0	0	2	1	7	LumB	0	38.8667	1
F1874	GSM2529952	71	1	0	0	1	1	3	0	23	Her2	0	38.8333	3
F1875	GSM2529953	65	0	0	1	0	0	2	1	8	LumA	0	37.7	1
F1876	GSM2529954	67	0	1	1	0	0	1	1	10	LumB	0	37.1667	2
F1877	GSM2529955	66	0	0	1	0	0	2	1	10	LumA	0	37.6667	2
F1878	GSM2529956	49	1	1	1	0	1	2	1	21	LumA	0	37.6667	2
F1879	GSM2529957	51	1	1	1	1	0	3	1	25	Her2	0	36.9	3
F187repl	GSM2531362	42	0	1	1	0	0	2	1	21	LumA	0	60.3667	2
F188	GSM2528266	65	0	0	1	0	0	1		7	LumA	0	61.9	1
F1880	GSM2529958	69	0	1	1	0	1	2	1	10	LumB	0	37.5	2
F1881	GSM2529959	51	0	1	1	0	0	2	1	10	LumA	0	37.4333	2
F1882	GSM2529960	50	1	0	1	0	1	3	1	15	Basal	0	37	3
F1883	GSM2529961	85	0	1	1	0	0	2	1	12	LumA	1	26.4	3
F1884	GSM2529962	69	1	1	1	0	1	3	1	15	LumA	0	36.8	3
F1885	GSM2529963	46	1	1	1	0	1	2	1	26	LumA	0	38.3333	1
F1886	GSM2529964	65	1	1	1	0	1	3	1	20	LumA	0	38.8333	2
F1887	GSM2529965	66	1	1	1	0	1	3	1	22	LumB	0	38.1333	3
F1888	GSM2529966	84	0	1	1		1	3	1	28	LumA	1	8.5	3
F1889	GSM2529967	62			1	0	0	1	1	9	LumA	0	38.8333	1
F189	GSM2528267	64	0	1	1	0	1	2		27	LumB	0	58.2667	2
F1890	GSM2529968	69	0	0			0	3		1	Her2	0	37.9667	2
F1891	GSM2529969	70	0	1	1	0	1	2	1	30	LumA	0	37.6333	1
F1892	GSM2529970	74	1	1	1	0	1	2	1	22	LumB	0	38.5667	3
F1893	GSM2529971	64	0	1	1	0	0	2	1	9	LumA	0	38.1	1
F1894	GSM2529972	91	0	0	0	0	1	3	0	64	Her2	1	8.8	3
F1895	GSM2529973	45	1	1	1	0	1	2	1	14	LumA	0	38.0667	1
F1896	GSM2529974	79	0	1	1	0	0	3	1	24	LumB	0	37.4	3
F1897	GSM2529975	88	0	0	1	0	0	1	0	9	LumA	0	36.3	2
F1898	GSM2529976	70	1	1	1	0	0	3	1	20	LumB	0	36.5	3
F1899	GSM2529977	70	0	1	1	0	0	2	1	8	LumA	0	36.7667	2
F19	GSM2528097	45	1	1	1	0	1	1	1	14	LumA	0	76.5333	2
F190	GSM2528268	57	0	1	1	0	0	2	1	12	LumA	0	59.9	3
F1900	GSM2529978	78	0	1	1	0	0	3	1	36	LumA	0	36.2667	2
F1901	GSM2529979	65	0	0	1	0	0	1	1	10	LumA	0	37.1667	2
F1902	GSM2529980	37	1	1	1	0	0	3	1	18	LumA	0	36.5333	1
F1903	GSM2529981	78	0	1	1	0	0	2	1	16	LumA	0	36.2333	2
F1904	GSM2529982	49	0	1	1	0	0	3	1	11	LumA	0	36.0333	3
F1905	GSM2529983	70	1	1	1	0	0	3	1	20	LumB	0	36	3
F1905repl	GSM2531431	70	1	1	1	0	0	3	1	20	LumB	0	36	3
F1906	GSM2529984	69	1	1	1	0	1	2	1	21	LumB	0	36.1	2
F1907	GSM2529985	74	0	0	1	0	0	2	1	10	LumA	0	35.7667	1
F1908	GSM2529986	64	0	1	1	0	0	2	1	13	LumA	0	35.8	2
F1909	GSM2529987	69	0	0	1	0	0	1	1	5	LumA	1	28.5333	1
F191	GSM2528269	73	0	1	1	0	0	3	1	11	LumB	0	63.3333	3
F1910	GSM2529988	71	0	1	1	0	0	1	1	15	Normal	0	35.6333	1
F1911	GSM2529989	90	0	1	1	0	0	2	1	15	LumA	0	36	3
F1912	GSM2529990	70	1	1	1	0	0	3	1	18	LumB	0	36.0667	3
F1913	GSM2529991	64	1	1	1	0	0	2	1	15	LumB	0	35.0333	3
F1914	GSM2529992	50	0	0	1	0	0	2	1	9	LumA	0	35.1667	2
F192	GSM2528270	61	0	0		0	0	1		7	LumA	0	60.0333	3
F1920	GSM2529998	69	1	1	1	0	1	3	1	27	LumB	0	34.1333	3
F1921	GSM2529999	55	0	1	1	0	0	3	1	16	LumB	0	33.5	1
F1922	GSM2530000	86	0	1	1	1	0	3	1	32	LumB	0	34.2	3
F1923	GSM2530001	43	1	1	1	0	0	3	1	15	LumB	0	33.4333	2
F1923repl	GSM2531432	43	1	1	1	0	0	3	1	15	LumB	0	33.4333	3
F1926	GSM2530004	62	0	1	1	0	1	2	1	19	LumA	0	32.8	1
F1927	GSM2530005	46	1	1	1	0	0	3	1	19	LumA	0	33.2667	1
F1928repl	GSM2531433	47	1	1	1	0	0	3	1	20	LumB	0	32.3	3
F1929	GSM2530007	49	1	1	1		1	1	1	19	LumA	0	32.5333	1
F193	GSM2528271	56	0	1	1	0	0	3		11	LumA	0	63.5	1
F1930	GSM2530008	69	0	1	1	0	1	2	1	10	LumB	0	32.5333	3
F1934	GSM2530012	62	0	1	1	0	1	1	1	17	Her2	0	32.3333	3
F1936	GSM2530014	58	0	1	1		0	3	1	15	LumA	0	31.1667	1
F1938	GSM2530016	52	1	0	0		0	3	0	20	LumA	0	31.5333	2
F194	GSM2528272	60	1	1	1	0	0	3	1	13	LumB	0	63.8	3
F1940	GSM2530018	64	0	1	1		0	2	1	12	LumB	0	30.7	2
F1944	GSM2530022	70	0	1	1		0	2	1	11	LumA	0	30.2333	1
F1945	GSM2530023	76	0	1	1	0	0	2	1	18	LumB	0	30.7	3
F1946	GSM2530024	81	0	1	1		1	2	1	42	LumA	0	30.5667	1
F1947	GSM2530025	54	0	1	1		0	2	1	13	LumA	0	29.9667	1
F1948	GSM2530026	42	1	1	1		1	1	1	25	LumA	0	30	2
F1949	GSM2530027	71	1	1	1	0	0	3	1	22	LumB	0	30.6333	3
F195	GSM2528273	44	1	1	1	0	0	3	1	29	LumA	0	60.8	1
F1950	GSM2530028	69	0	1	1		0	2	1	36	LumB	0	30.2333	2
F1950repl	GSM2531434	69	0	1	1		0	2	1	36	LumB	0	30.2333	2
F1951	GSM2530029	53	0	1	1		0	1	1	14	LumA	0	29.7333	1
F1952	GSM2530030	76	1	0	0	0	1	3	0	25	Basal	1	7.33333	3
F1953	GSM2530031	70	1	1	1	0	0	2	1	22	LumB	0	30.1	2
F1955	GSM2530033	71	0	1	1		1	2	1	24	LumA	0	30	2
F196	GSM2528274	68	0	1	1	0	1	1	1	15	LumA	0	63.5	1
F1962	GSM2530040	84	0	0	1		0	2	1	8	LumA	0	28.6	1
F1964	GSM2530042	50	1	0	0		1	3	0		Basal	0	28.9667	1
F1965	GSM2530043	86	0	0	1		0	2	1	8	LumA	0	29.0667	3
F1965repl	GSM2531435	86	0	0	1		0	2	1	8	LumA	0	29.0667	3
F1966	GSM2530044	61	0	1	1		1	2	1	18	LumA	0	28.3667	1
F1967	GSM2530045	74	0	0	1		0	2	1	7	LumA	0	28.3	2
F1968	GSM2530046	77	0	0	1		0	2	1	9	Normal	0	28.3	3
F1969	GSM2530047	58	0	1	1		0	2	1	14	LumA	0	28.1333	1
F197	GSM2528275	68	0	1	1	0	0	2		23	LumA	0	58.8667	2
F1971	GSM2530049	65	0	1	1	0	0	3	1	26	LumB	0	81.6	3
F1972	GSM2530050	60	1	1	1	0	1	3	1	11	LumA	0	81.4667	3
F1973	GSM2530051	45	1	1	1	0	1	3	1	13	Her2	0	81.2667	2
F1974	GSM2530052	61	1	1	1	0	1	2	1	65	LumA	1	63.7333	1
F1975	GSM2530053	55	1	0	0	0	1	3	0	32	Basal	0	80.6333	3
F198	GSM2528276	72	0	1	1	0	0	1	1	7	LumA	0	60.9667	2
F1981	GSM2530059	50	1	1	1	0	1	2	1	11	LumA	0	79.6667	1
F1986	GSM2530064	71	1	0	0	0	1	3	1	28	Her2	0	80.8	1
F1987	GSM2530065	60	0	1	1	0	1	2	1	13	LumA	0	80.8	2
F1988	GSM2530066	53	0	1	1	0	0	2	1	7	LumA	0	80.8	1
F199	GSM2528277	60	1	1	1	1	1	3	1	30	LumB	0	63.8	2
F1990	GSM2530068	73	0	1	1	0	0	3	1	11	LumA	0	79.3667	2
F1991	GSM2530069	63	1	0	0	0	0	3	0	30	Basal	0	79.6333	2
F1992	GSM2530070	48	1	1	1	0	0	2	1	15	LumB	0	78.9667	2
F1993	GSM2530071	69	0	1	1	0	0	2	1	18	LumA	0	78.9667	2
F1994	GSM2530072	82	0	1	1	0	0	2	1	10	Normal	1	42.9667	1
F1995	GSM2530073	71	0	1	1	0	0	3	0	14	Her2	0	78.8667	3
F1996	GSM2530074	74	0	1	1	0	0	3	1	25	LumA	0	79.1333	3
F1997	GSM2530075	78	0	1	1	0	1	2	1	46	Normal	0	78.5	1
F1998	GSM2530076	71	0	1	1	0	0	2	1	11	Normal	0	78.0667	1
F1999	GSM2530077	63	0	1	1	0	0	3	0	19	LumB	0	78.0333	3
F2	GSM2528080	48	1	1	1	0	1	2	1	14	LumA	0	78.9	3
F20	GSM2528098	46	0	1	1	0	1	1	1	20	LumA	0	80.1333	1
F200	GSM2528278	71	0	1	1	0	1	2	1	22	LumA	0	63.9667	1
F2000	GSM2530078	40	1	1	1	0	1	3	1	15	LumA	0	77.7333	3
F2001	GSM2530079	63	0	0	1	0	0	3	1	8	LumB	0	77.2667	3
F2002	GSM2530080	52	1	1	1	0	1	3	1	30	LumA	0	77.7333	2
F2003	GSM2530081	60	0	1	1	0	0	1	1	15	LumA	0	77.8333	1
F2004	GSM2530082	65	1	1	1	0	1	3	1	21	LumB	0	77.5	3
F2005	GSM2530083	67	1	1	1	1	0	3	1	18	LumB	0	77.5	3
F2006	GSM2530084	79	1	0		0	0	3		32	Basal	0	77.5667	3
F2007	GSM2530085	72	1	0	0	0	1	3	0	15	Her2	0	77.3333	3
F2008	GSM2530086	56	0	1	1	0	1	1	1	21	LumA	0	77.2667	2
F2009	GSM2530087	68	1	0		1	1	3		14	Her2	0	77.5	3
F201	GSM2528279	69	0	1	1	0	0	1	1	25	LumA	0	63.8	1
F2010	GSM2530088	44	1	1	1	0	0	3	1	20	Her2	0	77.0333	3
F2011	GSM2530089	65	1	1	1	0	1	2	1	29	LumA	0	76.8667	2
F2012	GSM2530090	65	0	1	1	0	1	3	1	25	LumA	1	26.9667	3
F2013	GSM2530091	55	1	1	1	1	0	3		12	Her2	0	77.1333	3
F2014	GSM2530092	71	0	1	1	0	0	2	1	13	Normal	0	76.6667	1
F2015	GSM2530093	78	0	0	1	0	0	1	1	9	LumA	0	76.5667	1
F2016	GSM2530094	51	1	1	1	0	1	2		12	LumA	0	76.3667	2
F2017	GSM2530095	58	0	1	1	0	0	2	1	15	LumB	0	76.1667	2
F2018	GSM2530096	42	1	1	1	0	0	3	1	30	LumB	0	76.1	3
F2018repl	GSM2531436	42	1	1	1	0	0	3	1	30	LumB	0	76.1	3
F2019	GSM2530097	66	0	1	1	0	0	2	1	18	LumA	0	75.7	2
F202	GSM2528280	64	0	0	1	0	0	2	1	6	LumA	0	63.7667	1
F2020	GSM2530098	67	0	1	1	0	0	3	1	21	LumB	0	75.5333	1
F2021	GSM2530099	75	0	1	1	0	1	2	1	16	LumA	0	75.9	3
F2022	GSM2530100	78	0	1	1	0	1	3		16	LumB	1	59.5	3
F2023	GSM2530101	49	1	0	0	1	0	3	0	6	Basal	0	75.5	2
F2024	GSM2530102	67	1	1	1	1	1	2		14	Her2	0	75.2	2
F2025	GSM2530103	43	1	1	1	1	0	3		9	Normal	0	74.7333	1
F2026	GSM2530104	49	0	1	1	0	0	2	1	15	LumA	0	74.5	2
F2027	GSM2530105	76	0	1	1	0	1	3	1	17	Normal	1	53.7	2
F2028	GSM2530106	56	0	1	1	0	0	1	1	11	LumA	0	74.5	1
F2029	GSM2530107	56	1	1	1	1	1	2	1	13	Normal	0	73.9	2
F203	GSM2528281	58	0	1	1	0	0	1	1	11	Normal	0	63.5333	2
F2030	GSM2530108	62	0	1	1	0	1	3	1	33	LumB	0	73.4333	1
F2031	GSM2530109	64	0	1	1	0	1	1	1	17	LumA	0	73.6333	1
F2032	GSM2530110	58	1	0	1	0	1	3	1	18	Her2	0	73.8667	2
F2033	GSM2530111	48	1	0	0	0	1	3	0	30	Basal	1	49.9	3
F2034	GSM2530112	87	0	1	1	0	1	3	1	30	LumB	1	58.7333	3
F2035	GSM2530113	76	0	1	1	0	0	2	1	18	LumA	0	73.5667	3
F2037	GSM2530115	65	0	1	1	0	1	2	1	25	LumB	0	73.4	1
F204	GSM2528282	82	0	1	1	0	0	2	1	16	LumB	0	59.3667	3
F2040	GSM2530118	66	1	1	1	1	0	2	1	9	Her2	0	72.9667	2
F2042	GSM2530120	50	1	1	1	0	1	3	1	40	Basal	0	72.8667	1
F2044	GSM2530122	82	0	1	1	0	0	2	1	13	Normal	0	73.1667	1
F2045	GSM2530123	64	1	0	0	0	1	3	0	16	Normal	0	71.9333	1
F2048	GSM2530126	48	1	1	1	0	1	3	1	14	LumB	0	70.8333	3
F2049	GSM2530127	68	0	1	1	0	0	2	1	14	LumA	0	70.6	1
F205	GSM2528283	62	1	0		0	0	3		9	Basal	0	60.3667	3
F2050	GSM2530128	50	1	1	0	0	0	3	1	16	Basal	0	70.3	3
F2052	GSM2530130	59	0	1	1	0	0	2	0	15	Normal	0	70.3667	2
F2053	GSM2530131	83	0	1	1	0	0	2	1	11	LumA	0	70.7667	2
F2054	GSM2530132	66	1	1	0	0	1	3	0	35	Basal	0	69.6	3
F2055	GSM2530133	66	0	1	1	0	1	2	1	32	LumA	0	70.1333	1
F2056	GSM2530134	45	1	1	1	0	1	2	1	23	LumB	0	69.6667	2
F2057	GSM2530135	63	1	0	1	0	0	3		12	Basal	0	69.3667	2
F2058	GSM2530136	70	0	1	1	0	0	2	1	9	LumA	0	70.0667	1
F2059	GSM2530137	67	1	0		1	0	3		24	Basal	0	69.4667	3
F206	GSM2528284	42	1	1	1	0	1	2	1	20	LumA	0	56.6333	1
F2060	GSM2530138	53	0	1	1	0	0	2	1	25	LumB	1	55.2	2
F2061	GSM2530139	69	0	1	1	0	0	2	1	19	LumA	1	37.9667	2
F2062	GSM2530140	50	0	1	1	0	0	2	1	18	LumA	0	67.9333	2
F2063	GSM2530141	47	0	1	1	0	0	2	1	15	Normal	0	68.9667	2
F2064	GSM2530142	52	0	1	1	0	0	1	1	14	LumA	0	68.9	1
F2065	GSM2530143	81	0	1	1	0	0	2	1	17	LumA	0	69.1667	1
F2066	GSM2530144	78	0	1	1	0	1	1	1	15	LumA	0	68.9	1
F2067	GSM2530145	42	1	0	1	0	0	3	0	22	Basal	0	68.6667	3
F2067repl	GSM2531437	42	1	0	1	0	0	3	0	22	Basal	0	68.6667	3
F2068	GSM2530146	66	0	1	1	0	0	3	1	11	LumB	0	68.6333	1
F2069	GSM2530147	76	0	0		1	0	2	1	26	Her2	0	68.9	3
F2069repl	GSM2531438	76	0	0		1	0	2	1	26	Her2	0	68.9	3
F207	GSM2528285	63	0	1	1	0	0	2		11	LumA	0	57.6667	1
F2070	GSM2530148	48	1	1	1	0	0	3	1	21	LumA	0	68.2333	2
F2071	GSM2530149	87	0	1	1	0	1	2	1	40	LumA	1	66.9667	3
F2072	GSM2530150	72	0	1	1	0	0	2	1	12	LumB	0	68	2
F2073	GSM2530151	49	1	1	1	1	1	3	1	19	Her2	0	68.2667	2
F2074	GSM2530152	69	0	1	1	0	0	2	1	16	LumA	0	67.9667	1
F2075	GSM2530153	54	0	1	1	0	0	3	1	21	LumA	0	67.7667	3
F2076	GSM2530154	68	0	1	1	0	1	2	1	15	LumA	0	67.7	2
F2077	GSM2530155	49	1	1	1	0	0	3	1	21	LumB	0	67.8	3
F2078	GSM2530156	81	0	1	1	0	0	2	1	12	LumA	0	67.4667	1
F2079	GSM2530157	53	0	1	1	0	1	1	1	13	LumA	0	67.4667	1
F208	GSM2528286	70	0	1	1	0	0	2	1	70	LumA	0	55.6	2
F2080	GSM2530158	48	0	1	1	0		2	1	15	LumB	0	67.0667	2
F2081	GSM2530159	84	0	0	0	0	1	3	0	32	Basal	1	35.2	3
F2082	GSM2530160	40	1	1	1	0	0	2	1	20	LumA	0	67.2667	1
F2083	GSM2530161	82	0	0	0	0	0	2	0	1	Normal	0	67.2333	2
F2084	GSM2530162	75	0	1	1	0	1	1	1	11	LumA	0	66.6333	1
F2085	GSM2530163	72	0	1	1	0	1	2	1	15	LumA	0	66.6333	2
F2086	GSM2530164	61	1	1	1	1	1	3	1	21	Her2	0	66.6333	3
F2087	GSM2530165	59	1	1	1	0	1	3	1	21	LumB	0	66.7667	3
F2088	GSM2530166	56	1	0		1	1	3		70	Her2	1	52.1	3
F2089	GSM2530167	67	0	1	1	0	0	3	1	45	Basal	0	66.5333	3
F209	GSM2528287	47	1	1	1	1	0	3	1	15	LumB	0	57	3
F2090	GSM2530168	81	0	1	1	0	0	2	1	14	LumA	0	66.5667	2
F2091	GSM2530169	59	1	0		0	0	3		20	Basal	0	67.4667	3
F2092	GSM2530170	71	1	1	1	1	1	3	1	21	Her2	0	65.3333	3
F2093	GSM2530171	80	0	1	1	0	1	2	1	19	LumA	0	63.3333	2
F2094	GSM2530172	43	1	1	0	0	0	3	1	17	Basal	0	66.7667	3
F2095	GSM2530173	67	0	1	1	0	0	2	1	9	LumA	0	65.2	1
F2096	GSM2530174	46	1	0	1	0	1	3	1	32	Basal	1	36.1667	3
F2097	GSM2530175	78	0	1	1	0	0	3	1	21	LumB	0	62.6333	2
F2098	GSM2530176	88	0	1	1	0		2	1	15	LumB	1	4.7	3
F2099	GSM2530177	35	1	0		0	0	3		18	Basal	0	64.9333	3
F21	GSM2528099	49	1	1	1	1	0	3	1	25	Her2	0	77.2667	3
F210	GSM2528288	52	0	1	1	0	1	2	1	15	LumA	0	60.3	1
F2100	GSM2530178	67	1	1	0	0	1	3	1	21	Her2	0	64.9333	2
F2101	GSM2530179	39	1	1	1	0	0	2	1	11	LumA	0	65.1667	1
F2102	GSM2530180	68	0	1	1	0	0	2	1	11	LumA	0	64.6667	3
F2103	GSM2530181	45	0	1	1	0	0	2	1	19	LumA	0	64.9667	1
F2104	GSM2530182	38	1	1	1	0	1	2	1	42	LumA	0	64.4333	3
F2105	GSM2530183	71	0	1	1	0	0	2		11	LumA	0	64.4333	2
F2106	GSM2530184	83	0	1	1	0	0	3	1	30	LumB	1	25.5333	3
F2107	GSM2530185	47	1	1	1	0	0	2	1	23	LumA	0	64.2333	2
F2108	GSM2530186	35	0	1	1	0	0	2	1	7	Normal	0	64.1667	1
F2109	GSM2530187	68	0	1	1	0	0	3	1	11	LumB	0	63.5667	3
F211	GSM2528289	49	1	1	1	0	0	3		27	LumB	0	56.8333	2
F2110	GSM2530188	61	1	1	1	0	1	3	1	23	LumB	0	63.3	1
F2111	GSM2530189	61	0	1	1	0	0	2	1	15	LumA	0	61.4333	3
F2112	GSM2530190	73	0	1	1	0	0	2	1	29	Normal	0	63.7333	1
F2113	GSM2530191	66	0	0	1	0	0	1	1	8	LumA	0	62.8333	1
F2114	GSM2530192	75	0	1	1	0	1	1	1	11	LumA	0	61.2333	1
F2115	GSM2530193	48	0	1	1	0	0	2	1	33	LumA	0	62.1333	1
F2116	GSM2530194	45	0	1	1	0	0	2	1	12	LumA	0	62.1333	2
F2117	GSM2530195	46	1	1	1	0	1	1	1	19	LumA	0	63.0667	2
F2118	GSM2530196	67	0	1	1	0	0	1	1	14	LumA	0	61.7333	2
F2119	GSM2530197	45	1	1	1	0	1	2	1	14	LumA	0	61.4	1
F212	GSM2528290	64	0	1	1	0	0	2	1	16	LumA	0	59.4333	1
F2120	GSM2530198	45	0	1	1	0	0	2	1	12	LumB	0	60.9667	3
F2121	GSM2530199	76	0	0	1	0	0	3	1	45	Her2	0	61.4333	3
F2122	GSM2530200	52	1	1	1	0	1	3	1	18	LumB	0	60.5	2
F2123	GSM2530201	75	1	1	1	0	0	3	1	110	LumA	0	59.4	1
F2124	GSM2530202	74	0	1	1	0	0	3	1	10	LumA	0	59.2	2
F2125	GSM2530203	45	1	1	1	0	1	2	1	15	LumA	0	58.6	3
F2126	GSM2530204	26	1	1	1	0	0	3	1	15	LumB	0	58.7	1
F2127	GSM2530205	50	1	1	1	0	1	3	1	30	LumB	0	58.5	3
F2128	GSM2530206	52	1	1	0	1	1	3	1	30	Her2	1	50.3333	3
F2129	GSM2530207	59	0	1	1	0	0	2	1	16	LumA	0	58.1667	2
F213	GSM2528291	55	1	1	1	1	1	3	1	22	LumB	0	60.5	3
F2130	GSM2530208	44	1	0	0	1	0	3	1	9	Her2	1	28.2667	3
F2131	GSM2530209	74	1	1	1	0	1	3	1	15	LumB	0	52.3333	1
F2132	GSM2530210	69	0	1	1	0	1	2	1	15	LumA	0	57.8	1
F2133	GSM2530211	42	1	1	1	0	0	3	1	23	LumB	0	57.7333	3
F2134	GSM2530212	49	1	0	1	0	0	3	0	11	Basal	0	57.5	3
F2135	GSM2530213	51	1	0		0	0	3		11	Basal	0	56.6333	2
F2136	GSM2530214	44	0	1	1	0	0	2	1	11	LumB	0	57.5667	1
F2137	GSM2530215	44	1	1	1	1	0	3	1	13	LumA	0	57.3	3
F2138	GSM2530216	73	0	1	1	0	0	2	1	11	LumA	0	57.2333	2
F2139	GSM2530217	51	1	1	1	0	0	2	1	45	LumB	0	57.0667	3
F214	GSM2528292	64	0	1	1	0	1	2	1	15	LumB	0	61.9	3
F2140	GSM2530218	67	0	0	1	0	0	3	1	8	LumB	0	57	3
F2141	GSM2530219	71	0	1	1	0	0	2	1	14	LumA	0	56.8333	1
F2142	GSM2530220	64	1	1	1	0	0	3	1	13	LumA	0	57.3333	1
F2143	GSM2530221	54	0	1	1	0	0	2	1	13	LumB	0	56.6	2
F2144	GSM2530222	44	0	1	1	0	0	2	1	14	LumA	0	56.3	1
F2145	GSM2530223	50	1	1	1	0	0	3	1	13	Normal	0	56.3667	1
F2146	GSM2530224	71	1	1	1	0	0	3	1	13	LumB	0	55.5667	2
F2147	GSM2530225	79	0	1	1	0	0	1	1	11	LumA	0	55.6	1
F2148	GSM2530226	56	1	1	1	0	0	3	1	12	LumA	0	55.1667	2
F2149	GSM2530227	54	0	1	1	0	0	1	1	15	LumA	0	49.5667	1
F215	GSM2528293	74	0	1	1	0	0	1	1	12	LumA	0	58.6667	1
F2150	GSM2530228	53	1	1	1	0	1	2	1	9	LumB	0	54.9333	1
F2151	GSM2530229	66	1	1	1	0	1	2	1	16	LumA	0	54.6667	1
F2151repl	GSM2531439	66	1	1	1	0	1	2	1	16	LumA	0	54.6667	1
F2152	GSM2530230	69	0	0	1	0	0	1	1	9	Normal	1	52.2667	2
F2153	GSM2530231	73	0	1	1	0	0	3	1	11	Her2	0	53.7667	3
F2154	GSM2530232	66	0	1	1	0	0	2	1	25	LumA	0	53.7333	1
F2156	GSM2530234	66	0	1	1	0	1	1	1	15	LumA	0	53.4667	3
F2157	GSM2530235	61	0	1	1	0	0	2	1	15	LumA	0	53.5	3
F2158	GSM2530236	61	1	1	1	1	0	3	1	14	LumA	0	52.6	2
F2159	GSM2530237	53	0	1	1	0	0	2	1	17	LumA	0	53.2	2
F216	GSM2528294	63	0	1	1	0	0	2	1	16	LumA	0	61.2333	3
F2160	GSM2530238	68	0	0	1	0	0	2	1	8	LumA	0	52.8	1
F2161	GSM2530239	47	1	0		0	1				Basal	0	35.3667	3
F2162	GSM2530240	47	1	1	1	0	1		1		LumB	0	32.3	2
F2163	GSM2530241	54	0	1	1	0	0	2	1	12	LumA	0	52.2	2
F2164	GSM2530242	85	0	1	1	0	0	3	0	40	LumB	0	52.3333	3
F2165	GSM2530243	78	1	1	1	0	1	3	1	44	LumB	0	52.6333	3
F2166	GSM2530244	71	1	1	1	0	1	2	1	50	LumB	0	51.9	3
F2167	GSM2530245	36	1	0	0	0	0	3	0	19	Basal	0	52.0333	3
F2168	GSM2530246	77	0	1	1	0	0	2	1	31	LumA	0	52.1667	2
F2169	GSM2530247	77	0	1	1	0	0	2	1	10	LumA	0	51.9	3
F217	GSM2528295	67	0	1	1	0	0	2	1	11	LumA	0	62.1	2
F2170	GSM2530248	64	0	0	1	0	0	2	0	8	LumB	0	51.4333	1
F2171	GSM2530249	51	1	1	1	0	1	2	1	12	LumA	0	51.6333	2
F2172	GSM2530250	68	0	1	1	0	0	3	1	9	LumB	0	51.7	3
F2173	GSM2530251	52	1	1	1	0	1	2	1	22	Normal	0	51.1667	1
F2174	GSM2530252	49	1	1	1	1	0	3	1	16	LumB	0	51.2	3
F2174repl	GSM2531440	49	1	1	1	1	0	3	1	16	LumB	0	51.2	3
F2175	GSM2530253	46	1	0	0	0	0	3	0	13	Basal	0	51	3
F2175repl	GSM2531441	46	1	0	0	0	0	3	0	13	Basal	0	51	3
F2176	GSM2530254	59	1	1	1	0	1	2	1	21	Normal	0	51	3
F2177	GSM2530255	84	0	1	1	0	1	1	1	30	LumA	0	50.7333	1
F2178	GSM2530256	47	0	1	1	0	0	2	1	30	LumA	0	50.5667	1
F2179	GSM2530257	69	0	1	1	0	0	2	1	11	LumA	0	50.7	2
F218	GSM2528296	70	1	0		0	1	2		22	LumA	0	54.9	1
F2180	GSM2530258	82	0	1	1	0	0	3	1	40	LumB	0	51	3
F2181	GSM2530259	65	1	1	1	1	1	3	1	80	LumB	0	50.2667	1
F2182	GSM2530260	83	0	0	0	0	0	3	0	12	Basal	0	50.4333	3
F2183	GSM2530261	70	0	1	1	0	0	2	1	14	LumB	0	50.2333	3
F2184	GSM2530262	60	1	1	1	1	1	3	1	16	Her2	0	50.3333	3
F2185	GSM2530263	44	1	1	1	0	0	2	1	11	LumB	0	49.8667	2
F2186	GSM2530264	64	1	1	1	0	1	3	1	25	LumB	1	36.1333	2
F2187	GSM2530265	54	1	0	0	0	1	3	0	21	Basal	0	49.1333	3
F2188	GSM2530266	63	0	1	1	0	0	2	1	15	LumA	0	49.6	1
F2189	GSM2530267	68	0	1	1	0	0	2	1	12	LumA	0	49.5333	3
F218repl	GSM2531363	70	1	0		0	1	2		22	LumA	0	54.9	1
F2190	GSM2530268	68	0	1	1	0	0	3	1	11	LumA	0	49.2667	3
F2191	GSM2530269	73	0	0	1	0	0	1	1	8	LumA	0	49.0667	1
F2192	GSM2530270	51	1	1	1	1	1	3	1	22	LumB	0	49.1	2
F2193	GSM2530271	71	0	0	1	0	0	1	1	6	LumA	0	48.8667	1
F2194	GSM2530272	54	0	0	1	0	0	1	1	7	LumA	0	49.1	1
F2195	GSM2530273	64	1	1	1	0	1	2	1	10	LumB	0	48.8667	2
F2196	GSM2530274	33	1	0	0	0	1	3	0	75	Basal	0	48	3
F2197	GSM2530275	83	0	1	1	0	0	2	1	30	LumA	0	48.4667	1
F2198	GSM2530276	57	1	1	1	0	1	3	1	30	Normal	0	48.6667	3
F2199	GSM2530277	69	0	1	1	1	0	3	1	13	Normal	0	49.1333	2
F22	GSM2528100	71	0	1	1	0	0	2	1	14	LumA	1	61.6333	2
F220	GSM2528298	44	0	0	1	1	0	1	1	9	LumA	0	62.1667	2
F2200	GSM2530278	85	0	1	1	1		3	1	12	LumA	1	46.3333	2
F2201	GSM2530279	49	1	1	1	0	1	2	1	33	LumA	0	47.9	1
F2202	GSM2530280	58	0	1	1	0	1	2	1	14	Normal	0	46.9667	2
F2203	GSM2530281	48	1	1	1	0	0	3	1	15	LumA	0	46.3667	2
F2204	GSM2530282	71	1	1	1	1	0	3	1	17	LumA	0	46.3333	2
F2205	GSM2530283	54	0	0	1	0	0	1	1	8	Basal	0	46.3667	3
F2206	GSM2530284	72	1	1	1	1	1	3	1	15	LumA	0	46	3
F2207	GSM2530285	48	1	1	1	0	1	2	1	26	LumA	0	45.4	2
F2208	GSM2530286	63	0	1	1	0	0	1	1	19	LumA	0	45.1	1
F2209	GSM2530287	66	1	1	1	0	1	3	1	14	LumB	0	44.4333	3
F221	GSM2528299	41	0	1	1	0	0	1	1	4	LumA	0	55.1333	1
F2210	GSM2530288	80	0	1	1	0	1	3	0	30	LumB	0	44.2667	3
F2211	GSM2530289	59	0	0	1	0	0	1	1	10	LumA	0	43.7333	2
F2212	GSM2530290	71	0	0	1	0	0	2	1	6	LumA	0	43.5333	3
F2213	GSM2530291	48	1	1	1	0	1	3	1	10	LumB	0	43.2	1
F2214	GSM2530292	75	0	1	1	0	1	3	1	30	LumA	0	43.5333	3
F2215	GSM2530293	61	1	1	1	0	0	2	1	21	LumA	0	43.9333	2
F2216	GSM2530294	47	1	1	1	0	1	2	1	19	LumA	0	43.5	1
F2217	GSM2530295	70	1	1	1	0	1	2	1	17	Basal	0	41.6333	3
F2218	GSM2530296	51	1	1	1	1	0	3	1	11	Her2	0	41.5667	2
F2219	GSM2530297	62	1	1	1	0	0	2	1	19	LumA	0	41.6	2
F222	GSM2528300	80	0	1	1	0	0	3	1	16	LumB	0	58.6333	3
F2220	GSM2530298	43	1	1	1	0	0	2	1	13	LumA	0	41.5333	3
F2221	GSM2530299	50	1	1	1	0	1	2	1	11	Normal	0	41.4333	1
F2222	GSM2530300	70	0	1	1	0	0	1	1	4	LumA	1	13.8	1
F2223	GSM2530301	70	0	1	1	0	1	2	1	6	LumA	0	41.1333	1
F2224	GSM2530302	51	1	1	1	1	1	2	1	100	LumB	0	40.9	2
F2225	GSM2530303	74	0	1	1	0	1	3	1	35	LumB	0	41.1333	2
F2226	GSM2530304	82	0	1	1	0	1	3	1	100	LumB	0	40.3667	3
F2227	GSM2530305	62	0	1	1	0	0	2	1	11	LumA	0	39.9667	1
F2228	GSM2530306	72	0	0	1	0	0	2	0	7	LumB	0	40.5	2
F2229	GSM2530307	85	0	1	1	1	0	3	0	16	Her2	0	40.4667	3
F223	GSM2528301	62	0	1	1	0	0	2	1	12	LumA	0	61.2	1
F2230	GSM2530308	38	1	1	1	1	0	2	1	9	LumA	0	40.1667	2
F2231	GSM2530309	74	0	1	1	0	0	2	1	17	LumA	0	39.7333	1
F2233	GSM2530311	70	0	1	1	0	0	1	1	14	LumA	0	39.3	1
F2234	GSM2530312	62	0	1	1	0	1	2	1	10	LumA	0	39.2667	1
F2235	GSM2530313	47	1	1	1	0	1	2	1	13	LumA	0	39.3	1
F2236	GSM2530314	75	0	1	1	1	0	3	1	30	LumB	0	39.3333	3
F2237	GSM2530315	60	1	0	0	1	1	3	1	19	Her2	0	38.4333	3
F2238	GSM2530316	32	1	1	1	0	1	2	1	11	LumA	0	38.0667	1
F2239	GSM2530317	43	1	1	1	0	1	3	1	30	LumA	0	38.1	2
F224	GSM2528302	64	0	1	1	0	1	2	1	13	LumA	0	61.4333	2
F2240	GSM2530318	86	0	0	1	0	0	2	1	3	LumA	1	15.3	3
F2241	GSM2530319	72	0	1	1	0	0	2	1	15	LumB	0	37.2333	1
F2242	GSM2530320	79	0	1	1	0	1	2	1	30	LumB	0	61.5333	1
F2243	GSM2530321	77	0	1	1	0	1	2	1	35	LumB	0	36.7667	3
F2244	GSM2530322	77	1	0	1	0	0	3	1	25	Basal	0	36.5333	3
F2245	GSM2530323	40	1	1	1	1	0	3	1	14	LumB	0	36.8	1
F2246	GSM2530324	74	1	0	1	0	1	3	1	18	Her2	0	34.9333	3
F2247	GSM2530325	68	1	1	1	0	0	3	1	45	Her2	0	35.3667	3
F2248	GSM2530326	75	0	1	1	0	0	3	1	8	LumB	0	35.2667	2
F225	GSM2528303	67	0	1	1	0	1	2	1	32	LumB	0	55.3667	2
F2250	GSM2530328	49	0	1	1	0	0	2	1	11	LumA	0	33.6667	2
F2251	GSM2530329	44	0	0	1	0	0	3	1	8	Basal	0	33.4333	2
F2252	GSM2530330	76	0	1	1	0	0	2	0	14	LumA	0	32.7333	2
F2253	GSM2530331	55	1	0	0		0	3	0	13	Basal	0	31.8667	2
F2254	GSM2530332	48	1	0	0	1	1	3	0	30	Her2	0	32.6	3
F2255	GSM2530333	64	0	1	1	0	0	1	1	14	LumB	0	32.0333	3
F2256	GSM2530334	35	1	0	0	0	1	2	1	8	LumA	0	32.6	2
F2257	GSM2530335	71	1	1	1	0	0	1	1	20	LumB	0	30.4333	1
F2258	GSM2530336	71	0	1	1	0	1	2	1	7	LumB	0	30.6333	2
F2259	GSM2530337	60	1	1	1		1	2	1	22	Normal	0	32.6	2
F226	GSM2528304	69	0	1	1	0	0	2	1	17	LumA	0	61.9333	1
F2260	GSM2530338	57	1	1	1	0	0	3	1	14	LumA	0	28.1333	1
F2261	GSM2530339	47	0	1	1	0	0	2	1	12	LumA	0	28.2667	2
F2262	GSM2530340	77	1	1	1		1	2	1	25	LumA	0	28.3	1
F2263	GSM2530341	55	0	1	1	0	0	2	1	13	LumB	0	28.5	2
F2264	GSM2530342	63	0	0	0		0	1	0	9	Basal	0	28.5333	3
F2265	GSM2530343	73	1	1	1		1	2	1	30	LumA	0	28.7667	2
F2266	GSM2530344	77	0	1	1		0	1	1	12	LumA	0	28.8333	1
F2267	GSM2530345	43	0	1	1	1	0	3	1	28	LumB	0	29.3	3
F2268	GSM2530346	58	0	0	1		1	1	1	8	LumA	0	29.2333	1
F2269	GSM2530347	63	0	1	1		1	1	1	17	LumA	0	29.4667	1
F2271	GSM2530349	67	0	1	1		0	2	1	11	LumA	0	30.1667	1
F2274	GSM2530352	68	0	1	1	0	0	2	1	7	LumA	0	81.2667	1
F2277	GSM2530355	53	0	1	1	0	0	1	1	13	LumA	0	80.6667	1
F2277repl	GSM2531442	53	0	1	1	0	0	1	1	13	LumA	0	80.6667	1
F2278	GSM2530356	56	0	1	1	0	0	1	1	10	LumA	0	80.6	2
F2279	GSM2530357	46	1	0	0	1	1	3	0	20	Basal	1	17.9	3
F228	GSM2528306	51	1	1	1	0	1	2	1	24	LumA	0	51.9667	1
F2280	GSM2530358	67	0	1	1	0	0	3		6	LumB	0	80.0667	1
F2281	GSM2530359	65	0	1	1	0	0	2		32	LumB	0	79.8333	2
F2281repl	GSM2531443	65	0	1	1	0	0	2		32	LumB	0	79.8333	2
F2282	GSM2530360	70	0	0	1	0	0	2	1	8	LumA	0	79.8333	2
F2283	GSM2530361	62	0	1	1	0	1	1	1	18	LumA	0	79.6	1
F2284	GSM2530362	55	0	1	1	0	0	2	1	14	LumA	0	79.6	1
F2285	GSM2530363	62	0	1	1	0	0	2	1	11	LumB	0	79.5667	3
F2286	GSM2530364	46	1	1	1	0	1	2	1	14	LumA	0	79.6	3
F2287	GSM2530365	64	0	1	1	0	1	3	0	35	LumB	0	79.3667	2
F2287repl	GSM2531444	64	0	1	1	0	1	3	0	35	LumB	0	79.3667	2
F2288	GSM2530366	63	0	1	1	0	0	2		13	LumA	0	79.3667	1
F2289	GSM2530367	61	1	1	1	0	1	2	1	21	LumA	0	79.1333	2
F2290	GSM2530368	73	0	1	1	0	1	1		23	LumA	0	79.1333	1
F2291	GSM2530369	80	0	1	1	0	0	2	1	23	LumA	0	79.1667	1
F2292	GSM2530370	82	0	1	1	0	1	2	1	22	LumA	1	47.1667	3
F2293	GSM2530371	73	1	0		0	0	3		28	Basal	1	32.5	3
F2294	GSM2530372	41	1	1	1	0	0	2	1	18	LumA	0	78.4333	2
F2295	GSM2530373	69	0	0	1	0	0	1	1	8	LumA	1	12.8333	1
F2296	GSM2530374	72	0	1	1	0	0	2	1	15	LumB	0	78.0667	2
F2297	GSM2530375	60	0	1	1	0	0	1	1	17	LumA	1	52.4667	2
F2298	GSM2530376	81	0	1	1	0	1	3	1	25	LumA	0	77.3333	1
F2299	GSM2530377	57	1	0		0	0	3		16	Basal	0	77.5	3
F2299repl	GSM2531445	57	1	0		0	0	3		16	Basal	0	77.5	3
F23	GSM2528101	82	0	1	1	0	0	2		13	LumB	0	75	2
F230	GSM2528308	44	1	1	1	0	0	3	1	21	LumA	0	62.6333	2
F2300	GSM2530378	65	1	0		0	0	3		20	Basal	0	77.5	3
F2301	GSM2530379	78	0	1	1	0	0	3		25	LumB	0	77.3333	3
F2302	GSM2530380	63	0	1	1	0	0	2	1	12	Normal	0	77.5	2
F2303	GSM2530381	59	1	0	0	0	0	3	0	13	Basal	0	77.5	3
F2304	GSM2530382	64	1	1	1	0	0	2	1	15	LumA	0	77.5	1
F2305	GSM2530383	45	1	1	1	0	0	3		23	Basal	0	76.8667	3
F2306	GSM2530384	34	1	1	1	1	0	3	1	45	Her2	0	76.8667	1
F2307	GSM2530385	63	0	1	1	0	0	2	1	15	LumA	0	76.8	1
F2308	GSM2530386	87	0	1	1	1	1	3	1	45	LumB	1	22.9333	3
F231	GSM2528309	63	0	1	1	0	1	2	1	11	LumB	0	59.1333	2
F2312	GSM2530390	73	0	0		0	0	3		7	Normal	0	75.8667	2
F2313	GSM2530391	90	0	1	1	0		2		45	LumB	1	13.9333	2
F2314	GSM2530392	62	0	0	1	1	0	3		3	Basal	0	75.8667	2
F2315	GSM2530393	55	0	1	1	1	0	2		15	LumA	0	75.6333	2
F2318	GSM2530396	66	0	1	1	0	1	2	1	17	LumA	0	75.2	1
F2319	GSM2530397	89	0	1	1	1	0	2	1	32	LumA	1	44.4333	1
F232	GSM2528310	72	0	1	1	0		3		10	Her2	1	44.0667	3
F2321	GSM2530399	51	0	1	1	0	0	1	1	13	LumA	0	74.9667	1
F2322	GSM2530400	80	0	1	1	0	1	2	1	12	LumA	0	74.8	1
F2323	GSM2530401	66	1	1	1	0	1	2	1	35	LumA	0	74.5667	1
F2324	GSM2530402	74	0	1	1	0	1	2		35	LumA	0	74.5667	3
F2325	GSM2530403	90	0	1	1	0		2		23	LumB	1	1.86667	1
F2326	GSM2530404	69	0	1	1	0	0	2	1	14	LumA	0	74.0333	2
F2327	GSM2530405	66	0	1	1	0	0	2	1	11	LumB	0	74.0333	3
F2328	GSM2530406	48	0	0	1	1	0	3	1	9	LumB	0	73.8667	2
F2329	GSM2530407	79	0	1	1	0	0	1	1	18	LumB	0	73.5667	3
F233	GSM2528311	50	1	1	1	1	0	2	1	13	LumA	0	55.8	2
F2330	GSM2530408	50	0	1	1	0	1	2	1	18	LumA	0	73.5667	2
F2333	GSM2530411	45	1	1	1	0	1	3	1	19	Normal	0	72.2333	3
F2334	GSM2530412	84	0	1	1	0	0	2	1	70	LumA	0	72.8333	3
F2336	GSM2530414	24	1	1	1	0	1	2	1	18	LumA	0	70.5667	2
F2337	GSM2530415	75	0	1	1	0	1	3	0	30	LumB	1	32.6	2
F234	GSM2528312	39	1	1	1	0	1		1	35	Normal	0	49.3667	1
F2340	GSM2530418	53	1	0	1	0	1	3	0	23	Basal	0	70.3	3
F2341	GSM2530419	60	0	1	1	0	0	2	1	12	LumA	0	70.5333	1
F2342	GSM2530420	60	0	1	1	0	0	2	1	10	LumA	0	70.0333	1
F2343	GSM2530421	55	0	1	1	1	0	2	1	14	LumA	0	70.0667	2
F2344	GSM2530422	57	1	0		0	1	2		1	Normal	0	69.8	1
F2345	GSM2530423	85	0	1	1	0	0	2	1	21	LumA	1	48.1667	3
F2346	GSM2530424	74	0	1	1	0	1	2	1	13	LumA	0	69.6	1
F2347	GSM2530425	36	1	1	1	0	1	2	1	35	LumA	0	69.4333	2
F2348	GSM2530426	43	1	1	1	1	0	3	1	14	LumA	0	69.4667	2
F2349	GSM2530427	65	0	1	1	0	1	1	1	15	LumA	0	69.3667	1
F235	GSM2528313	71	1	1	1	0	1	2	1	24	LumB	0	48.3667	3
F2351	GSM2530429	60	1	0	1	0	0	3	0	35	Basal	0	69.1333	3
F2354	GSM2530432	64	0	1	1	0	1	2	1	24	LumA	0	68.6667	2
F2357	GSM2530435	74	0	1	1	0		2		21	LumA	0	68.4333	1
F2358	GSM2530436	49	1	1	1	0	1	3	1	21	LumB	0	68.1667	3
F2359	GSM2530437	66	0	1	1	0	0	3	1	15	LumB	0	68.1667	3
F2359repl	GSM2531446	66	0	1	1	0	0	3	1	15	LumB	0	68.1667	3
F236	GSM2528314	49	1	0	0	0	0	3	0	16	Basal	0	46.3333	3
F2360	GSM2530438	73	0	1	1	0	1	2	0	36	Normal	1	53.2333	2
F2361	GSM2530439	65	0	1	1	0	0	2	1	31	LumA	1	55.8667	1
F2362	GSM2530440	65	1	1	1	0	1	3	1	42	LumB	0	67.9333	2
F2363	GSM2530441	58	1	1	1	0	1	3	1	35	LumB	0	68	3
F2364	GSM2530442	79	0	1	1	0	1	3	1	18	Her2	1	38.1333	2
F2365	GSM2530443	81	0	1	1	0	1	3	1	26	LumB	1	46.1333	2
F2366	GSM2530444	63	1	0	1	0	0	3	0	22	Basal	0	67	3
F2367	GSM2530445	34	1	1	1	0	0	3	1	20	LumA	0	66.3	2
F2368	GSM2530446	74	0	1	1	0	0	2	1	12	LumA	0	66.3	2
F2369	GSM2530447	52	1	1	1	0	1	2	1	10	LumA	0	65.8333	1
F237	GSM2528315	51	1	1	1	0	1	2	1	2	LumB	0	45.3333	1
F2370	GSM2530448	76	0	1	1	0	1	2	1	21	LumB	0	65.8333	3
F2371	GSM2530449	77	0	1	1	1	0	3	1	18	LumB	0	65.8667	2
F2372	GSM2530450	66	0	1	1	0	0	1	1	17	LumA	0	65.6	1
F2373	GSM2530451	68	1	1	1	0	1	2	1	48	LumA	0	65.6	1
F2374	GSM2530452	64	0	1	1	0	0	2	1	14	LumA	1	18.8333	1
F2375	GSM2530453	73	0	0	1	0	0	1	1	9	Normal	0	65.3667	1
F2376	GSM2530454	86	0	1	1	0	0	2	1	21	LumA	0	65.4	1
F2377	GSM2530455	62	1	1	1	0	1	3	1	20	LumB	0	64.9	2
F2378	GSM2530456	63	1	0	1	0	1	3	0	18	Basal	0	64.9667	3
F2379	GSM2530457	69	1	0	1	1	0	2	1	7	LumA	0	64.9	2
F238	GSM2528316	66	1	0	1	0	0		0	22	Her2	0	44.9667	3
F2380	GSM2530458	64	0	1	1	0	0	3	1	15	LumB	0	64.6667	3
F2381	GSM2530459	74	0	1	1	0	0	1	1	11	LumA	0	64.6667	1
F2382	GSM2530460	49	1	1	1	1	0	3	1	17	LumA	0	64.4333	1
F2383	GSM2530461	72	0	1	1	0	0	2	1	10	LumA	0	64.2	1
F2384	GSM2530462	52	0	0	1	0	0	1	1	8	LumA	0	64.2	1
F2385	GSM2530463	53	0	1	1	0	1	2	1	55	LumA	0	63.9667	1
F2386	GSM2530464	69	0	1	1	0	0	1	1	11	LumA	0	64	3
F2387	GSM2530465	72	0	1	1	0	0	2	1	36	Normal	0	63.8	1
F2388	GSM2530466	52	1	1	1	0	1	2	1	12	LumB	0	63.7333	3
F2389	GSM2530467	48	1	1	1	0	0	3	1	13	Normal	0	63.7333	1
F239	GSM2528317	60	1	0	0	1	0		0		LumA	0	47.5333	1
F2390	GSM2530468	62	1	1	1	0	0	2	1	11	LumB	0	63.7333	2
F2390repl	GSM2531448	62	1	1	1	0	0	2	1	11	LumB	0	63.7333	2
F2391	GSM2530469	54	0	1	1	0	1	2	1	24	LumA	0	63.5	3
F2392	GSM2530470	81	0	1	1	0	0	2	0	38	LumA	1	55.7	3
F2393	GSM2530471	51	0	1	1	0	0	2	1	18	LumB	0	63.7333	2
F2394	GSM2530472	66			1	0	0	2	1	9	LumA	0	63.3	2
F2395	GSM2530473	56	0	1	1	0	0	2	1	12	LumA	0	63.3	1
F2396	GSM2530474	49	1	1	1	0	1	3	1	40	LumA	0	63.3	2
F2397	GSM2530475	63	0	1	1	0	0	2	1	19	LumA	0	63.3333	1
F2398	GSM2530476	49	0	1	1	0	0	2	1	19	LumA	0	62	1
F2398repl	GSM2531449	49	0	1	1	0	0	2	1	19	LumA	0	62	1
F2399	GSM2530477	83	0	1	1	0	0	1	1	11	LumA	0	62.6667	1
F24	GSM2528102	51	0	1	1	0	0	1	1	9	LumA	0	74.1333	2
F240	GSM2528318	66	1	1	1	1	0	2	1	15	Her2	0	58.2333	1
F2400	GSM2530478	68	1	1	1	0	0	3	1	18	LumB	0	62.3667	3
F2401	GSM2530479	44	1	0	1	0	0	3	1	22	Basal	0	62.6333	3
F2402	GSM2530480	62	1	1	1	0	0	3	0	16	LumB	0	62.8333	3
F2403	GSM2530481	58	1	1	1	1	0	3	0	25	Her2	0	62.3667	3
F2404	GSM2530482	67	0	1	1	0	0	2	1	27	LumA	0	60.9667	3
F2405	GSM2530483	42	1	1	1	1	1	3	1	16	Her2	0	61.4333	3
F2406	GSM2530484	81	0	1	1	0	1	2	1	126	LumA	1	60.4333	2
F2406repl	GSM2531450	81	0	1	1	0	1	2	1	126	LumA	1	60.4333	3
F2407repl	GSM2531451	82	1	0	0	1	1	3	0	70	Her2	1	17.7667	3
F2408	GSM2530486	78	0	1	1	0	0	1	1	19	LumA	0	62.1667	2
F2408repl	GSM2531452	78	0	1	1	0	0	1	1	19	LumB	0	62.1667	2
F2409	GSM2530487	68	0	1	1	0	0	2	1	12	LumA	0	62.1333	3
F241	GSM2528319	72	1	1	1	1	0		1		Her2	0	58.2	3
F2410	GSM2530488	67	0	1	1	0	0	2	1	24	Normal	0	61.4333	1
F2411	GSM2530489	55	1	1	1	1	0	3	1	13	Her2	0	61.2	2
F2412	GSM2530490	46	1	0	1	0	0	3	1	20	Basal	0	61.2	3
F2413	GSM2530491	61	0	0	1	0	0	2	1	11	LumA	0	61.2	3
F2414	GSM2530492	76	1	1	1	0	0	3	1	31	LumB	1	45.1	3
F2415	GSM2530493	63	1	1	1	0	1	2	1	30	LumA	1	36.3333	2
F2416	GSM2530494	52	0	1	1	0	0	1	1	15	LumA	0	61.0333	2
F2417	GSM2530495	87	0	1	1	0	0	1	1	45	LumA	0	61.1	2
F2418	GSM2530496	72	1	0	1	1	1	3	1	32	Her2	0	60.7333	3
F2419	GSM2530497	65	0	1	1	0	0	2	1	14	LumB	0	60.7333	2
F2420	GSM2530498	82	0	1	1	0	1	2	1	16	LumA	1	54.7333	3
F2421	GSM2530499	56	1	1	1	0	1	3	1	14	LumB	0	60.5	3
F2422	GSM2530500	69	1	1	1	0	1	3	1	30	LumB	0	59.8	3
F2423	GSM2530501	75	0	0	1	0	0	3	1	20	Normal	1	33.8667	2
F2424	GSM2530502	76	0	1	1	0	0	2	1	20	LumA	0	58.6	1
F2424repl	GSM2531453	76	0	1	1	0	0	2	1	20	LumA	0	58.6	2
F2425	GSM2530503	67	0	1	1	0	0	1	1	14	LumA	0	58.1667	1
F2426	GSM2530504	46	0	1	1	0		2	1	19	LumA	0	57.9333	2
F2427	GSM2530505	63	0	1	1	0	1	2	1	17	LumA	0	57.9333	1
F2428	GSM2530506	54	0	1	1	0	1	1	1	11	LumA	0	57.7	1
F2429	GSM2530507	70	0	1	1	0	0	2	1	7	LumA	0	57.5333	2
F243	GSM2528321	69	1	0		0	1	2		30	Her2	0	57.3	2
F2430	GSM2530508	48	1	1	1	0	1	2	1	125	LumB	0	57.2333	3
F2431	GSM2530509	50	1	1	1	0	1	2	1	15	LumB	0	57.2333	1
F2432	GSM2530510	62	0	1	1	0	0	1	1	11	LumA	0	57.4667	1
F2433	GSM2530511	70	0	1	1	0	0	2	1	16	LumA	0	57.2333	2
F2434	GSM2530512	70	1	0	0	1	0	3		10	Her2	0	57.0333	2
F2435	GSM2530513	69	0	1	1	0	1	2	1	15	Basal	0	56.5667	1
F2436	GSM2530514	67	1	1	1	1	1	3	1	24	LumB	0	56.4	2
F2437	GSM2530515	72	0	0	1	0	0	1	1	8	LumA	0	56.3	1
F2438	GSM2530516	84	0	1	1	0	0	2	1	20	LumA	0	56.0667	3
F2439	GSM2530517	80	0	1	1	0	0	3	1	17	LumA	0	56.1	2
F244	GSM2528322	37	1	1	1		1	2	1	30	LumA	0	53.5667	2
F2440	GSM2530518	59	0	1	1	0	0	1	1	16	LumA	0	56.0333	3
F2441	GSM2530519	65	0	1	1	0	0	1	1	13	LumA	0	55.8333	2
F2442	GSM2530520	70	0	1	1	0	1	2	1	13	LumA	0	56.0333	2
F2443	GSM2530521	80	0	0		0	1	3		70	Basal	1	42.0333	3
F2444	GSM2530522	54	1	1	1	1	0	3	1	16	Her2	0	55.5667	2
F2445	GSM2530523	51	1	1	1	0	0	2	1	18	LumA	0	55.3333	1
F2446	GSM2530524	67	0	0	1	0	0	2	1	11	LumA	0	55.1333	2
F2447	GSM2530525	63	1	1	1	0	0	3	1	17	LumB	0	55.1333	1
F2448	GSM2530526	61	1	0	1	0		3	1	0	Basal	0	53.5667	3
F2449	GSM2530527	56	1	1	1	0		3	1	13	Basal	1	25.4	2
F245	GSM2528323	33	1	1	1	0	1		1	3	Normal	0	52.5667	1
F2450	GSM2530528	32	1	1	1	0	1	3	1	13	Basal	0	52.6333	3
F2451	GSM2530529	33	1	1	1	0	1	2	1	45	LumA	0	48.5667	3
F2452	GSM2530530	58	1	0	0	1	0	3	1		Her2	0	48.2	3
F2453	GSM2530531	50	1	1	1	0	0		1	30	LumB	0	44.1667	2
F2454	GSM2530532	60	1	0	0	1			0		Her2	0	32.7333	3
F2455	GSM2530533	41	1	1	1	1	1	3	1	25	Her2	1	37.1	3
F2456	GSM2530534	53	0	1	1	0	0	2	1	55	LumA	0	55.1	2
F2457	GSM2530535	65	0	1	1	0	0	3	1	14	LumB	1	48.9	3
F2458	GSM2530536	61	1	1	1	0	1	3	1	40	LumB	0	54.8667	1
F2459	GSM2530537	77	0	0	1	1	0	2	1	9	LumA	0	54.6333	1
F2459repl	GSM2531454	77	0	0	1	1	0	2	1	9	LumA	0	54.6333	1
F2460	GSM2530538	74	0	1	1	0	0	2	1	22	Normal	0	54.6333	1
F2461	GSM2530539	45	1	1	1	0	0	3	1	12	Basal	0	54.6333	3
F2462	GSM2530540	64	0	1	1	0	1	2	1	12	LumA	0	54.1667	1
F2463	GSM2530541	36	1	1	0	1	1	3	1	21	Her2	0	54.1667	2
F2464	GSM2530542	59	0	0	1	0	0	1	1	6	LumA	0	53.7	1
F2465	GSM2530543	61	0	1	1	0	0	1	1	24	LumA	0	53.7	1
F2466	GSM2530544	60	0	1	1	0	0	1	1	7	LumA	0	53.7	1
F2467	GSM2530545	44	1	1	1	0	1	2	1	26	LumB	0	53.4667	1
F2468	GSM2530546	63	1	1	1	0	1	2	1	20	LumA	0	53.3	1
F2469	GSM2530547	54	0	1	1	0	0	2	1	25	LumA	0	53.3	2
F2470	GSM2530548	64	1	1	1	0	1	2	1	23	LumA	0	53.2333	2
F2471	GSM2530549	83	0	1	1	0	1	3	1	24	LumB	0	53.2333	1
F2472	GSM2530550	73	0	1	1	0	0	2	1	19	LumB	0	53.2333	3
F2473	GSM2530551	75	0	1	1	0	0	2	1	15	LumA	0	53.0667	2
F2474	GSM2530552	67	0	1	1	0	0	1	1	16	LumA	0	53	1
F2475	GSM2530553	80	0	1	1	0	0	2	1	25	LumA	1	24.2333	1
F2476	GSM2530554	88	0	1	1	0	1	3	1	24	LumA	1	14.2333	3
F2477	GSM2530555	68	0	0	1	0	0	1	1	15	LumA	0	52.1667	1
F2478	GSM2530556	59	1	1	1	0	1	2	1	35	LumA	0	52.0667	3
F2479	GSM2530557	64	1	1	1	0	1	2	1	14	LumA	0	52.0667	1
F248	GSM2528326	44	1	0	1	1	0		0	0	Her2	0	45.6667	3
F2480	GSM2530558	82	0	1	1	0	1	2	1	19	LumA	0	52.1333	3
F2481	GSM2530559	69	1	1	0	0	1	2	1	13	Basal	0	51.8333	1
F2482	GSM2530560	65	0	1	1	0	0	2	1	12	LumA	0	51.8333	1
F2482repl	GSM2531455	65	0	1	1	0	0	2	1	12	LumA	0	51.8333	1
F2483	GSM2530561	92	0	1	1	0	0	2	1	13	LumB	1	30.8333	3
F2484	GSM2530562	72	0	1	1	0	0	2	1	29	LumA	0	51.6333	2
F2485	GSM2530563	48	0	1	1	0	0	2	1	24	LumA	0	51.6333	1
F2486	GSM2530564	61	0	1	1	0	1	2	1	46	LumA	0	51.8667	1
F2487	GSM2530565	41	1	1	1	0	0	3	1	7	Basal	0	51.4	3
F2488	GSM2530566	46	1	1	1	0	1	2	1	18	LumA	0	51.3667	3
F2489	GSM2530567	46	1	1	1	0	1	2	1	17	LumA	0	51.3667	2
F249	GSM2528327	34	1	1	1	1	0		1	22	LumA	0	51.3667	3
F2490	GSM2530568	61	1	1	1	1	1	2	1	25	Her2	0	51.1333	2
F2491	GSM2530569	45	1	1	1	1	0	3	1	21	LumA	0	50.7	1
F2492	GSM2530570	94	0	1	1	0	0	2	1	12	LumB	0	50.7	3
F2493	GSM2530571	68	0	1	1	0	0	3	1	15	LumB	0	50.7333	1
F2494	GSM2530572	67	0	1	1	0	0	2	1	25	LumB	0	50.8	3
F2495	GSM2530573	46	1	1	1	0	1	2	1	17	LumA	0	50.4667	1
F2497	GSM2530575	79	0	1	1	0	0	2	1	20	LumA	0	50.2333	1
F2498	GSM2530576	38	1	1	1	0	1	3	1	25	LumB	0	50.2667	1
F2499	GSM2530577	50	0	1	1	0	0	2	1	15	LumA	0	50.0667	1
F25	GSM2528103	82	0	1	1	0	0	2	1	22	LumA	1	50.1667	3
F250	GSM2528328	78	0	1	1	0	1	2	1	21	LumA	0	55.6333	2
F2500	GSM2530578	77	0	1	1	0	1	2	1	32	LumA	0	49.8667	2
F2501	GSM2530579	45	0	1	1	0	0	1	1	18	LumA	0	49.5333	1
F2502	GSM2530580	64	1	1	1	0	1	3	1	18	LumB	0	49.5333	2
F2503	GSM2530581	67	0	1	1	0	0	2	1	14	LumB	0	49.5667	2
F2503repl	GSM2531456	67	0	1	1	0	0	2	1	14	LumB	0	49.5667	2
F2504	GSM2530582	72	0	1	1	0	0	2	1	12	LumB	0	49.1	2
F2506	GSM2530584	85	0	0	0	0	1	2	0	19	Normal	1	5.06667	2
F2509	GSM2530587	56	1	1	1	0	1	3	1	16	LumB	0	49.3333	3
F251	GSM2528329	59	1	1	1	0		3	1	13	LumA	0	54.8667	1
F2510	GSM2530588	74	0	0	1	0	1	2	1	12	LumA	1	38.4	1
F2511	GSM2530589	51	0	1	1	0	1	2	1	21	LumA	0	48.5667	1
F2512	GSM2530590	45	1	0	0	0	0	3	1	30	Basal	0	48.4333	3
F2513	GSM2530591	91	0	1	1	0		1	1	24	LumA	1	47.4	1
F2514	GSM2530592	74	0	1	1	0	1	1	1	24	LumA	0	48.2	2
F2515	GSM2530593	67	0	1	1	0	0	2	1	21	LumA	0	47.7333	1
F2516	GSM2530594	62			0	0	0	1	0	13	LumA	0	47.9667	2
F2517	GSM2530595	71	0	1	1	0	0	1	1	19	LumA	0	47.4333	1
F2518	GSM2530596	83	0	1	1	0	0	2	1	10	LumA	1	22.7	1
F2519	GSM2530597	54	1	1	1	0	0	3	1	12	Normal	0	47.2	2
F252	GSM2528330	60	0	1	1	0	0	2		28	LumB	0	56.0667	3
F2520	GSM2530598	63	1	0	0	1	1	3	1	19	LumA	0	46.5	2
F2521	GSM2530599	77	0	1	1	0	1	2	1	30	Her2	0	46.5	3
F2522	GSM2530600	54	1	1	1	0	1	2	1	34	LumA	0	46.2667	1
F2523	GSM2530601	65	0	1	1	0	1	2	1	32	LumA	0	46.0333	1
F2524	GSM2530602	63	1	1	1	0	0	2	1	12	Normal	0	46.0667	1
F2525	GSM2530603	66	0	1	1	0	0	2	1	11	LumA	0	45.8	1
F2526	GSM2530604	54	0	1	1	0	0	1	1	11	LumA	0	45.6667	1
F2527	GSM2530605	66	1	1	1	0	0	3	1	37	LumA	0	45.4333	3
F2528	GSM2530606	61	0	0	1	0	0	1	1	8	LumA	0	45.3333	1
F2529	GSM2530607	60	0	0	1	0	0	2	1	9	Normal	0	45.1	2
F253	GSM2528331	49	1	1	1	1	0	3		15	LumA	0	55.6667	1
F2530	GSM2530608	82	1	0	0	1	1	3	0	33	Her2	0	43.7333	3
F2531	GSM2530609	52	0	1	1	0	0	1	1	12	LumA	0	43.9333	1
F2532	GSM2530610	49	0	1	1	0	0	2	1	15	LumA	0	44.4	2
F2533	GSM2530611	70	1	1	1	0	1	2	1	84	LumA	0	44.4333	2
F2534	GSM2530612	67	0	0	1	0	0	3	1	6	LumA	0	44.4333	1
F2535	GSM2530613	60	0	1	1	0	1	1	1	9	Normal	0	44.4667	1
F2536	GSM2530614	67	0	1	1	0	0	2	1	25	LumA	0	44.1667	1
F2537	GSM2530615	77	1	1	1	0	1	3	1	15	Her2	0	44	3
F2538	GSM2530616	63	0	1	1	0	0	2	1	13	LumA	0	43.9333	1
F2539	GSM2530617	52	1	1	1	1	1	3	1	21	LumB	0	43.0667	2
F2539repl	GSM2531457	52	1	1	1	1	1	3	1	21	LumB	0	43.0667	2
F254	GSM2528332	82	0	1	1	0	1	2	1	60	LumA	1	42.2	2
F2540	GSM2530618	53	1	1	1	0	1	2	1	18	LumA	0	43.6667	2
F2541	GSM2530619	81	0	1	1	0	0	3	1	25	LumB	1	19.2333	3
F2542	GSM2530620	63	0	1	1	0	0	2	1	12	LumA	0	43.2	2
F2543	GSM2530621	65	0	1	1	0	1	2	1	10	LumB	0	43.2	3
F2544	GSM2530622	59	1	1	1	0	1	2	1	39	LumB	0	43.4667	2
F2545	GSM2530623	91	0	0	0	0		3	0	24	Basal	0	43.2667	3
F2548	GSM2530626	46	1	1	1	0	1	2	1	27	LumB	0	42.9667	2
F2549	GSM2530627	58	1	1	1	0	1	2	1	36	LumA	0	42.9667	3
F255	GSM2528333	44	1	1	1	1		3	1	18	Her2	0	54.8667	1
F2550	GSM2530628	67	0	1	1	0	0	2	1	18	LumA	1	5.2	3
F2551	GSM2530629	81	0	0	1	0	0	1	1	16	LumA	1	17.8333	1
F2552	GSM2530630	83	0	1	1	0	0	2	1	12	LumA	1	14.1333	1
F2553	GSM2530631	71	0	1	1	0	0	2	1	12	LumA	0	42.7333	1
F2554	GSM2530632	66	0	1	1	0	1	2	1	29	LumA	0	42.5333	1
F2555	GSM2530633	60	1	1	1	0	0	3	1	30	Normal	0	41.5667	2
F2556	GSM2530634	59	1	1	1	0	0	3	1	23	LumB	0	41.3333	2
F2557	GSM2530635	63	1	1	1	1	1	3	1	21	LumB	0	41.1667	1
F2558	GSM2530636	55	1	1	1	0	1	2	1	27	LumA	0	40.8667	1
F2559	GSM2530637	69	0	1	1	0	0	3	1	8	LumB	0	40.8667	3
F256	GSM2528334	69	0	1	1	0		1	1	18	LumA	0	55.6	1
F2560	GSM2530638	88	0	1	1	0	1	2	1	21	LumA	0	40.9333	1
F2562	GSM2530640	80	0	1	1	0	1	2	1	15	LumA	0	40.6333	2
F2563	GSM2530641	69	0	0	0	0	0	1	0	21	Basal	0	40.4	2
F2564	GSM2530642	68	0	1	1	0	0	2	1	12	LumA	0	40.4	1
F2565	GSM2530643	65	0	1	1	0	1	2	1	12	LumA	0	40.4	2
F2566	GSM2530644	59	1	0	1	0	0	3	1	13	Basal	0	40.4	3
F2567	GSM2530645	67	0	1	1	0	0	2	1	27	LumA	0	40.2333	2
F2568	GSM2530646	79	0	1	1	0	0	2	1	22	LumB	1	35.0333	3
F2569	GSM2530647	69	0	1	1	0	1	2	1	12	LumA	0	39.4667	1
F257	GSM2528335	47	1	1	1	0	1	2	1	24	LumA	0	56.3667	1
F2570	GSM2530648	58	1	1	1	0	1	2	1	8	LumB	0	39.2667	2
F2571	GSM2530649	65	0	1	1	0	1	2	1	12	LumA	0	38.8	2
F2572	GSM2530650	74	0	1	1	0	0	2	1	15	LumA	0	38.5667	1
F2573	GSM2530651	53	1	1	1			2	1	4	LumB	0	32.1	2
F2574	GSM2530652	63	1	1	1	0	1		1	12	LumA	0	31.3	3
F2575	GSM2530653	42	1	1	1	0	1	2	1	30	LumB	0	30.4333	2
F2576	GSM2530654	27	1	1	1	1	1	3	1	12	LumB	0	29.0333	2
F2577	GSM2530655	54	1	1	1		1		1	90	LumB	0	27.5667	2
F2578	GSM2530656	85	0	1	1		1	3	1	22	LumB	0	37.4333	1
F2579	GSM2530657	47	0	1	1	0	0	2	1	9	LumA	0	37.4	2
F258	GSM2528336	62	1	0		1	1	3		9	Her2	0	55.8333	3
F2580	GSM2530658	55	1	0	0	0	0	3	0	11	Basal	0	37.4667	3
F2581	GSM2530659	45	1	1	1	1	0	3	1	10	Normal	0	37.1667	3
F2582	GSM2530660	43	1	1	1	0	1	2	1	22	LumA	0	36.7	1
F2583	GSM2530661	76	0	1	1	0	0	2	1	23	LumA	0	36.7667	1
F2584	GSM2530662	43	1	1	1	0	0	2	1	14	LumA	0	36.5	2
F2586	GSM2530664	54	1	0	1	1	0	3	0	26	Her2	0	36.5333	3
F2587	GSM2530665	70	0	1	1	0	1	2	1	24	LumA	0	35.1	1
F2588	GSM2530666	63	1	1	1	1	0	3	0	22	Her2	0	34.6	3
F2589	GSM2530667	60	0	1	1	0	0	1	1	21	LumA	0	34.4333	2
F259	GSM2528337	80	0	0	1	0	1	3		25	Basal	1	28.6333	3
F2590	GSM2530668	48	1	1	1	0	1	1	1	17	LumA	0	34.1333	1
F2591	GSM2530669	76	0	1	1	0	0	3	0	22	LumA	0	33.9	1
F2592	GSM2530670	64	0	1	1	0	0	2	1	7	LumA	0	32.9667	2
F2593	GSM2530671	73	0	1	1	0	1	3	1	17	Normal	0	32.7333	2
F2594	GSM2530672	69	0	1	1	0	0	2	1	10	LumA	0	32.5	1
F2595	GSM2530673	75	1	0	0	1	1	3	0	46	Her2	1	26.9	3
F2596	GSM2530674	47	0	1	1	0	0	2	1	14	LumA	0	32.2667	1
F2597	GSM2530675	67	0	1	1	0	0	3	1	40	LumA	0	33.2333	1
F2598	GSM2530676	74	0	0	1	0	0	1	1	1	LumB	0	31.7667	3
F26	GSM2528104	45	0	0	1	0	0	2	1	8	LumA	0	78.0667	2
F260	GSM2528338	65	0	1	1	0	1	1	1	13	LumA	0	56.3667	1
F2601	GSM2530679	59	1	1	1	0	0	3	1	21	Normal	0	32.0333	2
F2603	GSM2530681	46	1	1	1	0	1	3	1	17	LumA	0	30.6333	2
F2604	GSM2530682	68	0	0			0	3			Her2	0	30.6	1
F2605	GSM2530683	84	0	1	1	0	1	3	1	27	LumB	1	19.6333	3
F2606	GSM2530684	42	1	1	1		1	2	1	22	Normal	0	29	2
F2607	GSM2530685	63	1	1	1		1	3	1	11	LumB	0	28.7667	3
F2608	GSM2530686	81	0	1	1		0	2	1	12	LumA	0	29.3	1
F261	GSM2528339	63			1	0	0	1	1	7	LumB	0	54.8667	1
F2610	GSM2530688	58	0	1	1		1	2	1	15	LumA	0	28.9667	2
F2614	GSM2530692	78	1	0	1	1	1	3	0	29	Her2	1	7.13333	3
F2615	GSM2530693	68	0	1	1		0	2	1	23	LumB	0	28.7333	3
F2616	GSM2530694	53	1	1	1		1	2	1	15	LumA	0	28.5667	1
F2617	GSM2530695	50	0	1	1		0	2	1	14	LumA	0	28.0333	2
F2618	GSM2530696	58	0	1	1		1	2	1	10	LumA	0	27.8	1
F2619	GSM2530697	52	0	1	1	0	0	2		20	LumB	0	82.4333	3
F262	GSM2528340	63	0	0	1	0		1		10	LumA	0	54.9	1
F2620	GSM2530698	85	0	1	1	0	0	2	1	13	LumA	0	82.3	2
F2621	GSM2530699	66	1	0		0	0	3		16	Basal	0	82.4667	3
F2621repl	GSM2531458	66	1	0		0	0	3		16	Basal	0	82.4667	3
F2622	GSM2530700	76	0	1	1	0	1	2	1	18	LumA	0	82.2667	1
F2623	GSM2530701	56	1	0		0	1	3		25	Basal	0	82.4	3
F2624	GSM2530702	65	1	0		1	0	3		15	Normal	0	81.9667	2
F2625	GSM2530703	69	0	1	1	0	0	2		23	LumA	0	81.8333	1
F2625repl	GSM2531459	69	0	1	1	0	0	2		23	LumA	0	81.8333	1
F2626	GSM2530704	76	0	1	1	0	1	2	1	27	LumB	1	58.9	2
F2627	GSM2530705	67	0	1	1	0	1	1	1	20	LumA	0	81.8333	2
F2628	GSM2530706	58	0	1	1	0	0	3	1	33	LumA	0	81.7667	2
F2629	GSM2530707	69	0	1	1	0	0	2		21	LumA	0	81.7	1
F2630	GSM2530708	60	1	1	1	0	0	3		18	Basal	1	29.1667	3
F2631	GSM2530709	64	0	1	1	0	0	2	1	14	LumB	0	82	2
F2632	GSM2530710	63	0	0		0	1	2		32	Her2	1	26.1667	3
F2632repl	GSM2531460	63	0	0		0	1	2		32	Her2	1	26.1667	2
F2633	GSM2530711	44	0	0	1	0	0	2	1	10	LumA	0	82	1
F2634	GSM2530712	48	1	1	1	1	0	2	1	21	LumA	1	64.1667	1
F2635	GSM2530713	87	0	1	1	0	0	2	1	22	LumA	0	81.5667	2
F2636	GSM2530714	36	1	0		0	1	3		17	Basal	0	81.8333	3
F2637	GSM2530715	61	1	0		0	0	3		10	Basal	0	81.2667	3
F2638	GSM2530716	50	0	1	1	0	0	2	1	25	LumA	0	81.4667	2
F2639	GSM2530717	73	1	0		0	0	3		12	Basal	0	81.1	3
F264	GSM2528342	67	1	1	1	0	1	2	1	13	LumB	0	55.1333	2
F2640	GSM2530718	51	1	1	1	0	1	2	1	28	LumA	0	81.1	3
F2641	GSM2530719	91	0	0	1	0	0	2	1	10	LumB	1	36.7	3
F2642	GSM2530720	54	0	1	1	0	0	3		25	LumB	0	80.8667	2
F2643	GSM2530721	74	1	1	1	1	0	2		33	Her2	1	28.4	3
F2644	GSM2530722	65	0	1	1	0	0	1	1	15	LumA	0	81.0333	2
F2645	GSM2530723	70	1	1	1	0	1	2		15	Normal	0	81.3	1
F2646	GSM2530724	62	0	1	1	0	1	1	1	20	LumA	0	81.1	1
F2647	GSM2530725	83	0	0	1	0	0	2	1	60	LumA	0	81.1	3
F2648	GSM2530726	55	0	1	1	0	0	2	1	19	LumA	0	80.7667	3
F2649	GSM2530727	74	0	1	1	0	0	1	1	7	LumA	0	80.6667	3
F265	GSM2528343	59	1	1	1	1	1	3	1	29	LumA	0	56.6	3
F2650	GSM2530728	84	0	0	1	0	0	2	1	3	LumB	1	30.3	3
F2651	GSM2530729	78	0	1	1	0	0	2		20	LumB	0	80.8333	2
F2652	GSM2530730	69	0	1	1	0	0	2	1	10	LumA	0	80.3	2
F2653	GSM2530731	61	0	1	1	0	1	1	1	11	LumA	0	80.3	3
F2654	GSM2530732	84	0	1	1	0	0	2	1	29	LumA	0	81.5	2
F2655	GSM2530733	73	0	1	1	0	0	2	1	12	LumA	0	80.0667	2
F2656	GSM2530734	69	0	1	1	0	1	3	1	22	LumB	0	80.1333	2
F2656repl	GSM2531461	69	0	1	1	0	1	3	1	22	LumB	0	80.1333	3
F2657	GSM2530735	61	0	1	1	0	1	2	1	13	LumA	0	80.3	1
F2658	GSM2530736	61	1	1	1	0	1	2	1	12	LumB	0	79.9333	3
F266	GSM2528344	63	1	1		0	0	3		15	Her2	0	56.8667	3
F2660	GSM2530738	49	1	1	1	0	0	3	1	19	LumB	0	79.7	2
F2661	GSM2530739	88	0	0	1	0	0	2	1	27	LumA	1	26.8333	2
F2662	GSM2530740	84	0	1	1	1	1	3	1	20	LumB	1	43.8333	3
F2663	GSM2530741	65	0	1	1	0	0	1	1	18	LumA	0	79.8	2
F2664	GSM2530742	76	1	0		1	1	3		28	Her2	0	79.6333	3
F2665	GSM2530743	54	0	1	1	0	0	1	1	16	LumA	0	79.6667	1
F2666	GSM2530744	43	1	1	1	0	1	2	1	29	LumA	0	79.6	2
F2667	GSM2530745	48	1	1	1	0	1	1	1	17	LumA	0	79.7	2
F2669	GSM2530747	34	0	1	1	0	0	2	1	15	LumA	0	79.4667	3
F2673	GSM2530751	69	0	1	1	0	0	3		9	LumA	0	79.1	3
F2674	GSM2530752	47	0	0	1	0	0	2	1	17	LumA	0	78.9667	3
F2677	GSM2530755	84	0	0		0	0	2		20	Basal	1	15.6667	1
F2678	GSM2530756	60	0	1	1	0	0	2	1	18	LumA	0	78.5333	3
F2679	GSM2530757	39	1	1	1	1	0	3	1	22	Her2	0	30.3667	2
F2679repl	GSM2531462	39	1	1	1	1	0	3	1	22	Her2	0	30.3667	1
F268	GSM2528346	67	1	1	1	0		3	1	16	LumA	0	58	1
F2680	GSM2530758	72	0	1	1	0	1	2	1	10	LumB	0	78.5	2
F2681	GSM2530759	79	0	0		0	0	2		16	LumA	0	78.7	2
F2682	GSM2530760	83	0	1	1	0	0	2	1	23	LumA	1	47.3667	3
F2683	GSM2530761	63	0	1	1	0	0	1	1	14	LumA	0	77.9667	1
F2684	GSM2530762	79	0	1		1	1	3	1	23	Her2	1	24.5667	3
F2685	GSM2530763	39	1	1	1	0	0	1	1	21	LumA	0	77.8333	3
F2686	GSM2530764	48	1	1	1	1	1	2	1	20	LumA	0	77.7333	3
F2687	GSM2530765	78	0	1	1	0	0	1	1	30	LumA	0	78	2
F2688	GSM2530766	38	1	1	1	1	1	3	1	25	Her2	0	77.7667	3
F2689	GSM2530767	85	0	1	1	1	0	3	1	27	LumB	1	26.8667	2
F2690	GSM2530768	69	0	0	1	0	0	2	1	8	LumA	0	77.7	1
F2691	GSM2530769	33	1	1	1	1	0	3	1	23	LumB	0	77.7	3
F2691repl	GSM2531463	33	1	1	1	1	0	3	1	23	LumB	0	77.7	3
F2692	GSM2530770	63	0	1	1	0	1	2	1	20	LumA	0	77.6	1
F2694	GSM2530772	35	1	1	1	1		3		22	Her2	1	42.2333	3
F2695	GSM2530773	70	1	0		0	0	3		16	Basal	0	77.4667	2
F2696	GSM2530774	53	1	1		1	1	3		24	Her2	0	77	3
F2697	GSM2530775	82	0	1	1	0	0	3	1	35	Her2	0	77.5	2
F2698	GSM2530776	84	0	1	1	0	1	1	1	38	LumA	1	23.9667	1
F2699	GSM2530777	52	1	0		0	1	3		22	Basal	0	77.1	3
F27	GSM2528105	72	1	0		1	1	3			Her2	0	79.3333	3
F270	GSM2528348	68	0	1	1	0	1	1	1	8	LumA	0	55.1333	2
F2700	GSM2530778	50	1	1	1	1	0	3		12	LumB	0	76.6667	1
F2701	GSM2530779	60	0	1	1	0	0	2	1	11	LumA	0	76.7667	1
F2702	GSM2530780	56	1	1	1	0	1	3	1	48	LumB	1	60	2
F2703	GSM2530781	82	0	1	1	0	0	2	1	25	LumB	0	77.0667	2
F2703repl	GSM2531464	82	0	1	1	0	0	2	1	25	LumB	0	77.0667	2
F2704	GSM2530782	76	0	1	1	0	0	2		25	LumA	0	77.0667	2
F2705	GSM2530783	90	0	0		0	1	3		18	Basal	1	9.73333	3
F2706	GSM2530784	48	1	1	1	0	1	2	1	19	LumA	0	76.3333	1
F2707	GSM2530785	50	1	0		0	0	3		15	Basal	0	76.5333	3
F2708	GSM2530786	55	0	0		0	0	2		10	Normal	0	76.2	3
F2709	GSM2530787	51	1	1	1	0	1	3	1	15	LumB	0	76.6	3
F2710	GSM2530788	51	1	0		0	1	3		17	Basal	0	76.6333	3
F2711	GSM2530789	72	0	1	1	0	0	1	1	21	LumA	0	76.3	3
F2712	GSM2530790	53	1	0		0	0	3		18	Basal	0	75.9	3
F2713	GSM2530791	66	0	1	1	0	0	2	1	17	LumA	0	75.9	2
F2714	GSM2530792	49	1	1	1	0	0	3	1	47	LumA	0	75.9333	1
F2715	GSM2530793	43	1	1	1	1	1	3	1	22	Her2	0	75.9333	1
F2716	GSM2530794	78	0	1	1	0	0	2	1	32	LumB	0	75.9667	1
F2717	GSM2530795	49	1	1	1	0	1	3		24	LumB	0	75.7	2
F2718	GSM2530796	56	1	0		0	0	3		23	Basal	0	75.9333	3
F2719	GSM2530797	89	0	1	1	0	0	2	1	23	LumA	0	76.6	2
F272	GSM2528350	51	1	1	1	1	0	3	1	13	Normal	0	58.2333	2
F2720	GSM2530798	73	0	0	1	0	0	1	1	10	LumA	0	75.3	1
F2721	GSM2530799	54	0	1	1	0	0	1	1	14	LumA	0	75.2667	1
F2722	GSM2530800	65	1	1	1	1	1	2		35	LumB	0	75.2667	3
F2724	GSM2530802	50	1	1	1	0	1	3	1	12	LumB	0	75.2	2
F2725	GSM2530803	54	1	1	1	0	1	3	1	25	LumB	0	75.1667	1
F2726	GSM2530804	50	0	1	1	0	0	1	1	15	LumA	0	75.2667	1
F2727	GSM2530805	50	0	1	1	0	0	1	1	17	LumA	0	75.0333	1
F2728	GSM2530806	52	0	1	1	0	0	1	1	20	Normal	0	74.9333	2
F2729	GSM2530807	72	1	1	1	1	0	3		20	Her2	0	74.7667	2
F273	GSM2528351	74	1	1	1	0	0	3	1	30	LumA	1	18.8333	1
F2730	GSM2530808	42	1	1	1	1	0	3	1	35	LumB	0	74.5667	3
F2731	GSM2530809	42	1	1	1	0	0	3	1	16	LumB	0	74.9667	1
F2732	GSM2530810	54	0	0	1	0	0	1	1	8	Normal	0	74.2333	1
F2733	GSM2530811	49	0	1	1	0	0	3	1	18	Her2	0	74.5667	2
F2734	GSM2530812	65	0	1	1	0	0	2	1	11	LumA	0	74.5	1
F2735	GSM2530813	71	0	1	1	0	1	3	1	17	LumB	0	74.3	3
F2736	GSM2530814	71	0	1	1	0	0	3	1	25	LumB	0	74.5333	2
F2737	GSM2530815	48	1	1	1	0	0	2	1	10	LumA	0	74.1333	1
F2738	GSM2530816	78	0	1	1	0	1	1	1	10	LumA	0	74.0333	2
F2739	GSM2530817	58	1	1	1	1	0	3		21	LumA	0	74.2667	3
F274	GSM2528352	71	0	1	1	0	1	2	1	25	LumA	0	55.4333	1
F2740	GSM2530818	49	1	1	1	0	1	3	1	17	LumB	0	74.5	2
F2741	GSM2530819	54	0	0	1	0	0	2	1	10	LumA	0	74.0667	2
F2742	GSM2530820	45	0	1	1	0	0	1	1	22	LumA	0	73.8667	2
F2743	GSM2530821	56	0	1	1	0	0	1		11	Normal	0	73.9	1
F2744	GSM2530822	79	0	1	1	0	1	2	1	28	LumB	1	71	3
F2745	GSM2530823	50	1	1	1	0	1	2	1	23	Her2	0	73.8	3
F2746	GSM2530824	37	1	1	1	0	1	2	1	12	LumA	0	73.9	1
F2747	GSM2530825	51	0	1	1	0	0	2	1	16	LumA	0	73.6333	2
F2748	GSM2530826	71	1	1	1	1	1	2	1	13	Her2	0	73.1333	3
F2749	GSM2530827	64	0	1	1	0	0	2	1	15	Normal	0	72.9667	1
F275	GSM2528353	76	0	1	1	1	0	3	1	18	Her2	0	58.6333	3
F2750	GSM2530828	49	1	1	1	0	0	3	1	15	Normal	0	72.9	2
F2751	GSM2530829	49	1	1	1	1	0	3	1	22	LumB	0	72.8333	3
F2752	GSM2530830	48	0	0	1	0	0	1	1	10	LumA	0	72.3667	1
F2753	GSM2530831	56	0	0	1	0	0	1	1	14	LumA	0	72.7	2
F2754	GSM2530832	78	0	1	1	0	0	1	1	14	LumA	0	72.7	1
F2755	GSM2530833	74	0	1	1	0	0	3	1	12	LumA	1	43.1	2
F2755repl	GSM2531465	74	0	1	1	0	0	3	1	12	LumA	1	43.1	2
F2756	GSM2530834	66	0	1	1	0	0	1	1	25	LumA	0	72.6333	1
F2757	GSM2530835	64	0	1	1	0	0	2	1	12	LumA	0	72.2	1
F2758	GSM2530836	64	1	1	1	1	0	2		17	LumA	0	72.9333	1
F2759	GSM2530837	39	1	1	1	1	0	2	1	10	Her2	0	72.0333	2
F276	GSM2528354	66	1	1	1	0	0	3	1	19	LumB	0	57.9667	3
F2760	GSM2530838	82	0	1	1	0	1	3		16	Her2	0	71.9667	3
F2761	GSM2530839	57	1	1	1	0	1	2	1	40	Normal	0	73.1	1
F2762	GSM2530840	67	1	0		0	1	3		12	Basal	0	72	3
F2763	GSM2530841	55	0	1	1	0	0	3	1	15	Her2	0	72.3667	2
F2764	GSM2530842	48	0	1	1	0	0	1	1	38	LumA	0	72.0333	1
F2765	GSM2530843	78	0	1	1	0	1	2		25	LumA	0	71.7667	1
F2766	GSM2530844	76	0	0	1	0	0	2	1	10	LumB	0	72	2
F2767	GSM2530845	80	0	1	1	0	0	2		45	LumB	0	71.5	3
F2768	GSM2530846	52	0	1	1	0	0	2	1	15	LumB	0	71.2333	2
F2769	GSM2530847	32	1	1	1	1	0	2	1	12	LumA	0	71.3	1
F277	GSM2528355	65	1	1	1	0	1	3	1	18	LumB	0	57.9667	3
F2770	GSM2530848	83	0	1	1	0	0	2	1	15	LumB	0	69.6	2
F2771	GSM2530849	50	0	1	1	0	0	1	1	13	LumA	0	70.8333	1
F2772	GSM2530850	66	1	0		0	0	3		21	Basal	0	71.2333	3
F2773	GSM2530851	89	0	1	1	0	0	2	1	90	Normal	0	71.4667	1
F2774	GSM2530852	83	0	0		0	0			1	Basal	0	70.8333	3
F2775	GSM2530853	83	0	1	1	0	1	3	1	55	LumB	1	50	3
F2776	GSM2530854	64	0	1	1	0	0	3	1	27	Her2	0	71.0333	3
F2777	GSM2530855	85	0	1	1	0	1	3	1	60	LumB	0	70.5667	3
F2778	GSM2530856	44	1	1	1	0	1	1	1	14	LumA	0	70.2667	1
F2779	GSM2530857	49	0	1	1	0	0	1	1	11	LumB	0	70.3667	2
F278	GSM2528356	67	0	1	1	0		2	1	15	LumA	0	55.4333	1
F2780	GSM2530858	46	1	1	1	0	0	3	1	11	LumA	0	70.3333	3
F2781	GSM2530859	47	1	0		0	0	3		70	Basal	0	70.1667	3
F2781repl	GSM2531466	47	1	0		0	0	3		70	Basal	0	70.1667	2
F2782	GSM2530860	91	0	1		0	0	3		22	Basal	1	28.2667	3
F2783	GSM2530861	75	0	1	1	0	1	2	1	20	LumA	0	70.3333	1
F2784	GSM2530862	69	1	0		1	1	3		23	Her2	0	69.4333	3
F2785	GSM2530863	80	0	1	1	0	0	2	1	40	LumB	1	59.8667	2
F2786	GSM2530864	65	0	1	1	0	0	2	1	21	LumA	0	69.2333	1
F2787	GSM2530865	45	1	0		1	0	3		23	Basal	1	22.0667	3
F2788	GSM2530866	70	1	0		0	0	3		15	Her2	0	69.3333	2
F2789	GSM2530867	57	0	1	1	0	1	2		17	Normal	0	69.2	1
F279	GSM2528357	64	0	0	1	0	0	1	1	9	LumA	0	58.9	1
F2790	GSM2530868	41	1	1	1	1	0	3	1	22	LumB	1	48	3
F2790repl	GSM2531467	41	1	1	1	1	0	3	1	22	LumB	1	48	2
F2791	GSM2530869	86	0	1	1	0	1	2	1	17	LumB	0	69.2333	3
F2792	GSM2530870	70	0	1	1	0	0	2	1	21	LumB	0	69.5667	3
F2793	GSM2530871	73	0	1	1	0	0	1	1	11	LumA	0	69.8	1
F2794	GSM2530872	62	0	1	1	0	0	2	1	15	LumA	0	68.7667	1
F2795	GSM2530873	56	0	1	1	0	1	1	1	20	LumA	0	68.6667	1
F2796	GSM2530874	61	0	1	1	0	0	2		20	LumA	0	68.4333	3
F2797	GSM2530875	64	0	1	1	0	1	2	1	21	LumA	0	68.6333	1
F2798	GSM2530876	76	0	1	1	0	0	2	1	15	LumB	0	68.9	1
F2799	GSM2530877	41	1	1	1	0	0	3	1	12	LumA	0	69	1
F28	GSM2528106	62	1	0		1	0	3		27	Her2	0	75.2	3
F280	GSM2528358	47	1	1	1	0	1	3	1	23	LumB	0	53.7333	2
F2800	GSM2530878	76	0	1	1	0	0	2	1	36	LumB	0	68.2667	1
F2801	GSM2530879	59	1	1	1	0	0	3	1	21	Her2	0	68.5	3
F2802	GSM2530880	54	0	1	1	0	0	2	1	19	LumA	0	68.1667	1
F2803	GSM2530881	76	0	1	1	0	0	1	1	32	LumA	0	68.2667	1
F2804	GSM2530882	68	0	1	1	0	0	1	1	12	LumA	0	67.9667	2
F2805	GSM2530883	82	0	0	1	0	1	3	1	50	LumB	0	68.5	2
F2806	GSM2530884	66	0	1	1	0	1	2	1	25	LumA	0	68.2333	2
F2807	GSM2530885	67	0	1	1	0	0	2	1	12	LumA	0	67.6667	2
F2808	GSM2530886	88	0	0		0	0	3		4	Basal	1	40.8	3
F2809	GSM2530887	53	0	1	1	0	1	1	1	15	LumA	0	67.5	1
F281	GSM2528359	48	1	1	1	0	1	1	1	30	LumA	0	53.7667	1
F2810	GSM2530888	57	1	0		0	1	3		18	Basal	0	67.7667	3
F2811	GSM2530889	57	1	0	1	0	1	2	1	15	LumB	0	67.2667	2
F2812	GSM2530890	67	0	1	1	0	0	2	1	14	LumA	1	47.9	1
F2813	GSM2530891	52	0	1	1	0	0	2	1	17	LumA	0	67.2333	1
F2814	GSM2530892	87	0	0		0	0	3		55	Basal	0	67.4667	3
F2815	GSM2530893	36	1	0		0	0	3		22	Basal	0	67.3333	3
F2816	GSM2530894	79	0	1	1	0	1	3	1	45	LumB	1	27.8667	3
F2817	GSM2530895	55	0	1	1	0	1	1	1	22	LumA	0	67.2667	2
F2818	GSM2530896	51	1	0		0	0	3		30	Basal	0	67.2	3
F2819	GSM2530897	68	0	1	1	0	0	3	1	30	LumB	0	67.2	3
F282	GSM2528360	50	0	0	1	0		2	1	8	LumA	0	53.7	2
F2820	GSM2530898	74	0	0	1	0	0	2	1	10	LumB	0	67.2333	3
F2821	GSM2530899	70	0	0	1	0	0	1	1	10	LumA	0	66.8667	1
F2822	GSM2530900	63	1	1	1	0	1	2	1	24	LumA	0	67.1	1
F2823	GSM2530901	70	0	1	1	0	0	3	1	19	LumA	0	66.8	1
F2824	GSM2530902	46	0	1	1	0	1	1	1	10	LumA	0	32	2
F2825	GSM2530903	66	1	1	1	0	1	3		29	LumB	0	66.8333	3
F2826	GSM2530904	61	0	1	1	0	1	2	1	19	LumA	0	66.5667	1
F2827	GSM2530905	65	0	1	1	0	0	2	1	11	LumA	0	66.8	2
F2828	GSM2530906	60	0	1	1	0	0	2	1	14	LumB	0	66.5667	3
F2829	GSM2530907	66	0	1	1	0	1	2	1	30	LumA	0	66.5	1
F283	GSM2528361	64	0	1	1	0		1	1	12	LumA	0	53.7667	2
F2830	GSM2530908	69	0	1	1	0	0	2	1	27	LumB	0	65.9	2
F2831	GSM2530909	66	0	0	1	0	1	1	1	14	LumA	0	66.5	2
F2832	GSM2530910	68	0	1	1	0	0	1	1	16	LumA	1	37.7667	3
F2833	GSM2530911	67	0	1	1	0	0	2	1	14	LumA	0	65.9333	2
F2834	GSM2530912	64	0	1	1	0	0	2	1	24	LumA	0	66.8667	1
F2835	GSM2530913	69	0	1	1	0	0	2	1	14	LumA	0	66.0667	2
F2837	GSM2530915	84	0	1	1	0	0	2	1	13	LumA	1	27.6333	2
F2838	GSM2530916	68	0	0	1	0	0	1		9	LumA	0	65.4333	1
F2839	GSM2530917	29	1	1	1	0	0	3	1	14	LumB	0	66.5667	2
F284	GSM2528362	49	1	1	1	0	0	3	1	25	Normal	0	49.1	2
F2840	GSM2530918	52	0	1	1	0		2	1	13	LumA	0	65	2
F2840repl	GSM2531468	52	0	1	1	0		2	1	13	LumA	0	65	2
F2841	GSM2530919	68	0	1	1	0	0	2	1	20	LumA	0	65.3667	1
F2841repl	GSM2531469	68	0	1	1	0	0	2	1	20	LumA	0	65.3667	1
F2842	GSM2530920	41	1	1	1	1	1	3	1	28	Her2	0	65.9333	2
F2843	GSM2530921	81	0	1	1	0	1	3	1	29	Her2	1	32.8667	2
F2844	GSM2530922	59	0	1	1	0	0	2	1	14	LumB	0	64.5333	3
F2845	GSM2530923	47	1	1	1	0	1	3	1	24	LumB	0	64.4333	3
F2846	GSM2530924	60	1	0	1	0	1	3		10	LumB	0	64.2333	2
F2847	GSM2530925	64	0	0	1	0	0	1	1	10	LumA	0	63.8333	1
F2848	GSM2530926	58	0	1	1	0	0	2	1	20	LumA	0	64.3	2
F2849	GSM2530927	62	1	0		1	1	3		23	Her2	0	64.2333	3
F285	GSM2528363	67	1	1	1	0	0	3	1	32	LumB	0	53.7667	3
F2850	GSM2530928	68	0	1	1	0	0	1	1	13	LumA	0	63.9667	1
F2851	GSM2530929	46	1	1	1	0	1	1		14	LumA	0	63.7667	1
F2852	GSM2530930	95	0	1	1	0	1	2	1	53	LumA	1	41.7	2
F2853	GSM2530931	60	1	1	1	0	1	3	1	23	LumB	0	64.0333	2
F2854	GSM2530932	63	0	1	1	0	0	2	1	11	Normal	0	63.7667	1
F2855	GSM2530933	65	0	1	1	0	0	2	1	15	LumB	0	64	3
F2856	GSM2530934	33	1	0		0	1	3		12	Basal	1	52.3667	3
F2857	GSM2530935	81	0	1	1	0	0	1	1	15	LumA	0	64.0333	1
F2858	GSM2530936	68	0	1	1		0	2		18	LumB	0	64	1
F2859	GSM2530937	78	0	1	1	0	0	2	1	20	Normal	0	63.9333	1
F286	GSM2528364	60	1	0		0	1	3		25	Basal	0	53.5	3
F2860	GSM2530938	54	1	0		1	1	3		20	Her2	0	63.9667	3
F2860repl	GSM2531470	54	1	0		1	1	3		20	Her2	0	63.9667	3
F2861	GSM2530939	63	0	1	1	0	0	2	1	15	Basal	0	63.9667	2
F2862	GSM2530940	57	0	1	1	0	1	1	1	11	LumA	0	64.5	2
F2863	GSM2530941	66	0	1	1	0	0	2		20	LumB	0	63.8333	2
F2864	GSM2530942	65	0	1	1	0	1	1	1	10	LumA	0	63.8	1
F2865	GSM2530943	73	0	0	1	0	0	1	1	10	LumA	0	63.4	1
F2866	GSM2530944	68	0	0	1	0	0	1	1	9	LumA	0	63.5333	1
F2867	GSM2530945	46	1	1	1	1	1	3	1	12	Her2	0	63.6	3
F2868	GSM2530946	62	0	1	1	0	1	1	1	11	LumA	0	63.3333	1
F2869	GSM2530947	66	0	1	1	0	0	3	1	21	LumB	1	39.9333	1
F2870	GSM2530948	66	0	1	1	0	0	2	1	16	Normal	0	63.3333	1
F2871	GSM2530949	70	1	0		0	0	3		13	Basal	1	58.6667	3
F2872	GSM2530950	63	1	1	1	0	1	2	1	19	LumB	0	62.4333	1
F2872repl	GSM2531472	63	1	1	1	0	1	2	1	19	LumB	0	62.4333	1
F2873	GSM2530951	33	1	0		1	0	3		28	Basal	0	62.4	2
F2874	GSM2530952	61	1	1	1	0	1	3	1	53	LumB	0	62.2333	2
F2875	GSM2530953	58	1	1	1	1	0	2	1	15	LumA	0	62.3333	1
F2876	GSM2530954	64	1	0		1		3		18	Her2	0	62.4	3
F2877	GSM2530955	83	0	1	1	0	1	2	1	21	Her2	1	9.43333	3
F2877repl	GSM2531473	83	0	1	1	0	1	2	1	21	Her2	1	9.43333	3
F2878	GSM2530956	51	1	0		1	1	3		48	Her2	1	30.2	2
F2879	GSM2530957	61	0	1	1	0	1	2		20	LumA	0	61.9667	2
F288	GSM2528366	51	1	0		0		3		15	Basal	0	53.5333	3
F2880	GSM2530958	73	0	1	1	0	1	3	1	20	LumB	0	62.1333	1
F2881	GSM2530959	60	1	1	1	0	1	3		14	LumB	0	62	1
F2882	GSM2530960	80	0	1	1	0	0	3	1	27	LumB	0	61.7333	3
F2883	GSM2530961	58	0	1	1	0	0	1	1	13	LumA	0	61.7667	2
F2884	GSM2530962	89	0	1	1	1	0	3	1	22	LumB	0	61.9667	2
F2885	GSM2530963	79	0	0		0	0	3		17	Basal	1	14.2667	3
F2886	GSM2530964	85	0	1	1	1	1	3		22	Her2	1	42.2667	3
F2887	GSM2530965	51	1	1	1	0	0	2	1	12	LumB	0	62.1	3
F2888	GSM2530966	61	1	1	1	0	1	3	1	20	LumB	0	61.4667	2
F2889	GSM2530967	69	1	1	1	0	1	2	1	33	LumA	1	32.5	2
F289	GSM2528367	44	1	1	1	1	0	3	1	19	Her2	0	53.3333	1
F2890	GSM2530968	61	1	1	1	0	0	3	1	11	LumB	0	61.4667	2
F2891	GSM2530969	48	1	1	1	0	1	2	1	20	LumA	0	61.0333	2
F2892	GSM2530970	56	1	1	1		1	2	1	27	LumA	0	61.0333	3
F2893	GSM2530971	64	0	1	1	0	0	2	1	10	LumA	0	62.1	3
F2894	GSM2530972	78	0	0		1	0	3		25	Her2	0	60.9667	3
F2895	GSM2530973	59	1	0		1	0	3		22	Her2	0	61.0333	3
F2896	GSM2530974	82	0	1	1	0	0	2	1	16	LumA	0	61.4	2
F2897	GSM2530975	44	0	1	1	0	0	1	1	13	LumA	0	60.7667	1
F2898	GSM2530976	74	0	1	1	0	1	3	1	15	LumB	0	60.9667	3
F2899	GSM2530977	87	0	1	1	0	0	2	1	19	LumA	0	61.2	3
F29	GSM2528107	70	1	0		1	1	3		25	Her2	1	32.4667	3
F290	GSM2528368	48	0	1	1	0		2	1	11	LumB	0	53.2667	3
F2900	GSM2530978	69	0	1	1	0	0	2	1	13	LumA	0	60.6	1
F2901	GSM2530979	95	0	1	1	0	1	2	1	32	LumA	1	26.6333	1
F2902	GSM2530980	78	0	1	1	0	1	2	1	25	LumA	0	61.0667	1
F2903	GSM2530981	69	0	1	1	0	0	2	1	15	LumA	0	60.7333	2
F2904	GSM2530982	35	1	1	1	0	1	2	1	20	LumA	0	61.2333	2
F2905	GSM2530983	57	0	1	1	0	1	2	1	10	LumA	0	60.6	2
F2906	GSM2530984	72	0	1	1	0	0	3		19	Her2	0	60.7	3
F2907	GSM2530985	86	0	1	1	0	0	1	1	24	LumB	0	60.7333	2
F2908	GSM2530986	64	1	1	1	0	1	3		25	LumB	0	60.7	2
F2909	GSM2530987	69	0	1	1	0	0	1	1	13	LumA	0	60.5667	1
F291	GSM2528369	65	0	1	1	0	1	1	1	16	LumA	0	53.2667	3
F2910	GSM2530988	62	0	1	1	0	1	2	1	30	Normal	0	60.0667	1
F2911	GSM2530989	65	0	1	1	0	1	2	1	25	LumA	1	29	3
F2911repl	GSM2531474	65	0	1	1	0	1	2	1	25	LumA	1	29	2
F2912	GSM2530990	75	0	1	1	0	1	2		19	LumB	1	16.3333	2
F2912repl	GSM2531475	75	0	1	1	0	1	2		19	LumA	1	16.3333	3
F2913	GSM2530991	56	1	1	1	0	0	2	1	12	LumA	0	60.1333	2
F2914	GSM2530992	67	0	1	1	0	1	2	1	22	LumA	0	59.6333	1
F2915	GSM2530993	73	1	1	1	1	0	2	1	26	LumA	0	59.5667	2
F2916	GSM2530994	59	0	1	1	0	1	1	1	25	LumA	0	59.3667	1
F2917	GSM2530995	74	0	1	1	0	0	2	1	23	Normal	0	57.9333	2
F2918	GSM2530996	63	1	1	1	1	0	2		15	LumB	0	59.3333	2
F2919	GSM2530997	57	0	1	1	0	1	1	1	12	LumA	0	60.0333	1
F292	GSM2528370	54	0	1	1	0		2	1	25	LumA	0	53.2333	2
F2920	GSM2530998	65	0	1	1	0	0	2	1	14	LumA	0	58.9667	3
F2921	GSM2530999	69	1	0		0	0	3		13	Basal	0	59.3667	3
F2922	GSM2531000	81	0	1	1	0	0	3		25	Her2	1	32.1	3
F2923	GSM2531001	51	1	1	1	1	0	3		22	LumB	0	58.7	1
F2924	GSM2531002	59	1	1	1		0	2	1	28	LumB	0	58.4	2
F2925	GSM2531003	83	0	1	1	0	0	2	1	19	LumA	0	60.1333	3
[truncated: 1,071 more rows]
