# Supplementary material for: A susceptibility gene signature for ERBB2-driven mammary tumour development and metastasis in collaborative cross mice
Source: eBioMedicine. 2024 Jul 26;106:105260. doi: 10.1016/j.ebiom.2024.105260 (PMC11338061; doi:10.1016/j.ebiom.2024.105260)
Supplement: Table S7 [file mmc7.xlsx]

## Sheet: sheet1
Supplementary Table S7 Data for drug response analysis in I-SPY2 (GSE194040) dataset
ISPY2_ID	geo_accession	patient_id	HR_status	HER2_status	MP_score	pCR	TreatmentArm	mTSGSS_Group
ISPY2_627981	GSM5826498	627981	0	0	0	1	Paclitaxel	2
ISPY2_809037	GSM5826703	809037	1	0	0	0	Paclitaxel	3
ISPY2_373672	GSM5826214	373672	0	0	0	0	Paclitaxel	2
ISPY2_615873	GSM5826483	615873	0	0	1	1	Paclitaxel	1
ISPY2_349225	GSM5826192	349225	0	0	1	0	Paclitaxel	1
ISPY2_395076	GSM5826233	395076	0	0	1	1	Paclitaxel	1
ISPY2_327133	GSM5826168	327133	0	0	1	0	Paclitaxel	2
ISPY2_794428	GSM5826683	794428	0	0	0	0	Paclitaxel	2
ISPY2_517446	GSM5826369	517446	1	0	0	0	Paclitaxel	3
ISPY2_495440	GSM5826346	495440	1	0	0	0	Paclitaxel	3
ISPY2_614044	GSM5826481	614044	0	0	0	0	Paclitaxel	2
ISPY2_709559	GSM5826596	709559	1	0	0	0	Paclitaxel	3
ISPY2_367682	GSM5826210	367682	0	0	1	0	Paclitaxel	1
ISPY2_520258	GSM5826374	520258	1	0	1	0	Paclitaxel	3
ISPY2_771813	GSM5826653	771813	0	0	1	0	Paclitaxel	2
ISPY2_181819	GSM5826007	181819	1	0	0	1	Paclitaxel	2
ISPY2_460776	GSM5826305	460776	1	0	0	1	Paclitaxel	3
ISPY2_932200	GSM5826827	932200	1	0	1	0	Paclitaxel	3
ISPY2_197942	GSM5826018	197942	0	0	0	0	Paclitaxel	2
ISPY2_491526	GSM5826337	491526	1	0	0	0	Paclitaxel	3
ISPY2_477816	GSM5826321	477816	1	0	0	0	Paclitaxel	3
ISPY2_803514	GSM5826697	803514	1	0	0	0	Paclitaxel	3
ISPY2_362993	GSM5826207	362993	0	0	0	0	Paclitaxel	1
ISPY2_782334	GSM5826662	782334	1	0	0	0	Paclitaxel	2
ISPY2_885590	GSM5826771	885590	1	0	0	0	Paclitaxel	2
ISPY2_916645	GSM5826807	916645	1	0	0	1	Paclitaxel	2
ISPY2_581648	GSM5826445	581648	0	0	0	0	Paclitaxel	1
ISPY2_357017	GSM5826202	357017	1	0	0	0	Paclitaxel	1
ISPY2_527320	GSM5826380	527320	0	0	0	0	Paclitaxel	1
ISPY2_264678	GSM5826101	264678	1	0	0	0	Paclitaxel	1
ISPY2_198891	GSM5826019	198891	1	0	0	0	Paclitaxel	3
ISPY2_906042	GSM5826798	906042	1	0	0	0	Paclitaxel	3
ISPY2_845663	GSM5826737	845663	1	0	0	0	Paclitaxel	3
ISPY2_255078	GSM5826090	255078	0	0	1	0	Paclitaxel	1
ISPY2_273745	GSM5826108	273745	1	0	0	0	Paclitaxel	3
ISPY2_890414	GSM5826778	890414	0	0	0	1	Paclitaxel	1
ISPY2_942017	GSM5826835	942017	1	0	1	0	Paclitaxel	3
ISPY2_677915	GSM5826560	677915	1	0	1	0	Paclitaxel	2
ISPY2_405717	GSM5826242	405717	0	0	0	0	Paclitaxel	3
ISPY2_489504	GSM5826333	489504	0	0	1	1	Paclitaxel	1
ISPY2_507198	GSM5826357	507198	0	0	1	0	Paclitaxel	1
ISPY2_800710	GSM5826692	800710	0	0	1	0	Paclitaxel	3
ISPY2_698094	GSM5826585	698094	1	0	0	0	Paclitaxel	3
ISPY2_202539	GSM5826026	202539	1	0	0	1	Paclitaxel	1
ISPY2_819622	GSM5826710	819622	1	0	0	0	Paclitaxel	2
ISPY2_318438	GSM5826160	318438	0	0	0	0	Paclitaxel	2
ISPY2_602943	GSM5826469	602943	0	0	1	1	Paclitaxel	2
ISPY2_229144	GSM5826059	229144	1	0	0	0	Paclitaxel	3
ISPY2_749097	GSM5826634	749097	1	0	0	0	Paclitaxel	3
ISPY2_395379	GSM5826235	395379	1	0	0	0	Paclitaxel	3
ISPY2_299364	GSM5826137	299364	0	0	1	0	Paclitaxel	2
ISPY2_775346	GSM5826655	775346	1	0	0	0	Paclitaxel	3
ISPY2_515565	GSM5826366	515565	0	0	1	0	Paclitaxel	2
ISPY2_238790	GSM5826071	238790	0	0	1	0	Paclitaxel	2
ISPY2_151481	GSM5825971	151481	0	0	0	0	Paclitaxel	1
ISPY2_549172	GSM5826401	549172	0	0	0	0	Paclitaxel	2
ISPY2_579881	GSM5826441	579881	1	0	0	0	Paclitaxel	3
ISPY2_282082	GSM5826115	282082	0	0	1	1	Paclitaxel	1
ISPY2_433144	GSM5826281	433144	0	0	0	1	Paclitaxel	1
ISPY2_522140	GSM5826378	522140	1	0	0	0	Paclitaxel	3
ISPY2_172168	GSM5825994	172168	0	0	1	0	Paclitaxel	1
ISPY2_152090	GSM5825973	152090	1	0	1	1	Paclitaxel	1
ISPY2_414844	GSM5826257	414844	1	0	1	0	Paclitaxel	2
ISPY2_139973	GSM5825958	139973	1	0	0	0	Paclitaxel	3
ISPY2_724384	GSM5826607	724384	1	0	0	0	Paclitaxel	3
ISPY2_679787	GSM5826561	679787	0	0	1	0	Paclitaxel	1
ISPY2_843554	GSM5826734	843554	0	0	1	0	Paclitaxel	1
ISPY2_532183	GSM5826387	532183	0	0	1	0	Paclitaxel	2
ISPY2_580541	GSM5826442	580541	1	0	0	0	Paclitaxel	3
ISPY2_929391	GSM5826822	929391	0	0	1	0	Paclitaxel	1
ISPY2_913527	GSM5826804	913527	0	0	1	0	Paclitaxel	1
ISPY2_259899	GSM5826096	259899	0	0	1	0	Paclitaxel	3
ISPY2_866660	GSM5826757	866660	1	0	0	0	Paclitaxel	3
ISPY2_741535	GSM5826627	741535	1	0	0	0	Paclitaxel	3
ISPY2_504838	GSM5826355	504838	0	0	0	0	Paclitaxel	1
ISPY2_748611	GSM5826633	748611	1	0	1	1	Paclitaxel	1
ISPY2_689076	GSM5826574	689076	1	0	0	0	Paclitaxel	1
ISPY2_587604	GSM5826450	587604	0	0	1	0	Paclitaxel	1
ISPY2_607843	GSM5826475	607843	1	0	0	0	Paclitaxel	3
ISPY2_689452	GSM5826576	689452	0	0	1	0	Paclitaxel	1
ISPY2_293142	GSM5826130	293142	1	0	0	0	Paclitaxel	3
ISPY2_706639	GSM5826593	706639	0	0	1	0	Paclitaxel	3
ISPY2_409288	GSM5826246	409288	0	0	1	0	Paclitaxel	1
ISPY2_783427	GSM5826663	783427	1	0	1	1	Paclitaxel	1
ISPY2_418593	GSM5826263	418593	1	0	0	0	Paclitaxel	2
ISPY2_879224	GSM5826764	879224	0	0	0	0	Paclitaxel	2
ISPY2_752469	GSM5826636	752469	0	0	1	0	Paclitaxel	1
ISPY2_116603	GSM5825926	116603	0	0	1	0	Paclitaxel	3
ISPY2_820348	GSM5826711	820348	1	0	1	0	Paclitaxel	2
ISPY2_938719	GSM5826831	938719	1	0	1	0	Paclitaxel	3
ISPY2_219545	GSM5826044	219545	0	0	1	0	Paclitaxel	2
ISPY2_653927	GSM5826534	653927	0	0	1	1	Paclitaxel	1
ISPY2_294739	GSM5826133	294739	1	0	1	0	Paclitaxel	2
ISPY2_706169	GSM5826591	706169	0	0	1	0	Paclitaxel	2
ISPY2_355942	GSM5826198	355942	1	0	0	0	Paclitaxel	3
ISPY2_104268	GSM5825905	104268	0	0	1	0	Paclitaxel	3
ISPY2_896621	GSM5826786	896621	1	0	0	0	Paclitaxel	1
ISPY2_136536	GSM5825953	136536	0	0	1	1	Paclitaxel	3
ISPY2_987914	GSM5826876	987914	0	0	1	0	Paclitaxel	2
ISPY2_688955	GSM5826573	688955	1	0	1	0	Paclitaxel	2
ISPY2_328160	GSM5826171	328160	1	0	0	0	Paclitaxel	2
ISPY2_462582	GSM5826309	462582	1	0	0	0	Paclitaxel	2
ISPY2_103939	GSM5825904	103939	1	0	0	0	Paclitaxel	1
ISPY2_631337	GSM5826508	631337	1	0	0	0	Paclitaxel	3
ISPY2_899692	GSM5826791	899692	0	0	1	1	Paclitaxel	1
ISPY2_963303	GSM5826859	963303	1	0	0	0	Paclitaxel	3
ISPY2_363669	GSM5826208	363669	1	0	0	0	Paclitaxel	3
ISPY2_654021	GSM5826535	654021	1	0	0	0	Paclitaxel	3
ISPY2_320538	GSM5826163	320538	0	0	1	0	Paclitaxel	2
ISPY2_901705	GSM5826793	901705	1	0	0	0	Paclitaxel	3
ISPY2_712785	GSM5826599	712785	0	0	1	0	Paclitaxel	2
ISPY2_734997	GSM5826623	734997	1	0	1	0	Paclitaxel	3
ISPY2_252748	GSM5826086	252748	0	0	1	1	Paclitaxel	1
ISPY2_493519	GSM5826341	493519	1	0	0	0	Paclitaxel	3
ISPY2_834418	GSM5826726	834418	1	0	0	0	Paclitaxel	3
ISPY2_233191	GSM5826063	233191	0	0	1	0	Paclitaxel	2
ISPY2_885871	GSM5826772	885871	0	0	1	0	Paclitaxel	2
ISPY2_408692	GSM5826245	408692	0	0	1	1	Paclitaxel	2
ISPY2_726940	GSM5826611	726940	0	0	0	0	Paclitaxel	2
ISPY2_517870	GSM5826370	517870	0	0	1	0	Paclitaxel	3
ISPY2_752372	GSM5826635	752372	1	0	0	0	Paclitaxel	3
ISPY2_808714	GSM5826702	808714	0	0	1	0	Paclitaxel	1
ISPY2_421917	GSM5826267	421917	0	0	1	0	Paclitaxel	2
ISPY2_970839	GSM5826863	970839	1	0	1	0	Paclitaxel	3
ISPY2_796558	GSM5826685	796558	0	0	0	0	Paclitaxel	2
ISPY2_711476	GSM5826597	711476	1	0	0	1	Paclitaxel	3
ISPY2_241998	GSM5826078	241998	1	0	0	0	Paclitaxel	2
ISPY2_847272	GSM5826740	847272	0	0	1	0	Paclitaxel	2
ISPY2_767934	GSM5826648	767934	0	0	1	1	Paclitaxel	1
ISPY2_550157	GSM5826402	550157	0	0	1	1	Paclitaxel	2
ISPY2_300724	GSM5826140	300724	1	0	0	0	Paclitaxel	1
ISPY2_674897	GSM5826555	674897	0	0	1	0	Paclitaxel	2
ISPY2_901807	GSM5826794	901807	0	0	0	0	Paclitaxel	1
ISPY2_313243	GSM5826152	313243	1	0	1	1	Paclitaxel	1
ISPY2_342996	GSM5826184	342996	1	0	0	0	Paclitaxel	2
ISPY2_455828	GSM5826299	455828	1	0	0	1	Paclitaxel	1
ISPY2_240432	GSM5826075	240432	1	0	0	0	Paclitaxel	3
ISPY2_941926	GSM5826834	941926	1	0	0	0	Paclitaxel	3
ISPY2_559263	GSM5826412	559263	0	0	1	0	Paclitaxel	2
ISPY2_159284	GSM5825982	159284	0	0	0	0	Paclitaxel	1
ISPY2_581180	GSM5826444	581180	0	0	1	0	Paclitaxel	1
ISPY2_255577	GSM5826093	255577	0	0	1	0	Paclitaxel	1
ISPY2_213328	GSM5826038	213328	0	0	1	1	Paclitaxel	2
ISPY2_436371	GSM5826284	436371	1	0	1	0	Paclitaxel	1
ISPY2_311455	GSM5826151	311455	1	0	0	0	Paclitaxel	3
ISPY2_257735	GSM5826094	257735	0	0	1	0	Paclitaxel	1
ISPY2_122579	GSM5825934	122579	1	0	0	0	Paclitaxel	3
ISPY2_247641	GSM5826083	247641	0	0	1	0	Paclitaxel	1
ISPY2_703401	GSM5826588	703401	1	0	0	0	Paclitaxel	3
ISPY2_484894	GSM5826330	484894	1	0	0	0	Paclitaxel	2
ISPY2_356399	GSM5826199	356399	1	0	1	0	Paclitaxel	1
ISPY2_658541	GSM5826541	658541	1	0	1	0	Paclitaxel	1
ISPY2_935460	GSM5826830	935460	0	0	1	0	Paclitaxel	2
ISPY2_181442	GSM5826006	181442	0	0	1	0	Paclitaxel	3
ISPY2_478055	GSM5826323	478055	1	0	0	0	Paclitaxel	3
ISPY2_369040	GSM5826211	369040	1	0	0	0	Paclitaxel	3
ISPY2_899381	GSM5826790	899381	1	0	1	1	Paclitaxel	3
ISPY2_218249	GSM5826042	218249	1	0	0	0	Paclitaxel	1
ISPY2_423979	GSM5826272	423979	1	0	0	0	Paclitaxel	3
ISPY2_934906	GSM5826829	934906	0	0	1	0	Paclitaxel	2
ISPY2_502486	GSM5826353	502486	0	0	1	0	Paclitaxel	1
ISPY2_142688	GSM5825960	142688	0	0	1	0	Paclitaxel	2
ISPY2_353318	GSM5826196	353318	0	0	1	0	Paclitaxel	1
ISPY2_636424	GSM5826512	636424	0	0	1	0	Paclitaxel	1
ISPY2_421829	GSM5826266	421829	0	0	1	0	Paclitaxel	1
ISPY2_655795	GSM5826540	655795	1	0	1	1	Paclitaxel	2
ISPY2_424541	GSM5826273	424541	1	0	0	0	Paclitaxel	3
ISPY2_841336	GSM5826733	841336	1	0	0	0	Paclitaxel	2
ISPY2_128675	GSM5825943	128675	1	0	1	1	Paclitaxel	1
ISPY2_922872	GSM5826812	922872	1	0	0	0	Paclitaxel	3
ISPY2_735673	GSM5826624	735673	1	0	0	0	Paclitaxel	3
ISPY2_783771	GSM5826666	783771	1	0	1	0	Paclitaxel	3
ISPY2_616994	GSM5826484	616994	1	0	1	0	Paclitaxel	1
ISPY2_458196	GSM5826302	458196	1	0	0	0	Paclitaxel	3
ISPY2_299840	GSM5826138	299840	0	0	1	0	Paclitaxel	1
ISPY2_644186	GSM5826523	644186	1	0	0	0	Paclitaxel	3
ISPY2_962664	GSM5826857	962664	0	0	1	1	Paclitaxel	2
ISPY2_950131	GSM5826843	950131	1	0	0	1	Paclitaxel	3
ISPY2_492612	GSM5826339	492612	0	0	1	0	Paclitaxel	2
ISPY2_756412	GSM5826639	756412	1	0	0	0	Paclitaxel+ABT888+Carboplatin	2
ISPY2_451816	GSM5826295	451816	1	0	0	0	Paclitaxel+ABT888+Carboplatin	3
ISPY2_139137	GSM5825956	139137	1	0	0	0	Paclitaxel+ABT888+Carboplatin	1
ISPY2_155171	GSM5825978	155171	1	0	0	0	Paclitaxel+ABT888+Carboplatin	3
ISPY2_605713	GSM5826473	605713	1	0	0	0	Paclitaxel+ABT888+Carboplatin	3
ISPY2_208265	GSM5826031	208265	0	0	0	1	Paclitaxel+ABT888+Carboplatin	2
ISPY2_331192	GSM5826175	331192	1	0	1	1	Paclitaxel+ABT888+Carboplatin	1
ISPY2_802778	GSM5826696	802778	1	0	0	0	Paclitaxel+ABT888+Carboplatin	3
ISPY2_708387	GSM5826595	708387	0	0	1	1	Paclitaxel+ABT888+Carboplatin	1
ISPY2_229824	GSM5826061	229824	1	0	0	0	Paclitaxel+ABT888+Carboplatin	1
ISPY2_587388	GSM5826449	587388	1	0	0	0	Paclitaxel+ABT888+Carboplatin	3
ISPY2_972307	GSM5826865	972307	1	0	0	0	Paclitaxel+ABT888+Carboplatin	3
ISPY2_540539	GSM5826395	540539	0	0	1	1	Paclitaxel+ABT888+Carboplatin	3
ISPY2_284355	GSM5826119	284355	0	0	1	0	Paclitaxel+ABT888+Carboplatin	1
ISPY2_894491	GSM5826783	894491	1	0	1	0	Paclitaxel+ABT888+Carboplatin	3
ISPY2_714205	GSM5826601	714205	0	0	1	1	Paclitaxel+ABT888+Carboplatin	1
ISPY2_604380	GSM5826472	604380	0	0	1	1	Paclitaxel+ABT888+Carboplatin	1
ISPY2_997702	GSM5826885	997702	0	0	1	1	Paclitaxel+ABT888+Carboplatin	2
ISPY2_348009	GSM5826191	348009	0	0	1	0	Paclitaxel+ABT888+Carboplatin	1
ISPY2_160120	GSM5825984	160120	1	0	0	0	Paclitaxel+ABT888+Carboplatin	1
ISPY2_125385	GSM5825938	125385	1	0	0	0	Paclitaxel+ABT888+Carboplatin	3
ISPY2_564234	GSM5826415	564234	0	0	1	1	Paclitaxel+ABT888+Carboplatin	1
ISPY2_957408	GSM5826849	957408	1	0	0	0	Paclitaxel+ABT888+Carboplatin	2
ISPY2_833536	GSM5826725	833536	0	0	0	1	Paclitaxel+ABT888+Carboplatin	1
ISPY2_267306	GSM5826104	267306	0	0	1	1	Paclitaxel+ABT888+Carboplatin	3
ISPY2_129837	GSM5825944	129837	0	0	1	0	Paclitaxel+ABT888+Carboplatin	2
ISPY2_157463	GSM5825981	157463	1	0	0	0	Paclitaxel+ABT888+Carboplatin	3
ISPY2_790722	GSM5826675	790722	0	0	1	0	Paclitaxel+ABT888+Carboplatin	1
ISPY2_697871	GSM5826584	697871	0	0	1	1	Paclitaxel+ABT888+Carboplatin	1
ISPY2_781335	GSM5826660	781335	0	0	0	0	Paclitaxel+ABT888+Carboplatin	3
ISPY2_783578	GSM5826664	783578	0	0	1	1	Paclitaxel+ABT888+Carboplatin	1
ISPY2_910706	GSM5826801	910706	0	0	1	1	Paclitaxel+ABT888+Carboplatin	1
ISPY2_944419	GSM5826838	944419	1	0	0	0	Paclitaxel+ABT888+Carboplatin	2
ISPY2_374121	GSM5826216	374121	0	0	1	0	Paclitaxel+ABT888+Carboplatin	3
ISPY2_676048	GSM5826556	676048	0	0	0	0	Paclitaxel+ABT888+Carboplatin	2
ISPY2_553141	GSM5826408	553141	1	0	1	1	Paclitaxel+ABT888+Carboplatin	1
ISPY2_427321	GSM5826276	427321	1	0	0	1	Paclitaxel+ABT888+Carboplatin	1
ISPY2_345574	GSM5826188	345574	0	0	1	1	Paclitaxel+ABT888+Carboplatin	1
ISPY2_575372	GSM5826438	575372	0	0	1	1	Paclitaxel+ABT888+Carboplatin	1
ISPY2_922433	GSM5826811	922433	0	0	1	1	Paclitaxel+ABT888+Carboplatin	2
ISPY2_411684	GSM5826249	411684	0	0	1	0	Paclitaxel+ABT888+Carboplatin	1
ISPY2_190224	GSM5826013	190224	1	0	0	0	Paclitaxel+ABT888+Carboplatin	3
ISPY2_461824	GSM5826307	461824	0	0	0	0	Paclitaxel+ABT888+Carboplatin	1
ISPY2_479417	GSM5826326	479417	0	0	1	1	Paclitaxel+ABT888+Carboplatin	1
ISPY2_988443	GSM5826878	988443	1	0	0	0	Paclitaxel+ABT888+Carboplatin	3
ISPY2_192548	GSM5826014	192548	1	0	1	0	Paclitaxel+ABT888+Carboplatin	3
ISPY2_233832	GSM5826064	233832	0	0	1	0	Paclitaxel+ABT888+Carboplatin	3
ISPY2_994987	GSM5826883	994987	1	0	0	0	Paclitaxel+ABT888+Carboplatin	3
ISPY2_360937	GSM5826204	360937	1	0	0	0	Paclitaxel+ABT888+Carboplatin	3
ISPY2_640463	GSM5826518	640463	1	0	1	1	Paclitaxel+ABT888+Carboplatin	1
ISPY2_291515	GSM5826129	291515	0	0	1	0	Paclitaxel+ABT888+Carboplatin	3
ISPY2_340186	GSM5826180	340186	0	0	0	0	Paclitaxel+ABT888+Carboplatin	1
ISPY2_259206	GSM5826095	259206	0	0	1	0	Paclitaxel+ABT888+Carboplatin	1
ISPY2_904269	GSM5826796	904269	0	0	1	1	Paclitaxel+ABT888+Carboplatin	2
ISPY2_934459	GSM5826828	934459	0	0	0	0	Paclitaxel+ABT888+Carboplatin	3
ISPY2_435313	GSM5826283	435313	0	0	1	0	Paclitaxel+ABT888+Carboplatin	2
ISPY2_306127	GSM5826146	306127	1	0	0	0	Paclitaxel+ABT888+Carboplatin	2
ISPY2_129973	GSM5825945	129973	0	0	1	1	Paclitaxel+ABT888+Carboplatin	1
ISPY2_959366	GSM5826850	959366	0	0	1	1	Paclitaxel+ABT888+Carboplatin	1
ISPY2_572731	GSM5826431	572731	1	0	1	1	Paclitaxel+ABT888+Carboplatin	3
ISPY2_663467	GSM5826547	663467	1	0	1	0	Paclitaxel+ABT888+Carboplatin	3
ISPY2_188511	GSM5826011	188511	1	0	0	0	Paclitaxel+ABT888+Carboplatin	3
ISPY2_111674	GSM5825919	111674	0	0	0	1	Paclitaxel+ABT888+Carboplatin	2
ISPY2_728714	GSM5826617	728714	1	0	0	0	Paclitaxel+ABT888+Carboplatin	3
ISPY2_592535	GSM5826458	592535	1	0	0	0	Paclitaxel+ABT888+Carboplatin	1
ISPY2_262131	GSM5826098	262131	0	0	1	0	Paclitaxel+ABT888+Carboplatin	2
ISPY2_630758	GSM5826506	630758	0	0	1	0	Paclitaxel+ABT888+Carboplatin	2
ISPY2_746731	GSM5826631	746731	0	0	1	1	Paclitaxel+ABT888+Carboplatin	3
ISPY2_883696	GSM5826767	883696	1	0	1	0	Paclitaxel+ABT888+Carboplatin	2
ISPY2_380769	GSM5826225	380769	0	0	1	1	Paclitaxel+ABT888+Carboplatin	1
ISPY2_598798	GSM5826464	598798	1	0	1	0	Paclitaxel+ABT888+Carboplatin	3
ISPY2_685753	GSM5826568	685753	1	0	0	0	Paclitaxel+AMG386	2
ISPY2_607047	GSM5826474	607047	1	0	0	1	Paclitaxel+AMG386	2
ISPY2_373346	GSM5826213	373346	1	0	0	0	Paclitaxel+AMG386	3
ISPY2_637752	GSM5826515	637752	0	0	1	1	Paclitaxel+AMG386	1
ISPY2_613188	GSM5826479	613188	0	0	0	0	Paclitaxel+AMG386	2
ISPY2_766301	GSM5826645	766301	1	0	0	0	Paclitaxel+AMG386	2
ISPY2_930853	GSM5826825	930853	1	0	0	1	Paclitaxel+AMG386	2
ISPY2_489973	GSM5826334	489973	0	0	1	0	Paclitaxel+AMG386	3
ISPY2_635862	GSM5826511	635862	0	0	1	0	Paclitaxel+AMG386	1
ISPY2_924812	GSM5826815	924812	0	0	0	0	Paclitaxel+AMG386	1
ISPY2_655703	GSM5826539	655703	1	0	0	0	Paclitaxel+AMG386	2
ISPY2_646233	GSM5826525	646233	1	0	0	0	Paclitaxel+AMG386	2
ISPY2_568331	GSM5826420	568331	0	0	0	0	Paclitaxel+AMG386	2
ISPY2_789497	GSM5826672	789497	1	0	0	0	Paclitaxel+AMG386	2
ISPY2_840501	GSM5826732	840501	0	0	0	1	Paclitaxel+AMG386	1
ISPY2_974618	GSM5826868	974618	0	0	0	1	Paclitaxel+AMG386	1
ISPY2_111038	GSM5825916	111038	0	0	1	0	Paclitaxel+AMG386	2
ISPY2_597253	GSM5826461	597253	1	0	0	0	Paclitaxel+AMG386	2
ISPY2_632408	GSM5826509	632408	1	0	1	0	Paclitaxel+AMG386	2
ISPY2_496205	GSM5826347	496205	1	0	0	1	Paclitaxel+AMG386	1
ISPY2_531672	GSM5826385	531672	1	0	0	0	Paclitaxel+AMG386	3
ISPY2_894128	GSM5826782	894128	0	0	1	1	Paclitaxel+AMG386	2
ISPY2_836114	GSM5826729	836114	1	0	1	0	Paclitaxel+AMG386	2
ISPY2_728182	GSM5826615	728182	1	0	0	0	Paclitaxel+AMG386	3
ISPY2_962472	GSM5826856	962472	1	0	0	0	Paclitaxel+AMG386	3
ISPY2_515141	GSM5826363	515141	0	0	0	1	Paclitaxel+AMG386	1
ISPY2_180027	GSM5826004	180027	0	0	1	1	Paclitaxel+AMG386	1
ISPY2_222135	GSM5826050	222135	1	0	0	0	Paclitaxel+AMG386	3
ISPY2_386664	GSM5826230	386664	1	0	0	0	Paclitaxel+AMG386	3
ISPY2_650589	GSM5826528	650589	0	0	0	0	Paclitaxel+AMG386	3
ISPY2_600536	GSM5826466	600536	0	0	1	0	Paclitaxel+AMG386	3
ISPY2_378401	GSM5826222	378401	0	0	0	1	Paclitaxel+AMG386	2
ISPY2_174903	GSM5825997	174903	1	0	0	0	Paclitaxel+AMG386	3
ISPY2_889225	GSM5826775	889225	1	0	0	0	Paclitaxel+AMG386	3
ISPY2_451482	GSM5826294	451482	1	0	0	0	Paclitaxel+AMG386	3
ISPY2_234723	GSM5826067	234723	0	0	1	0	Paclitaxel+AMG386	1
ISPY2_765671	GSM5826643	765671	0	0	0	1	Paclitaxel+AMG386	1
ISPY2_641977	GSM5826522	641977	1	0	0	0	Paclitaxel+AMG386	3
ISPY2_326433	GSM5826167	326433	0	0	1	1	Paclitaxel+AMG386	2
ISPY2_622315	GSM5826490	622315	0	0	1	0	Paclitaxel+AMG386	1
ISPY2_845783	GSM5826738	845783	1	0	1	1	Paclitaxel+AMG386	2
ISPY2_949444	GSM5826842	949444	0	0	1	0	Paclitaxel+AMG386	2
ISPY2_378885	GSM5826223	378885	1	0	0	0	Paclitaxel+AMG386	3
ISPY2_131595	GSM5825948	131595	1	0	0	0	Paclitaxel+AMG386	3
ISPY2_689480	GSM5826577	689480	1	0	0	0	Paclitaxel+AMG386	3
ISPY2_306401	GSM5826147	306401	1	0	1	1	Paclitaxel+AMG386	1
ISPY2_571995	GSM5826427	571995	0	0	1	0	Paclitaxel+AMG386	3
ISPY2_848003	GSM5826742	848003	0	0	1	0	Paclitaxel+AMG386	3
ISPY2_105513	GSM5825908	105513	1	0	1	1	Paclitaxel+AMG386	1
ISPY2_963604	GSM5826860	963604	1	0	0	0	Paclitaxel+AMG386	3
ISPY2_860901	GSM5826752	860901	0	0	1	1	Paclitaxel+AMG386	1
ISPY2_621179	GSM5826488	621179	1	0	0	0	Paclitaxel+AMG386	3
ISPY2_568953	GSM5826421	568953	1	0	0	0	Paclitaxel+AMG386	3
ISPY2_521860	GSM5826377	521860	0	0	1	0	Paclitaxel+AMG386	2
ISPY2_618240	GSM5826485	618240	0	0	1	0	Paclitaxel+AMG386	2
ISPY2_199960	GSM5826021	199960	0	0	1	0	Paclitaxel+AMG386	1
ISPY2_590299	GSM5826454	590299	0	0	1	0	Paclitaxel+AMG386	2
ISPY2_882553	GSM5826766	882553	1	0	0	0	Paclitaxel+AMG386	3
ISPY2_851223	GSM5826746	851223	1	0	1	0	Paclitaxel+AMG386	3
ISPY2_971492	GSM5826864	971492	1	0	1	0	Paclitaxel+AMG386	2
ISPY2_254060	GSM5826088	254060	0	0	1	1	Paclitaxel+AMG386	1
ISPY2_275626	GSM5826110	275626	0	0	1	1	Paclitaxel+AMG386	2
ISPY2_237158	GSM5826070	237158	1	0	1	1	Paclitaxel+AMG386	3
ISPY2_661730	GSM5826544	661730	0	0	1	1	Paclitaxel+AMG386	3
ISPY2_156163	GSM5825979	156163	1	0	0	0	Paclitaxel+AMG386	3
ISPY2_399478	GSM5826238	399478	0	0	1	1	Paclitaxel+AMG386	2
ISPY2_683896	GSM5826566	683896	1	0	0	0	Paclitaxel+AMG386	3
ISPY2_201831	GSM5826023	201831	0	0	1	1	Paclitaxel+AMG386	2
ISPY2_109874	GSM5825913	109874	0	0	1	1	Paclitaxel+AMG386	1
ISPY2_965265	GSM5826861	965265	0	0	1	0	Paclitaxel+AMG386	2
ISPY2_992609	GSM5826882	992609	0	0	1	1	Paclitaxel+AMG386	1
ISPY2_318293	GSM5826158	318293	1	0	0	0	Paclitaxel+AMG386	1
ISPY2_111344	GSM5825917	111344	1	0	1	0	Paclitaxel+AMG386	2
ISPY2_768214	GSM5826649	768214	0	0	1	0	Paclitaxel+AMG386	1
ISPY2_118307	GSM5825929	118307	0	0	1	0	Paclitaxel+AMG386	3
ISPY2_179568	GSM5826003	179568	1	0	1	0	Paclitaxel+AMG386	1
ISPY2_335536	GSM5826179	335536	1	0	0	0	Paclitaxel+AMG386	2
ISPY2_301968	GSM5826143	301968	1	0	1	0	Paclitaxel+AMG386	2
ISPY2_690089	GSM5826578	690089	0	0	0	0	Paclitaxel+AMG386	2
ISPY2_923968	GSM5826813	923968	1	0	0	1	Paclitaxel+AMG386	3
ISPY2_552549	GSM5826406	552549	1	0	0	0	Paclitaxel+AMG386	3
ISPY2_196064	GSM5826017	196064	1	0	1	1	Paclitaxel+AMG386	2
ISPY2_829491	GSM5826719	829491	0	0	0	0	Paclitaxel+AMG386	3
ISPY2_174904	GSM5825998	174904	1	0	0	0	Paclitaxel+AMG386	3
ISPY2_695521	GSM5826582	695521	1	0	0	0	Paclitaxel+AMG386	3
ISPY2_329076	GSM5826172	329076	1	0	0	0	Paclitaxel+AMG386	3
ISPY2_146987	GSM5825965	146987	1	0	1	0	Paclitaxel+AMG386	3
ISPY2_655128	GSM5826538	655128	1	0	0	0	Paclitaxel+AMG386	2
ISPY2_653325	GSM5826533	653325	1	0	0	0	Paclitaxel+AMG386	3
ISPY2_974181	GSM5826867	974181	0	0	1	1	Paclitaxel+AMG386	2
ISPY2_987995	GSM5826877	987995	1	0	0	0	Paclitaxel+AMG386	3
ISPY2_688291	GSM5826572	688291	1	0	0	0	Paclitaxel+AMG386	3
ISPY2_530095	GSM5826384	530095	1	0	0	0	Paclitaxel+AMG386	3
ISPY2_677910	GSM5826559	677910	0	0	1	0	Paclitaxel+AMG386	1
ISPY2_266509	GSM5826102	266509	0	0	0	1	Paclitaxel+AMG386	2
ISPY2_943633	GSM5826836	943633	0	0	1	0	Paclitaxel+AMG386	1
ISPY2_771151	GSM5826651	771151	0	0	1	1	Paclitaxel+AMG386	1
ISPY2_169918	GSM5825993	169918	1	0	0	0	Paclitaxel+AMG386	3
ISPY2_792181	GSM5826678	792181	0	0	1	1	Paclitaxel+AMG386	2
ISPY2_597907	GSM5826463	597907	1	0	0	0	Paclitaxel+AMG386	2
ISPY2_823618	GSM5826713	823618	1	0	0	0	Paclitaxel+AMG386	2
ISPY2_383456	GSM5826228	383456	1	0	0	1	Paclitaxel+AMG386	1
ISPY2_736721	GSM5826625	736721	1	0	1	0	Paclitaxel+AMG386	2
ISPY2_283070	GSM5826118	283070	0	0	1	0	Paclitaxel+AMG386	3
ISPY2_787415	GSM5826670	787415	0	0	1	0	Paclitaxel+AMG386	3
ISPY2_652480	GSM5826532	652480	0	0	1	0	Paclitaxel+AMG386	2
ISPY2_199115	GSM5826020	199115	1	0	0	0	Paclitaxel+AMG386	3
ISPY2_928815	GSM5826821	928815	0	0	1	0	Paclitaxel+AMG386	1
ISPY2_411008	GSM5826248	411008	0	0	1	0	Paclitaxel+AMG386	2
ISPY2_349330	GSM5826193	349330	0	0	1	1	Paclitaxel+AMG386	2
ISPY2_240957	GSM5826076	240957	1	0	0	0	Paclitaxel+AMG386	3
ISPY2_223030	GSM5826051	223030	1	0	0	0	Paclitaxel+AMG386	2
ISPY2_586207	GSM5826448	586207	0	0	1	1	Paclitaxel+AMG386	1
ISPY2_924071	GSM5826814	924071	1	0	0	0	Paclitaxel+AMG386	3
ISPY2_228192	GSM5826057	228192	0	0	0	0	Paclitaxel+AMG386	2
ISPY2_498985	GSM5826350	498985	1	1	0	0	Paclitaxel+AMG386+Trastuzumab	3
ISPY2_215932	GSM5826041	215932	0	1	1	0	Paclitaxel+AMG386+Trastuzumab	1
ISPY2_227055	GSM5826054	227055	1	1	1	0	Paclitaxel+AMG386+Trastuzumab	2
ISPY2_685795	GSM5826569	685795	1	1	0	0	Paclitaxel+AMG386+Trastuzumab	1
ISPY2_290413	GSM5826128	290413	1	1	0	0	Paclitaxel+AMG386+Trastuzumab	1
ISPY2_157270	GSM5825980	157270	1	1	0	0	Paclitaxel+AMG386+Trastuzumab	3
ISPY2_301665	GSM5826142	301665	1	1	0	0	Paclitaxel+AMG386+Trastuzumab	3
ISPY2_202535	GSM5826025	202535	1	1	0	0	Paclitaxel+AMG386+Trastuzumab	1
ISPY2_555214	GSM5826410	555214	0	1	1	1	Paclitaxel+AMG386+Trastuzumab	2
ISPY2_728287	GSM5826616	728287	1	1	0	1	Paclitaxel+AMG386+Trastuzumab	3
ISPY2_275034	GSM5826109	275034	1	1	1	1	Paclitaxel+AMG386+Trastuzumab	1
ISPY2_356684	GSM5826201	356684	1	1	1	0	Paclitaxel+AMG386+Trastuzumab	3
ISPY2_284443	GSM5826120	284443	1	1	0	0	Paclitaxel+AMG386+Trastuzumab	3
ISPY2_516763	GSM5826367	516763	0	1	1	1	Paclitaxel+AMG386+Trastuzumab	1
ISPY2_570966	GSM5826425	570966	1	1	1	0	Paclitaxel+AMG386+Trastuzumab	1
ISPY2_788149	GSM5826671	788149	1	1	0	1	Paclitaxel+AMG386+Trastuzumab	2
ISPY2_528833	GSM5826383	528833	1	1	0	1	Paclitaxel+AMG386+Trastuzumab	3
ISPY2_805136	GSM5826701	805136	0	1	1	0	Paclitaxel+AMG386+Trastuzumab	1
ISPY2_962153	GSM5826855	962153	1	1	1	0	Paclitaxel+AMG386+Trastuzumab	1
ISPY2_539876	GSM5826393	539876	1	0	0	0	Paclitaxel+Ganetespib	2
ISPY2_641697	GSM5826521	641697	1	0	1	0	Paclitaxel+Ganetespib	2
ISPY2_401215	GSM5826239	401215	1	0	0	0	Paclitaxel+Ganetespib	3
ISPY2_213672	GSM5826039	213672	1	0	0	0	Paclitaxel+Ganetespib	2
ISPY2_893874	GSM5826781	893874	0	0	1	1	Paclitaxel+Ganetespib	2
ISPY2_269899	GSM5826106	269899	1	0	0	1	Paclitaxel+Ganetespib	1
ISPY2_712917	GSM5826600	712917	0	0	1	1	Paclitaxel+Ganetespib	2
ISPY2_150547	GSM5825969	150547	1	0	1	0	Paclitaxel+Ganetespib	1
ISPY2_924895	GSM5826817	924895	1	0	0	0	Paclitaxel+Ganetespib	2
ISPY2_439489	GSM5826287	439489	1	0	0	0	Paclitaxel+Ganetespib	2
ISPY2_824512	GSM5826716	824512	1	0	0	0	Paclitaxel+Ganetespib	2
ISPY2_631299	GSM5826507	631299	0	0	1	0	Paclitaxel+Ganetespib	1
ISPY2_109623	GSM5825912	109623	1	0	0	0	Paclitaxel+Ganetespib	3
ISPY2_111646	GSM5825918	111646	1	0	0	0	Paclitaxel+Ganetespib	3
ISPY2_515284	GSM5826365	515284	0	0	1	0	Paclitaxel+Ganetespib	1
ISPY2_196024	GSM5826016	196024	0	0	1	0	Paclitaxel+Ganetespib	3
ISPY2_221375	GSM5826048	221375	1	0	0	0	Paclitaxel+Ganetespib	3
ISPY2_916586	GSM5826806	916586	1	0	0	0	Paclitaxel+Ganetespib	3
ISPY2_786480	GSM5826668	786480	1	0	1	0	Paclitaxel+Ganetespib	3
ISPY2_452703	GSM5826296	452703	1	0	1	0	Paclitaxel+Ganetespib	1
ISPY2_884266	GSM5826770	884266	1	0	0	0	Paclitaxel+Ganetespib	3
ISPY2_498024	GSM5826349	498024	0	0	1	0	Paclitaxel+Ganetespib	1
ISPY2_279902	GSM5826113	279902	1	0	0	1	Paclitaxel+Ganetespib	2
ISPY2_240035	GSM5826074	240035	1	0	1	0	Paclitaxel+Ganetespib	3
ISPY2_613961	GSM5826480	613961	0	0	1	1	Paclitaxel+Ganetespib	1
ISPY2_342142	GSM5826182	342142	0	0	1	1	Paclitaxel+Ganetespib	3
ISPY2_554577	GSM5826409	554577	1	0	0	0	Paclitaxel+Ganetespib	1
ISPY2_986734	GSM5826874	986734	1	0	0	0	Paclitaxel+Ganetespib	2
ISPY2_988665	GSM5826879	988665	1	0	0	0	Paclitaxel+Ganetespib	2
ISPY2_623569	GSM5826493	623569	0	0	1	1	Paclitaxel+Ganetespib	2
ISPY2_493775	GSM5826342	493775	0	0	1	1	Paclitaxel+Ganetespib	2
ISPY2_355292	GSM5826197	355292	1	0	1	0	Paclitaxel+Ganetespib	3
ISPY2_571276	GSM5826426	571276	0	0	1	0	Paclitaxel+Ganetespib	1
ISPY2_528479	GSM5826382	528479	0	0	0	0	Paclitaxel+Ganetespib	2
ISPY2_102011	GSM5825901	102011	1	0	1	1	Paclitaxel+Ganetespib	1
ISPY2_689188	GSM5826575	689188	1	0	1	1	Paclitaxel+Ganetespib	1
ISPY2_164468	GSM5825986	164468	0	0	1	0	Paclitaxel+Ganetespib	1
ISPY2_830486	GSM5826720	830486	0	0	1	0	Paclitaxel+Ganetespib	1
ISPY2_510543	GSM5826360	510543	1	0	1	0	Paclitaxel+Ganetespib	2
ISPY2_690410	GSM5826579	690410	1	0	0	0	Paclitaxel+Ganetespib	2
ISPY2_550421	GSM5826403	550421	0	0	1	0	Paclitaxel+Ganetespib	3
ISPY2_119928	GSM5825930	119928	0	0	1	0	Paclitaxel+Ganetespib	1
ISPY2_518576	GSM5826372	518576	0	0	0	1	Paclitaxel+Ganetespib	1
ISPY2_943879	GSM5826837	943879	0	0	1	1	Paclitaxel+Ganetespib	1
ISPY2_567201	GSM5826418	567201	0	0	1	1	Paclitaxel+Ganetespib	1
ISPY2_411806	GSM5826250	411806	1	0	0	0	Paclitaxel+Ganetespib	3
ISPY2_810965	GSM5826705	810965	0	0	1	1	Paclitaxel+Ganetespib	3
ISPY2_208303	GSM5826032	208303	0	0	1	1	Paclitaxel+Ganetespib	1
ISPY2_282777	GSM5826117	282777	1	0	0	0	Paclitaxel+Ganetespib	3
ISPY2_930903	GSM5826826	930903	1	0	1	0	Paclitaxel+Ganetespib	3
ISPY2_912836	GSM5826802	912836	0	0	1	0	Paclitaxel+Ganetespib	1
ISPY2_572016	GSM5826428	572016	0	0	1	1	Paclitaxel+Ganetespib	2
ISPY2_395249	GSM5826234	395249	0	0	1	0	Paclitaxel+Ganetespib	2
ISPY2_759418	GSM5826640	759418	1	0	0	0	Paclitaxel+Ganetespib	2
ISPY2_687733	GSM5826571	687733	1	0	0	0	Paclitaxel+Ganetespib	2
ISPY2_473468	GSM5826318	473468	0	0	1	0	Paclitaxel+Ganetespib	3
ISPY2_676365	GSM5826557	676365	0	0	1	0	Paclitaxel+Ganetespib	2
ISPY2_591079	GSM5826455	591079	0	0	1	1	Paclitaxel+Ganetespib	1
ISPY2_125418	GSM5825939	125418	1	0	0	0	Paclitaxel+Ganetespib	2
ISPY2_719713	GSM5826602	719713	1	0	0	0	Paclitaxel+Ganetespib	3
ISPY2_419590	GSM5826264	419590	0	0	1	0	Paclitaxel+Ganetespib	2
ISPY2_924868	GSM5826816	924868	0	0	1	1	Paclitaxel+Ganetespib	2
ISPY2_877463	GSM5826763	877463	0	0	1	0	Paclitaxel+Ganetespib	3
ISPY2_846156	GSM5826739	846156	0	0	1	0	Paclitaxel+Ganetespib	1
ISPY2_983841	GSM5826873	983841	0	0	1	1	Paclitaxel+Ganetespib	2
ISPY2_466267	GSM5826313	466267	0	0	1	1	Paclitaxel+Ganetespib	1
ISPY2_380972	GSM5826226	380972	1	0	0	0	Paclitaxel+Ganetespib	3
ISPY2_133650	GSM5825951	133650	1	0	1	0	Paclitaxel+Ganetespib	2
ISPY2_151980	GSM5825972	151980	1	0	1	1	Paclitaxel+Ganetespib	1
ISPY2_765773	GSM5826644	765773	0	0	1	1	Paclitaxel+Ganetespib	2
ISPY2_442669	GSM5826289	442669	0	0	1	0	Paclitaxel+Ganetespib	1
ISPY2_860243	GSM5826751	860243	1	0	1	0	Paclitaxel+Ganetespib	2
ISPY2_117707	GSM5825928	117707	0	0	1	1	Paclitaxel+Ganetespib	2
ISPY2_781642	GSM5826661	781642	0	0	1	0	Paclitaxel+Ganetespib	1
ISPY2_493472	GSM5826340	493472	1	0	0	0	Paclitaxel+Ganetespib	2
ISPY2_914968	GSM5826805	914968	0	0	1	0	Paclitaxel+Ganetespib	1
ISPY2_703455	GSM5826589	703455	0	0	1	0	Paclitaxel+Ganetespib	1
ISPY2_313672	GSM5826153	313672	1	0	0	0	Paclitaxel+Ganetespib	3
ISPY2_637051	GSM5826513	637051	0	0	1	0	Paclitaxel+Ganetespib	2
ISPY2_733276	GSM5826621	733276	0	0	1	0	Paclitaxel+Ganetespib	1
ISPY2_357034	GSM5826203	357034	1	0	1	0	Paclitaxel+Ganetespib	3
ISPY2_236470	GSM5826069	236470	0	0	1	1	Paclitaxel+Ganetespib	1
ISPY2_646600	GSM5826526	646600	1	0	1	0	Paclitaxel+Ganetespib	1
ISPY2_456432	GSM5826300	456432	0	0	1	0	Paclitaxel+Ganetespib	1
ISPY2_459311	GSM5826303	459311	1	0	1	0	Paclitaxel+Ganetespib	2
ISPY2_460812	GSM5826306	460812	1	0	1	0	Paclitaxel+Ganetespib	1
ISPY2_589502	GSM5826452	589502	1	0	0	1	Paclitaxel+Ganetespib	1
ISPY2_462581	GSM5826308	462581	0	0	1	0	Paclitaxel+Ganetespib	3
ISPY2_940186	GSM5826832	940186	1	0	0	1	Paclitaxel+Ganetespib	2
ISPY2_602451	GSM5826468	602451	1	0	1	0	Paclitaxel+Ganetespib	1
ISPY2_793684	GSM5826681	793684	0	0	1	0	Paclitaxel+Ganetespib	1
ISPY2_414256	GSM5826255	414256	1	0	0	0	Paclitaxel+Ganetespib	2
ISPY2_666715	GSM5826552	666715	1	0	0	0	Paclitaxel+Ganetespib	2
ISPY2_672734	GSM5826554	672734	1	0	1	0	Paclitaxel+Ganitumab	1
ISPY2_973837	GSM5826866	973837	1	0	0	0	Paclitaxel+Ganitumab	2
ISPY2_239061	GSM5826072	239061	0	0	1	0	Paclitaxel+Ganitumab	3
ISPY2_248255	GSM5826084	248255	1	0	0	0	Paclitaxel+Ganitumab	3
ISPY2_580632	GSM5826443	580632	1	0	0	0	Paclitaxel+Ganitumab	3
ISPY2_629606	GSM5826504	629606	0	0	1	0	Paclitaxel+Ganitumab	2
ISPY2_122795	GSM5825935	122795	0	0	0	0	Paclitaxel+Ganitumab	1
ISPY2_511851	GSM5826361	511851	1	0	0	0	Paclitaxel+Ganitumab	2
ISPY2_766967	GSM5826646	766967	1	0	0	1	Paclitaxel+Ganitumab	2
ISPY2_962827	GSM5826858	962827	1	0	0	0	Paclitaxel+Ganitumab	3
ISPY2_520471	GSM5826375	520471	1	0	1	1	Paclitaxel+Ganitumab	2
ISPY2_376676	GSM5826220	376676	0	0	1	0	Paclitaxel+Ganitumab	2
ISPY2_950742	GSM5826844	950742	1	0	0	0	Paclitaxel+Ganitumab	3
ISPY2_289420	GSM5826127	289420	1	0	0	0	Paclitaxel+Ganitumab	3
ISPY2_769972	GSM5826650	769972	1	0	0	0	Paclitaxel+Ganitumab	3
ISPY2_918979	GSM5826809	918979	0	0	1	0	Paclitaxel+Ganitumab	2
ISPY2_884011	GSM5826769	884011	1	0	0	0	Paclitaxel+Ganitumab	3
ISPY2_264305	GSM5826100	264305	0	0	1	1	Paclitaxel+Ganitumab	1
ISPY2_277888	GSM5826112	277888	1	0	0	1	Paclitaxel+Ganitumab	1
ISPY2_564701	GSM5826416	564701	0	0	1	0	Paclitaxel+Ganitumab	1
ISPY2_663144	GSM5826545	663144	1	0	1	0	Paclitaxel+Ganitumab	1
ISPY2_460642	GSM5826304	460642	1	0	0	0	Paclitaxel+Ganitumab	1
ISPY2_515281	GSM5826364	515281	1	0	0	0	Paclitaxel+Ganitumab	2
ISPY2_683457	GSM5826565	683457	0	0	1	0	Paclitaxel+Ganitumab	2
ISPY2_910188	GSM5826800	910188	1	0	0	0	Paclitaxel+Ganitumab	3
ISPY2_345460	GSM5826186	345460	1	0	1	0	Paclitaxel+Ganitumab	2
ISPY2_467622	GSM5826314	467622	1	0	1	0	Paclitaxel+Ganitumab	1
ISPY2_798604	GSM5826689	798604	0	0	1	1	Paclitaxel+Ganitumab	2
ISPY2_890372	GSM5826777	890372	0	0	0	0	Paclitaxel+Ganitumab	2
ISPY2_239910	GSM5826073	239910	0	0	1	0	Paclitaxel+Ganitumab	1
ISPY2_676630	GSM5826558	676630	0	0	1	1	Paclitaxel+Ganitumab	2
ISPY2_870077	GSM5826758	870077	1	0	0	0	Paclitaxel+Ganitumab	3
ISPY2_802308	GSM5826695	802308	0	0	1	0	Paclitaxel+Ganitumab	2
ISPY2_362150	GSM5826206	362150	1	0	1	0	Paclitaxel+Ganitumab	2
ISPY2_188700	GSM5826012	188700	0	0	1	1	Paclitaxel+Ganitumab	2
ISPY2_547892	GSM5826400	547892	1	0	0	0	Paclitaxel+Ganitumab	2
ISPY2_618860	GSM5826487	618860	1	0	1	0	Paclitaxel+Ganitumab	3
ISPY2_628788	GSM5826500	628788	0	0	1	0	Paclitaxel+Ganitumab	1
ISPY2_794128	GSM5826682	794128	0	0	0	0	Paclitaxel+Ganitumab	2
ISPY2_509012	GSM5826359	509012	0	0	1	1	Paclitaxel+Ganitumab	2
ISPY2_917762	GSM5826808	917762	1	0	0	0	Paclitaxel+Ganitumab	2
ISPY2_516834	GSM5826368	516834	1	0	0	0	Paclitaxel+Ganitumab	3
ISPY2_318407	GSM5826159	318407	0	0	1	0	Paclitaxel+Ganitumab	2
ISPY2_145777	GSM5825963	145777	1	0	0	0	Paclitaxel+Ganitumab	3
ISPY2_563681	GSM5826413	563681	1	0	1	0	Paclitaxel+Ganitumab	1
ISPY2_774840	GSM5826654	774840	0	0	1	1	Paclitaxel+Ganitumab	1
ISPY2_296123	GSM5826134	296123	0	0	1	1	Paclitaxel+Ganitumab	1
ISPY2_212307	GSM5826037	212307	1	0	0	0	Paclitaxel+Ganitumab	3
ISPY2_229328	GSM5826060	229328	1	0	0	0	Paclitaxel+Ganitumab	3
ISPY2_327917	GSM5826170	327917	0	0	1	0	Paclitaxel+Ganitumab	2
ISPY2_760901	GSM5826642	760901	0	0	1	1	Paclitaxel+Ganitumab	1
ISPY2_165925	GSM5825987	165925	0	0	1	0	Paclitaxel+Ganitumab	1
ISPY2_430441	GSM5826278	430441	1	0	0	0	Paclitaxel+Ganitumab	2
ISPY2_691753	GSM5826580	691753	1	0	0	0	Paclitaxel+Ganitumab	3
ISPY2_955035	GSM5826847	955035	0	0	1	0	Paclitaxel+Ganitumab	2
ISPY2_280375	GSM5826114	280375	0	0	1	0	Paclitaxel+Ganitumab	2
ISPY2_221686	GSM5826049	221686	0	0	1	1	Paclitaxel+Ganitumab	3
ISPY2_780272	GSM5826659	780272	0	0	1	0	Paclitaxel+Ganitumab	2
ISPY2_800447	GSM5826691	800447	0	0	1	1	Paclitaxel+Ganitumab	1
ISPY2_567907	GSM5826419	567907	1	0	0	0	Paclitaxel+Ganitumab	3
ISPY2_412772	GSM5826252	412772	0	0	1	0	Paclitaxel+Ganitumab	1
ISPY2_882538	GSM5826765	882538	0	0	1	1	Paclitaxel+Ganitumab	2
ISPY2_115987	GSM5825924	115987	0	0	1	0	Paclitaxel+Ganitumab	3
ISPY2_804979	GSM5826700	804979	1	0	0	0	Paclitaxel+Ganitumab	1
ISPY2_105286	GSM5825907	105286	1	0	0	0	Paclitaxel+Ganitumab	3
ISPY2_411950	GSM5826251	411950	1	0	1	0	Paclitaxel+Ganitumab	2
ISPY2_435279	GSM5826282	435279	1	0	0	0	Paclitaxel+Ganitumab	3
ISPY2_875089	GSM5826761	875089	0	0	1	0	Paclitaxel+Ganitumab	1
ISPY2_928446	GSM5826820	928446	1	0	0	0	Paclitaxel+Ganitumab	2
ISPY2_172366	GSM5825996	172366	0	0	1	1	Paclitaxel+Ganitumab	1
ISPY2_299962	GSM5826139	299962	0	0	1	0	Paclitaxel+Ganitumab	2
ISPY2_417474	GSM5826261	417474	0	0	1	1	Paclitaxel+Ganitumab	1
ISPY2_851488	GSM5826747	851488	1	0	0	0	Paclitaxel+Ganitumab	3
ISPY2_535779	GSM5826390	535779	0	0	1	0	Paclitaxel+Ganitumab	1
ISPY2_209967	GSM5826035	209967	1	0	0	0	Paclitaxel+Ganitumab	1
ISPY2_531988	GSM5826386	531988	0	0	1	1	Paclitaxel+Ganitumab	1
ISPY2_345483	GSM5826187	345483	0	0	1	0	Paclitaxel+Ganitumab	1
ISPY2_261304	GSM5826097	261304	1	0	0	0	Paclitaxel+Ganitumab	2
ISPY2_820807	GSM5826712	820807	1	0	0	1	Paclitaxel+Ganitumab	2
ISPY2_666147	GSM5826550	666147	1	0	0	0	Paclitaxel+Ganitumab	3
ISPY2_100899	GSM5825900	100899	0	0	1	0	Paclitaxel+Ganitumab	1
ISPY2_182346	GSM5826008	182346	1	0	0	0	Paclitaxel+Ganitumab	3
ISPY2_429220	GSM5826277	429220	0	0	1	0	Paclitaxel+Ganitumab	3
ISPY2_330134	GSM5826174	330134	1	0	0	0	Paclitaxel+Ganitumab	2
ISPY2_745633	GSM5826629	745633	1	0	0	0	Paclitaxel+Ganitumab	2
ISPY2_467686	GSM5826315	467686	1	0	1	1	Paclitaxel+Ganitumab	1
ISPY2_454808	GSM5826298	454808	0	0	1	0	Paclitaxel+Ganitumab	3
ISPY2_987728	GSM5826875	987728	0	0	1	1	Paclitaxel+Ganitumab	2
ISPY2_465008	GSM5826312	465008	1	0	1	0	Paclitaxel+Ganitumab	3
ISPY2_138027	GSM5825954	138027	0	0	1	0	Paclitaxel+Ganitumab	2
ISPY2_317131	GSM5826155	317131	1	0	1	0	Paclitaxel+Ganitumab	2
ISPY2_407539	GSM5826244	407539	1	0	0	0	Paclitaxel+Ganitumab	3
ISPY2_542392	GSM5826397	542392	0	0	1	0	Paclitaxel+Ganitumab	3
ISPY2_130580	GSM5825946	130580	0	0	1	1	Paclitaxel+Ganitumab	2
ISPY2_375342	GSM5826217	375342	0	0	1	0	Paclitaxel+Ganitumab	2
ISPY2_783764	GSM5826665	783764	1	0	0	0	Paclitaxel+Ganitumab	3
ISPY2_241705	GSM5826077	241705	1	0	0	0	Paclitaxel+Ganitumab	3
ISPY2_148357	GSM5825967	148357	1	0	0	0	Paclitaxel+Ganitumab	3
ISPY2_120422	GSM5825932	120422	1	0	1	1	Paclitaxel+Ganitumab	2
ISPY2_898618	GSM5826789	898618	1	0	0	0	Paclitaxel+Ganitumab	3
ISPY2_628823	GSM5826501	628823	0	0	1	0	Paclitaxel+Ganitumab	2
ISPY2_524170	GSM5826379	524170	1	0	0	0	Paclitaxel+Ganitumab	2
ISPY2_115638	GSM5825923	115638	0	0	1	0	Paclitaxel+Ganitumab	3
ISPY2_928170	GSM5826819	928170	1	0	0	0	Paclitaxel+Ganitumab	3
ISPY2_559021	GSM5826411	559021	1	0	1	1	Paclitaxel+Ganitumab	2
ISPY2_966016	GSM5826862	966016	1	0	0	1	Paclitaxel+Ganitumab	3
ISPY2_414286	GSM5826256	414286	1	0	1	0	Paclitaxel+MK-2206	2
ISPY2_284593	GSM5826121	284593	0	0	1	0	Paclitaxel+MK-2206	1
ISPY2_578975	GSM5826440	578975	0	0	0	1	Paclitaxel+MK-2206	1
ISPY2_183831	GSM5826009	183831	1	0	0	1	Paclitaxel+MK-2206	3
ISPY2_286984	GSM5826123	286984	1	0	1	0	Paclitaxel+MK-2206	1
ISPY2_426106	GSM5826275	426106	1	0	1	0	Paclitaxel+MK-2206	2
ISPY2_590220	GSM5826453	590220	0	0	1	1	Paclitaxel+MK-2206	1
ISPY2_680881	GSM5826562	680881	1	0	1	0	Paclitaxel+MK-2206	3
ISPY2_203254	GSM5826029	203254	0	0	1	0	Paclitaxel+MK-2206	3
ISPY2_547405	GSM5826399	547405	0	0	1	0	Paclitaxel+MK-2206	2
ISPY2_797639	GSM5826688	797639	1	0	1	0	Paclitaxel+MK-2206	1
ISPY2_753109	GSM5826637	753109	0	0	1	1	Paclitaxel+MK-2206	2
ISPY2_604199	GSM5826470	604199	1	0	0	0	Paclitaxel+MK-2206	2
ISPY2_506623	GSM5826356	506623	0	0	1	0	Paclitaxel+MK-2206	1
ISPY2_518000	GSM5826371	518000	0	0	1	0	Paclitaxel+MK-2206	2
ISPY2_778527	GSM5826657	778527	0	0	1	1	Paclitaxel+MK-2206	2
ISPY2_345907	GSM5826189	345907	0	0	1	0	Paclitaxel+MK-2206	2
ISPY2_861745	GSM5826753	861745	1	0	1	0	Paclitaxel+MK-2206	2
ISPY2_999733	GSM5826887	999733	1	0	0	0	Paclitaxel+MK-2206	3
ISPY2_572793	GSM5826432	572793	0	0	1	0	Paclitaxel+MK-2206	3
ISPY2_651145	GSM5826529	651145	1	0	0	0	Paclitaxel+MK-2206	3
ISPY2_793155	GSM5826680	793155	1	0	1	0	Paclitaxel+MK-2206	2
ISPY2_294265	GSM5826132	294265	0	0	1	1	Paclitaxel+MK-2206	2
ISPY2_654064	GSM5826536	654064	1	0	0	0	Paclitaxel+MK-2206	2
ISPY2_791321	GSM5826676	791321	0	0	1	0	Paclitaxel+MK-2206	3
ISPY2_422454	GSM5826270	422454	1	0	0	0	Paclitaxel+MK-2206	3
ISPY2_218503	GSM5826043	218503	1	0	0	0	Paclitaxel+MK-2206	2
ISPY2_317402	GSM5826156	317402	1	0	0	0	Paclitaxel+MK-2206	3
ISPY2_130892	GSM5825947	130892	1	0	1	1	Paclitaxel+MK-2206	1
ISPY2_732137	GSM5826620	732137	0	0	1	0	Paclitaxel+MK-2206	1
ISPY2_332655	GSM5826176	332655	0	0	1	1	Paclitaxel+MK-2206	1
ISPY2_845147	GSM5826736	845147	1	0	0	0	Paclitaxel+MK-2206	3
ISPY2_342959	GSM5826183	342959	0	0	0	1	Paclitaxel+MK-2206	3
ISPY2_729732	GSM5826619	729732	1	0	0	0	Paclitaxel+MK-2206	2
ISPY2_180663	GSM5826005	180663	1	0	1	0	Paclitaxel+MK-2206	2
ISPY2_323721	GSM5826164	323721	1	0	0	0	Paclitaxel+MK-2206	2
ISPY2_887594	GSM5826773	887594	0	0	1	1	Paclitaxel+MK-2206	1
ISPY2_200222	GSM5826022	200222	1	0	0	0	Paclitaxel+MK-2206	3
ISPY2_664111	GSM5826548	664111	0	0	1	1	Paclitaxel+MK-2206	2
ISPY2_748583	GSM5826632	748583	1	0	0	0	Paclitaxel+MK-2206	3
ISPY2_102212	GSM5825902	102212	0	0	0	0	Paclitaxel+MK-2206	2
ISPY2_639663	GSM5826516	639663	0	0	1	0	Paclitaxel+MK-2206	2
ISPY2_402384	GSM5826241	402384	0	0	1	0	Paclitaxel+MK-2206	1
ISPY2_700549	GSM5826586	700549	1	0	0	0	Paclitaxel+MK-2206	3
ISPY2_801641	GSM5826693	801641	0	0	1	0	Paclitaxel+MK-2206	1
ISPY2_414971	GSM5826258	414971	0	0	1	1	Paclitaxel+MK-2206	1
ISPY2_573605	GSM5826434	573605	0	0	1	0	Paclitaxel+MK-2206	1
ISPY2_317641	GSM5826157	317641	0	0	1	1	Paclitaxel+MK-2206	1
ISPY2_309830	GSM5826149	309830	0	0	1	0	Paclitaxel+MK-2206	2
ISPY2_712276	GSM5826598	712276	1	0	0	1	Paclitaxel+MK-2206	3
ISPY2_343898	GSM5826185	343898	0	0	0	0	Paclitaxel+MK-2206	3
ISPY2_637566	GSM5826514	637566	0	0	1	0	Paclitaxel+MK-2206	2
ISPY2_755914	GSM5826638	755914	0	0	1	1	Paclitaxel+MK-2206	1
ISPY2_727804	GSM5826613	727804	0	0	1	1	Paclitaxel+MK-2206	1
ISPY2_179369	GSM5826002	179369	1	0	0	0	Paclitaxel+MK-2206	3
ISPY2_803677	GSM5826698	803677	0	0	1	0	Paclitaxel+MK-2206	2
ISPY2_520986	GSM5826376	520986	1	0	0	1	Paclitaxel+MK-2206	2
ISPY2_413961	GSM5826254	413961	0	0	1	0	Paclitaxel+MK-2206	2
ISPY2_591810	GSM5826457	591810	1	0	0	1	Paclitaxel+MK-2206	3
ISPY2_361701	GSM5826205	361701	1	0	0	0	Paclitaxel+MK-2206	3
ISPY2_107700	GSM5825909	107700	1	1	0	0	Paclitaxel+MK-2206+Trastuzumab	3
ISPY2_145513	GSM5825962	145513	1	1	0	0	Paclitaxel+MK-2206+Trastuzumab	2
ISPY2_255388	GSM5826091	255388	0	1	1	1	Paclitaxel+MK-2206+Trastuzumab	1
ISPY2_298101	GSM5826136	298101	1	1	0	0	Paclitaxel+MK-2206+Trastuzumab	3
ISPY2_835137	GSM5826727	835137	1	1	0	0	Paclitaxel+MK-2206+Trastuzumab	3
ISPY2_771443	GSM5826652	771443	1	1	0	0	Paclitaxel+MK-2206+Trastuzumab	3
ISPY2_159352	GSM5825983	159352	1	1	0	0	Paclitaxel+MK-2206+Trastuzumab	1
ISPY2_955953	GSM5826848	955953	0	1	0	1	Paclitaxel+MK-2206+Trastuzumab	1
ISPY2_946927	GSM5826840	946927	0	1	0	1	Paclitaxel+MK-2206+Trastuzumab	2
ISPY2_573919	GSM5826436	573919	0	1	0	0	Paclitaxel+MK-2206+Trastuzumab	1
ISPY2_960963	GSM5826853	960963	1	1	0	0	Paclitaxel+MK-2206+Trastuzumab	3
ISPY2_779739	GSM5826658	779739	1	1	0	1	Paclitaxel+MK-2206+Trastuzumab	2
ISPY2_863161	GSM5826755	863161	0	1	0	1	Paclitaxel+MK-2206+Trastuzumab	2
ISPY2_614434	GSM5826482	614434	1	1	0	1	Paclitaxel+MK-2206+Trastuzumab	2
ISPY2_786753	GSM5826669	786753	0	1	0	0	Paclitaxel+MK-2206+Trastuzumab	1
ISPY2_477994	GSM5826322	477994	1	1	1	1	Paclitaxel+MK-2206+Trastuzumab	1
ISPY2_894673	GSM5826784	894673	1	1	0	0	Paclitaxel+MK-2206+Trastuzumab	2
ISPY2_535415	GSM5826388	535415	0	1	0	1	Paclitaxel+MK-2206+Trastuzumab	2
ISPY2_635632	GSM5826510	635632	0	1	0	1	Paclitaxel+MK-2206+Trastuzumab	1
ISPY2_319324	GSM5826162	319324	1	1	0	0	Paclitaxel+MK-2206+Trastuzumab	2
ISPY2_601489	GSM5826467	601489	0	1	1	0	Paclitaxel+MK-2206+Trastuzumab	1
ISPY2_609151	GSM5826476	609151	0	1	1	1	Paclitaxel+MK-2206+Trastuzumab	1
ISPY2_416434	GSM5826260	416434	0	1	0	1	Paclitaxel+MK-2206+Trastuzumab	2
ISPY2_839274	GSM5826731	839274	1	1	1	0	Paclitaxel+MK-2206+Trastuzumab	2
ISPY2_905264	GSM5826797	905264	0	1	0	0	Paclitaxel+MK-2206+Trastuzumab	2
ISPY2_929980	GSM5826823	929980	0	1	1	1	Paclitaxel+MK-2206+Trastuzumab	1
ISPY2_263143	GSM5826099	263143	0	1	1	0	Paclitaxel+MK-2206+Trastuzumab	2
ISPY2_375954	GSM5826219	375954	0	1	1	0	Paclitaxel+MK-2206+Trastuzumab	1
ISPY2_629371	GSM5826503	629371	0	1	1	1	Paclitaxel+MK-2206+Trastuzumab	1
ISPY2_287961	GSM5826125	287961	1	1	0	1	Paclitaxel+MK-2206+Trastuzumab	2
ISPY2_609642	GSM5826477	609642	0	1	1	1	Paclitaxel+MK-2206+Trastuzumab	2
ISPY2_490023	GSM5826335	490023	0	1	1	1	Paclitaxel+MK-2206+Trastuzumab	1
ISPY2_132463	GSM5825950	132463	1	1	1	1	Paclitaxel+MK-2206+Trastuzumab	3
ISPY2_384830	GSM5826229	384830	1	1	0	0	Paclitaxel+MK-2206+Trastuzumab	3
ISPY2_111881	GSM5825920	111881	1	1	1	1	Paclitaxel+Neratinib	1
ISPY2_243836	GSM5826080	243836	1	0	1	1	Paclitaxel+Neratinib	1
ISPY2_611662	GSM5826478	611662	0	1	0	0	Paclitaxel+Neratinib	1
ISPY2_108939	GSM5825910	108939	1	1	0	1	Paclitaxel+Neratinib	1
ISPY2_629210	GSM5826502	629210	1	0	0	0	Paclitaxel+Neratinib	3
ISPY2_815421	GSM5826708	815421	1	1	0	0	Paclitaxel+Neratinib	2
ISPY2_541165	GSM5826396	541165	0	0	1	0	Paclitaxel+Neratinib	1
ISPY2_625800	GSM5826495	625800	1	1	0	0	Paclitaxel+Neratinib	3
ISPY2_422450	GSM5826269	422450	1	0	1	1	Paclitaxel+Neratinib	3
ISPY2_120001	GSM5825931	120001	0	0	0	0	Paclitaxel+Neratinib	3
ISPY2_828199	GSM5826718	828199	1	0	0	0	Paclitaxel+Neratinib	3
ISPY2_851180	GSM5826745	851180	1	1	0	0	Paclitaxel+Neratinib	2
ISPY2_277848	GSM5826111	277848	1	1	0	0	Paclitaxel+Neratinib	1
ISPY2_227832	GSM5826055	227832	1	1	0	0	Paclitaxel+Neratinib	3
ISPY2_891645	GSM5826779	891645	0	1	0	0	Paclitaxel+Neratinib	1
ISPY2_591180	GSM5826456	591180	0	0	1	0	Paclitaxel+Neratinib	3
ISPY2_961350	GSM5826854	961350	0	1	0	1	Paclitaxel+Neratinib	3
ISPY2_233962	GSM5826065	233962	0	0	1	1	Paclitaxel+Neratinib	3
ISPY2_552313	GSM5826405	552313	0	1	1	1	Paclitaxel+Neratinib	2
ISPY2_415039	GSM5826259	415039	1	1	0	0	Paclitaxel+Neratinib	3
ISPY2_930172	GSM5826824	930172	1	1	0	0	Paclitaxel+Neratinib	2
ISPY2_519738	GSM5826373	519738	0	1	0	1	Paclitaxel+Neratinib	1
ISPY2_108969	GSM5825911	108969	0	1	0	1	Paclitaxel+Neratinib	1
ISPY2_849605	GSM5826744	849605	0	0	1	0	Paclitaxel+Neratinib	1
ISPY2_706943	GSM5826594	706943	0	1	1	0	Paclitaxel+Neratinib	2
ISPY2_726091	GSM5826609	726091	0	0	1	1	Paclitaxel+Neratinib	2
ISPY2_920479	GSM5826810	920479	0	1	0	0	Paclitaxel+Neratinib	1
ISPY2_282644	GSM5826116	282644	1	1	0	0	Paclitaxel+Neratinib	3
ISPY2_484867	GSM5826329	484867	1	1	0	0	Paclitaxel+Neratinib	2
ISPY2_139771	GSM5825957	139771	0	0	1	1	Paclitaxel+Neratinib	2
ISPY2_420523	GSM5826265	420523	1	1	0	0	Paclitaxel+Neratinib	3
ISPY2_654956	GSM5826537	654956	0	1	1	0	Paclitaxel+Neratinib	2
ISPY2_876511	GSM5826762	876511	0	0	1	0	Paclitaxel+Neratinib	1
ISPY2_872188	GSM5826759	872188	0	1	0	1	Paclitaxel+Neratinib	2
ISPY2_388581	GSM5826231	388581	1	1	0	1	Paclitaxel+Neratinib	2
ISPY2_227881	GSM5826056	227881	1	1	0	1	Paclitaxel+Neratinib	1
ISPY2_683374	GSM5826564	683374	1	1	0	0	Paclitaxel+Neratinib	1
ISPY2_225836	GSM5826053	225836	0	0	0	0	Paclitaxel+Neratinib	3
ISPY2_570148	GSM5826422	570148	1	1	0	0	Paclitaxel+Neratinib	3
ISPY2_151230	GSM5825970	151230	1	1	0	0	Paclitaxel+Neratinib	1
ISPY2_666450	GSM5826551	666450	1	1	0	0	Paclitaxel+Neratinib	2
ISPY2_570380	GSM5826423	570380	0	0	1	0	Paclitaxel+Neratinib	2
ISPY2_127675	GSM5825940	127675	0	0	0	0	Paclitaxel+Neratinib	1
ISPY2_202956	GSM5826027	202956	0	0	1	1	Paclitaxel+Neratinib	2
ISPY2_220664	GSM5826046	220664	0	0	1	1	Paclitaxel+Neratinib	1
ISPY2_941191	GSM5826833	941191	1	1	0	0	Paclitaxel+Neratinib	1
ISPY2_641246	GSM5826520	641246	1	1	0	1	Paclitaxel+Neratinib	1
ISPY2_406190	GSM5826243	406190	0	0	1	0	Paclitaxel+Neratinib	1
ISPY2_628692	GSM5826499	628692	1	0	0	0	Paclitaxel+Neratinib	3
ISPY2_573881	GSM5826435	573881	1	0	0	0	Paclitaxel+Neratinib	1
ISPY2_178649	GSM5826000	178649	0	0	1	1	Paclitaxel+Neratinib	3
ISPY2_245655	GSM5826081	245655	0	0	1	0	Paclitaxel+Neratinib	1
ISPY2_778020	GSM5826656	778020	1	0	1	0	Paclitaxel+Neratinib	1
ISPY2_443708	GSM5826292	443708	0	0	1	0	Paclitaxel+Neratinib	2
ISPY2_622078	GSM5826489	622078	0	1	1	0	Paclitaxel+Neratinib	1
ISPY2_903880	GSM5826795	903880	1	1	0	0	Paclitaxel+Neratinib	1
ISPY2_913225	GSM5826803	913225	1	1	0	1	Paclitaxel+Neratinib	1
ISPY2_201873	GSM5826024	201873	1	1	0	1	Paclitaxel+Neratinib	1
ISPY2_953262	GSM5826845	953262	1	0	1	0	Paclitaxel+Neratinib	1
ISPY2_380239	GSM5826224	380239	0	0	1	0	Paclitaxel+Neratinib	3
ISPY2_178815	GSM5826001	178815	1	0	0	0	Paclitaxel+Neratinib	3
ISPY2_791944	GSM5826677	791944	1	1	0	0	Paclitaxel+Neratinib	3
ISPY2_316996	GSM5826154	316996	0	1	0	0	Paclitaxel+Neratinib	1
ISPY2_134526	GSM5825952	134526	0	0	1	1	Paclitaxel+Neratinib	2
ISPY2_623086	GSM5826492	623086	1	0	1	0	Paclitaxel+Neratinib	3
ISPY2_814299	GSM5826707	814299	0	1	0	1	Paclitaxel+Neratinib	1
ISPY2_211408	GSM5826036	211408	0	1	0	1	Paclitaxel+Neratinib	1
ISPY2_733962	GSM5826622	733962	0	1	0	1	Paclitaxel+Neratinib	2
ISPY2_515105	GSM5826362	515105	1	1	0	0	Paclitaxel+Neratinib	2
ISPY2_374106	GSM5826215	374106	0	0	1	0	Paclitaxel+Neratinib	1
ISPY2_563856	GSM5826414	563856	0	0	1	1	Paclitaxel+Neratinib	1
ISPY2_349639	GSM5826194	349639	1	1	1	1	Paclitaxel+Neratinib	1
ISPY2_651541	GSM5826531	651541	0	0	1	1	Paclitaxel+Neratinib	1
ISPY2_729270	GSM5826618	729270	0	1	0	1	Paclitaxel+Neratinib	1
ISPY2_697098	GSM5826583	697098	0	0	1	1	Paclitaxel+Neratinib	1
ISPY2_307659	GSM5826148	307659	1	1	0	0	Paclitaxel+Neratinib	2
ISPY2_640927	GSM5826519	640927	0	0	0	0	Paclitaxel+Neratinib	3
ISPY2_109980	GSM5825914	109980	1	1	0	1	Paclitaxel+Neratinib	1
ISPY2_234272	GSM5826066	234272	1	1	0	0	Paclitaxel+Neratinib	2
ISPY2_255535	GSM5826092	255535	1	1	0	0	Paclitaxel+Neratinib	3
ISPY2_478484	GSM5826324	478484	0	0	0	0	Paclitaxel+Neratinib	1
ISPY2_166782	GSM5825989	166782	1	1	0	0	Paclitaxel+Neratinib	3
ISPY2_228340	GSM5826058	228340	0	1	0	0	Paclitaxel+Neratinib	2
ISPY2_539291	GSM5826392	539291	0	1	0	1	Paclitaxel+Neratinib	1
ISPY2_572235	GSM5826429	572235	1	1	0	0	Paclitaxel+Neratinib	3
ISPY2_596458	GSM5826460	596458	1	1	0	1	Paclitaxel+Neratinib	2
ISPY2_835658	GSM5826728	835658	1	0	1	1	Paclitaxel+Neratinib	1
ISPY2_660915	GSM5826543	660915	1	0	1	0	Paclitaxel+Neratinib	2
ISPY2_318569	GSM5826161	318569	1	1	0	0	Paclitaxel+Neratinib	2
ISPY2_566011	GSM5826417	566011	0	0	1	0	Paclitaxel+Neratinib	2
ISPY2_422013	GSM5826268	422013	1	1	0	0	Paclitaxel+Neratinib	2
ISPY2_188091	GSM5826010	188091	0	1	0	1	Paclitaxel+Neratinib	1
ISPY2_812089	GSM5826706	812089	0	0	0	0	Paclitaxel+Neratinib	1
ISPY2_437968	GSM5826286	437968	1	1	0	0	Paclitaxel+Neratinib	3
ISPY2_294176	GSM5826131	294176	0	0	1	1	Paclitaxel+Neratinib	3
ISPY2_303947	GSM5826145	303947	0	1	1	1	Paclitaxel+Neratinib	2
ISPY2_443444	GSM5826291	443444	0	1	1	0	Paclitaxel+Neratinib	1
ISPY2_327142	GSM5826169	327142	1	0	0	0	Paclitaxel+Neratinib	3
ISPY2_169536	GSM5825992	169536	1	1	0	0	Paclitaxel+Neratinib	2
ISPY2_790070	GSM5826673	790070	1	1	0	0	Paclitaxel+Neratinib	3
ISPY2_723918	GSM5826605	723918	1	1	0	1	Paclitaxel+Neratinib	3
ISPY2_423619	GSM5826271	423619	0	0	1	1	Paclitaxel+Neratinib	1
ISPY2_154293	GSM5825977	154293	1	1	0	0	Paclitaxel+Neratinib	2
ISPY2_883886	GSM5826768	883886	0	0	1	0	Paclitaxel+Neratinib	2
ISPY2_223526	GSM5826052	223526	1	0	0	0	Paclitaxel+Neratinib	3
ISPY2_172283	GSM5825995	172283	0	0	1	0	Paclitaxel+Neratinib	2
ISPY2_417654	GSM5826262	417654	1	0	0	0	Paclitaxel+Neratinib	2
ISPY2_117424	GSM5825927	117424	0	0	1	1	Paclitaxel+Neratinib	2
ISPY2_572444	GSM5826430	572444	1	0	0	0	Paclitaxel+Neratinib	3
ISPY2_925691	GSM5826818	925691	0	1	0	0	Paclitaxel+Neratinib	2
ISPY2_836983	GSM5826730	836983	1	1	0	1	Paclitaxel+Neratinib	1
ISPY2_746265	GSM5826630	746265	1	0	0	0	Paclitaxel+Neratinib	1
ISPY2_287300	GSM5826124	287300	1	1	0	1	Paclitaxel+Neratinib	2
ISPY2_944536	GSM5826839	944536	0	1	0	1	Paclitaxel+Neratinib	1
ISPY2_153327	GSM5825975	153327	0	0	1	1	Paclitaxel+Pembrolizumab	1
ISPY2_494296	GSM5826344	494296	1	0	0	0	Paclitaxel+Pembrolizumab	3
ISPY2_425173	GSM5826274	425173	1	0	0	1	Paclitaxel+Pembrolizumab	1
ISPY2_494946	GSM5826345	494946	0	0	1	1	Paclitaxel+Pembrolizumab	3
ISPY2_873686	GSM5826760	873686	1	0	0	0	Paclitaxel+Pembrolizumab	1
ISPY2_104384	GSM5825906	104384	1	0	1	0	Paclitaxel+Pembrolizumab	1
ISPY2_802105	GSM5826694	802105	1	0	0	0	Paclitaxel+Pembrolizumab	3
ISPY2_168044	GSM5825991	168044	1	0	0	0	Paclitaxel+Pembrolizumab	2
ISPY2_804233	GSM5826699	804233	0	0	1	1	Paclitaxel+Pembrolizumab	1
ISPY2_242370	GSM5826079	242370	1	0	0	1	Paclitaxel+Pembrolizumab	3
ISPY2_371528	GSM5826212	371528	1	0	0	0	Paclitaxel+Pembrolizumab	3
ISPY2_177795	GSM5825999	177795	0	0	1	1	Paclitaxel+Pembrolizumab	1
ISPY2_391942	GSM5826232	391942	0	0	1	1	Paclitaxel+Pembrolizumab	3
ISPY2_489194	GSM5826332	489194	1	0	1	1	Paclitaxel+Pembrolizumab	2
ISPY2_473505	GSM5826319	473505	1	0	1	0	Paclitaxel+Pembrolizumab	3
ISPY2_896939	GSM5826788	896939	1	0	0	0	Paclitaxel+Pembrolizumab	2
ISPY2_289107	GSM5826126	289107	0	0	1	1	Paclitaxel+Pembrolizumab	1
ISPY2_848371	GSM5826743	848371	0	0	1	1	Paclitaxel+Pembrolizumab	1
ISPY2_347516	GSM5826190	347516	0	0	1	0	Paclitaxel+Pembrolizumab	1
ISPY2_651401	GSM5826530	651401	0	0	1	0	Paclitaxel+Pembrolizumab	3
ISPY2_668752	GSM5826553	668752	0	0	1	0	Paclitaxel+Pembrolizumab	3
ISPY2_116165	GSM5825925	116165	1	0	0	0	Paclitaxel+Pembrolizumab	2
ISPY2_815493	GSM5826709	815493	0	0	1	1	Paclitaxel+Pembrolizumab	1
ISPY2_103693	GSM5825903	103693	1	0	0	0	Paclitaxel+Pembrolizumab	1
ISPY2_114087	GSM5825922	114087	1	0	0	0	Paclitaxel+Pembrolizumab	2
ISPY2_301289	GSM5826141	301289	1	0	0	0	Paclitaxel+Pembrolizumab	3
ISPY2_442981	GSM5826290	442981	1	0	0	1	Paclitaxel+Pembrolizumab	3
ISPY2_847753	GSM5826741	847753	1	0	0	1	Paclitaxel+Pembrolizumab	1
ISPY2_553012	GSM5826407	553012	1	0	0	0	Paclitaxel+Pembrolizumab	2
ISPY2_640043	GSM5826517	640043	1	0	0	0	Paclitaxel+Pembrolizumab	3
ISPY2_111004	GSM5825915	111004	1	0	0	0	Paclitaxel+Pembrolizumab	2
ISPY2_830958	GSM5826721	830958	1	0	0	0	Paclitaxel+Pembrolizumab	3
ISPY2_152197	GSM5825974	152197	0	0	1	1	Paclitaxel+Pembrolizumab	1
ISPY2_485637	GSM5826331	485637	0	0	0	0	Paclitaxel+Pembrolizumab	1
ISPY2_149654	GSM5825968	149654	1	0	0	0	Paclitaxel+Pembrolizumab	3
ISPY2_857165	GSM5826749	857165	1	0	1	0	Paclitaxel+Pembrolizumab	3
ISPY2_341238	GSM5826181	341238	1	0	0	0	Paclitaxel+Pembrolizumab	3
ISPY2_660534	GSM5826542	660534	0	0	1	1	Paclitaxel+Pembrolizumab	3
ISPY2_692885	GSM5826581	692885	0	0	1	0	Paclitaxel+Pembrolizumab	3
ISPY2_497010	GSM5826348	497010	0	0	1	1	Paclitaxel+Pembrolizumab	3
ISPY2_478655	GSM5826325	478655	0	0	1	1	Paclitaxel+Pembrolizumab	1
ISPY2_990443	GSM5826880	990443	1	0	0	0	Paclitaxel+Pembrolizumab	3
ISPY2_231633	GSM5826062	231633	0	0	1	1	Paclitaxel+Pembrolizumab	2
ISPY2_892390	GSM5826780	892390	0	0	1	1	Paclitaxel+Pembrolizumab	1
ISPY2_597873	GSM5826462	597873	0	0	1	0	Paclitaxel+Pembrolizumab	3
ISPY2_574091	GSM5826437	574091	0	0	1	1	Paclitaxel+Pembrolizumab	1
ISPY2_483910	GSM5826328	483910	0	0	0	0	Paclitaxel+Pembrolizumab	1
ISPY2_326202	GSM5826166	326202	1	0	1	0	Paclitaxel+Pembrolizumab	1
ISPY2_456506	GSM5826301	456506	1	0	0	0	Paclitaxel+Pembrolizumab	3
ISPY2_625854	GSM5826496	625854	0	0	1	1	Paclitaxel+Pembrolizumab	2
ISPY2_543795	GSM5826398	543795	1	0	0	0	Paclitaxel+Pembrolizumab	2
ISPY2_431061	GSM5826279	431061	1	0	1	0	Paclitaxel+Pembrolizumab	1
ISPY2_683173	GSM5826563	683173	1	0	0	1	Paclitaxel+Pembrolizumab	3
ISPY2_664658	GSM5826549	664658	1	0	0	1	Paclitaxel+Pembrolizumab	3
ISPY2_473365	GSM5826317	473365	1	0	0	0	Paclitaxel+Pembrolizumab	2
ISPY2_622688	GSM5826491	622688	0	0	1	1	Paclitaxel+Pembrolizumab	2
ISPY2_303685	GSM5826144	303685	1	0	1	1	Paclitaxel+Pembrolizumab	2
ISPY2_960490	GSM5826852	960490	0	0	1	1	Paclitaxel+Pembrolizumab	1
ISPY2_333145	GSM5826177	333145	1	0	1	1	Paclitaxel+Pembrolizumab	3
ISPY2_701790	GSM5826587	701790	1	0	0	0	Paclitaxel+Pembrolizumab	3
ISPY2_209397	GSM5826034	209397	1	0	0	0	Paclitaxel+Pembrolizumab	3
ISPY2_147139	GSM5825966	147139	0	0	1	1	Paclitaxel+Pembrolizumab	1
ISPY2_446263	GSM5826293	446263	1	0	1	1	Paclitaxel+Pembrolizumab	1
ISPY2_500826	GSM5826351	500826	1	0	0	0	Paclitaxel+Pembrolizumab	3
ISPY2_194024	GSM5826015	194024	1	0	1	1	Paclitaxel+Pembrolizumab	3
ISPY2_832056	GSM5826724	832056	0	0	1	0	Paclitaxel+Pembrolizumab	1
ISPY2_663197	GSM5826546	663197	0	0	1	0	Paclitaxel+Pembrolizumab	1
ISPY2_792412	GSM5826679	792412	0	0	1	0	Paclitaxel+Pembrolizumab	2
ISPY2_586091	GSM5826447	586091	1	0	1	1	Paclitaxel+Pembrolizumab	1
ISPY2_146033	GSM5825964	146033	1	1	0	1	Paclitaxel+Pertuzumab+Trastuzumab	2
ISPY2_960029	GSM5826851	960029	1	1	0	0	Paclitaxel+Pertuzumab+Trastuzumab	3
ISPY2_618717	GSM5826486	618717	1	1	0	0	Paclitaxel+Pertuzumab+Trastuzumab	3
ISPY2_795996	GSM5826684	795996	1	1	1	1	Paclitaxel+Pertuzumab+Trastuzumab	1
ISPY2_285339	GSM5826122	285339	0	1	1	1	Paclitaxel+Pertuzumab+Trastuzumab	1
ISPY2_432114	GSM5826280	432114	1	1	1	1	Paclitaxel+Pertuzumab+Trastuzumab	2
ISPY2_474874	GSM5826320	474874	0	1	0	1	Paclitaxel+Pertuzumab+Trastuzumab	2
ISPY2_738041	GSM5826626	738041	1	1	1	1	Paclitaxel+Pertuzumab+Trastuzumab	3
ISPY2_900959	GSM5826792	900959	1	1	0	0	Paclitaxel+Pertuzumab+Trastuzumab	3
ISPY2_991818	GSM5826881	991818	1	1	0	1	Paclitaxel+Pertuzumab+Trastuzumab	2
ISPY2_296841	GSM5826135	296841	1	1	0	1	Paclitaxel+Pertuzumab+Trastuzumab	2
ISPY2_982086	GSM5826871	982086	0	1	1	1	Paclitaxel+Pertuzumab+Trastuzumab	3
ISPY2_721099	GSM5826604	721099	1	1	0	0	Paclitaxel+Pertuzumab+Trastuzumab	3
ISPY2_453596	GSM5826297	453596	1	1	0	1	Paclitaxel+Pertuzumab+Trastuzumab	1
ISPY2_825363	GSM5826717	825363	0	1	1	1	Paclitaxel+Pertuzumab+Trastuzumab	2
ISPY2_862244	GSM5826754	862244	0	1	0	0	Paclitaxel+Pertuzumab+Trastuzumab	1
ISPY2_144302	GSM5825961	144302	1	1	0	0	Paclitaxel+Pertuzumab+Trastuzumab	3
ISPY2_204939	GSM5826030	204939	1	1	0	1	Paclitaxel+Pertuzumab+Trastuzumab	2
ISPY2_685182	GSM5826567	685182	1	1	1	1	Paclitaxel+Pertuzumab+Trastuzumab	2
ISPY2_649198	GSM5826527	649198	0	1	0	0	Paclitaxel+Pertuzumab+Trastuzumab	1
ISPY2_203060	GSM5826028	203060	1	1	0	0	Paclitaxel+Pertuzumab+Trastuzumab	3
ISPY2_604326	GSM5826471	604326	1	1	0	0	Paclitaxel+Pertuzumab+Trastuzumab	1
ISPY2_982505	GSM5826872	982505	1	1	0	0	Paclitaxel+Pertuzumab+Trastuzumab	2
ISPY2_799149	GSM5826690	799149	1	1	0	1	Paclitaxel+Pertuzumab+Trastuzumab	2
ISPY2_895653	GSM5826785	895653	1	1	0	1	Paclitaxel+Pertuzumab+Trastuzumab	2
ISPY2_995480	GSM5826884	995480	1	1	0	0	Paclitaxel+Pertuzumab+Trastuzumab	3
ISPY2_584561	GSM5826446	584561	0	1	1	1	Paclitaxel+Pertuzumab+Trastuzumab	1
ISPY2_507249	GSM5826358	507249	1	1	0	0	Paclitaxel+Pertuzumab+Trastuzumab	2
ISPY2_551795	GSM5826404	551795	0	1	1	1	Paclitaxel+Pertuzumab+Trastuzumab	1
ISPY2_570685	GSM5826424	570685	1	1	0	0	Paclitaxel+Pertuzumab+Trastuzumab	2
ISPY2_999264	GSM5826886	999264	0	1	1	1	Paclitaxel+Pertuzumab+Trastuzumab	2
ISPY2_981664	GSM5826870	981664	1	1	0	1	Paclitaxel+Pertuzumab+Trastuzumab	2
ISPY2_483667	GSM5826327	483667	1	1	0	0	Paclitaxel+Pertuzumab+Trastuzumab	3
ISPY2_273691	GSM5826107	273691	1	1	0	1	Paclitaxel+Pertuzumab+Trastuzumab	2
ISPY2_527581	GSM5826381	527581	1	1	0	0	Paclitaxel+Pertuzumab+Trastuzumab	1
ISPY2_575457	GSM5826439	575457	0	1	1	1	Paclitaxel+Pertuzumab+Trastuzumab	1
ISPY2_377460	GSM5826221	377460	0	1	1	1	Paclitaxel+Pertuzumab+Trastuzumab	1
ISPY2_462605	GSM5826310	462605	0	1	1	1	Paclitaxel+Pertuzumab+Trastuzumab	1
ISPY2_472799	GSM5826316	472799	0	1	1	1	Paclitaxel+Pertuzumab+Trastuzumab	1
ISPY2_127791	GSM5825941	127791	1	1	0	0	Paclitaxel+Pertuzumab+Trastuzumab	2
ISPY2_235995	GSM5826068	235995	1	1	0	1	Paclitaxel+Pertuzumab+Trastuzumab	1
ISPY2_324021	GSM5826165	324021	1	1	1	0	Paclitaxel+Pertuzumab+Trastuzumab	1
ISPY2_644609	GSM5826524	644609	0	1	1	1	Paclitaxel+Pertuzumab+Trastuzumab	1
ISPY2_503034	GSM5826354	503034	0	1	0	0	Paclitaxel+Pertuzumab+Trastuzumab	1
ISPY2_402265	GSM5826240	402265	1	1	0	0	Paclitaxel+Trastuzumab	2
ISPY2_246134	GSM5826082	246134	1	1	0	0	Paclitaxel+Trastuzumab	3
ISPY2_166412	GSM5825988	166412	1	1	0	0	Paclitaxel+Trastuzumab	2
ISPY2_141782	GSM5825959	141782	1	1	0	0	Paclitaxel+Trastuzumab	2
ISPY2_375455	GSM5826218	375455	1	1	0	0	Paclitaxel+Trastuzumab	3
ISPY2_153880	GSM5825976	153880	1	1	0	0	Paclitaxel+Trastuzumab	2
ISPY2_596079	GSM5826459	596079	0	1	0	1	Paclitaxel+Trastuzumab	3
ISPY2_797427	GSM5826686	797427	1	1	0	0	Paclitaxel+Trastuzumab	3
ISPY2_809649	GSM5826704	809649	0	1	0	1	Paclitaxel+Trastuzumab	1
ISPY2_889049	GSM5826774	889049	0	1	0	0	Paclitaxel+Trastuzumab	3
ISPY2_335091	GSM5826178	335091	1	1	0	1	Paclitaxel+Trastuzumab	3
ISPY2_382853	GSM5826227	382853	0	1	0	1	Paclitaxel+Trastuzumab	1
ISPY2_627118	GSM5826497	627118	0	1	0	0	Paclitaxel+Trastuzumab	2
ISPY2_350331	GSM5826195	350331	0	1	0	0	Paclitaxel+Trastuzumab	2
ISPY2_573586	GSM5826433	573586	1	1	0	0	Paclitaxel+Trastuzumab	3
ISPY2_725455	GSM5826608	725455	0	1	1	0	Paclitaxel+Trastuzumab	1
ISPY2_859699	GSM5826750	859699	1	1	0	1	Paclitaxel+Trastuzumab	3
ISPY2_726381	GSM5826610	726381	1	1	0	0	Paclitaxel+Trastuzumab	2
ISPY2_442637	GSM5826288	442637	0	1	0	0	Paclitaxel+Trastuzumab	2
ISPY2_742477	GSM5826628	742477	1	1	0	0	Paclitaxel+Trastuzumab	3
ISPY2_720065	GSM5826603	720065	1	1	0	0	Paclitaxel+Trastuzumab	2
ISPY2_112606	GSM5825921	112606	1	1	0	0	Paclitaxel+Trastuzumab	3
ISPY2_220471	GSM5826045	220471	0	1	1	0	Paclitaxel+Trastuzumab	2
ISPY2_266840	GSM5826103	266840	1	1	0	0	Paclitaxel+Trastuzumab	2
ISPY2_501303	GSM5826352	501303	0	1	1	1	Paclitaxel+Trastuzumab	1
ISPY2_906795	GSM5826799	906795	1	1	1	0	Paclitaxel+Trastuzumab	1
ISPY2_539904	GSM5826394	539904	1	1	0	0	Paclitaxel+Trastuzumab	3
ISPY2_856159	GSM5826748	856159	1	1	0	0	Paclitaxel+Trastuzumab	3
ISPY2_123660	GSM5825936	123660	0	1	0	0	Paclitaxel+Trastuzumab	2
ISPY2_824234	GSM5826714	824234	1	1	0	1	Paclitaxel+Trastuzumab	2
ISPY2_162562	GSM5825985	162562	0	1	1	1	Paclitaxel+Trastuzumab	2
ISPY2_366120	GSM5826209	366120	1	1	1	0	T-DM1+Pertuzumab	3
ISPY2_767081	GSM5826647	767081	0	1	0	1	T-DM1+Pertuzumab	2
ISPY2_464547	GSM5826311	464547	1	1	1	1	T-DM1+Pertuzumab	1
ISPY2_220925	GSM5826047	220925	0	1	1	0	T-DM1+Pertuzumab	2
ISPY2_947398	GSM5826841	947398	1	1	0	1	T-DM1+Pertuzumab	3
ISPY2_413211	GSM5826253	413211	1	1	0	0	T-DM1+Pertuzumab	2
ISPY2_786003	GSM5826667	786003	1	1	1	1	T-DM1+Pertuzumab	2
ISPY2_131961	GSM5825949	131961	1	1	0	1	T-DM1+Pertuzumab	2
ISPY2_208650	GSM5826033	208650	1	1	0	0	T-DM1+Pertuzumab	3
ISPY2_490805	GSM5826336	490805	1	1	0	1	T-DM1+Pertuzumab	2
ISPY2_253531	GSM5826087	253531	1	1	0	1	T-DM1+Pertuzumab	3
ISPY2_491779	GSM5826338	491779	1	1	1	1	T-DM1+Pertuzumab	2
ISPY2_831848	GSM5826723	831848	0	1	1	1	T-DM1+Pertuzumab	2
ISPY2_356431	GSM5826200	356431	0	1	1	1	T-DM1+Pertuzumab	1
ISPY2_329941	GSM5826173	329941	1	1	0	1	T-DM1+Pertuzumab	3
ISPY2_397505	GSM5826237	397505	1	1	1	1	T-DM1+Pertuzumab	2
ISPY2_896852	GSM5826787	896852	1	1	0	0	T-DM1+Pertuzumab	2
ISPY2_535569	GSM5826389	535569	0	1	1	0	T-DM1+Pertuzumab	2
ISPY2_797499	GSM5826687	797499	0	1	1	1	T-DM1+Pertuzumab	2
ISPY2_760011	GSM5826641	760011	1	1	0	1	T-DM1+Pertuzumab	3
ISPY2_125130	GSM5825937	125130	0	1	1	1	T-DM1+Pertuzumab	1
ISPY2_254273	GSM5826089	254273	1	1	0	0	T-DM1+Pertuzumab	2
ISPY2_598835	GSM5826465	598835	0	1	1	0	T-DM1+Pertuzumab	1
ISPY2_437162	GSM5826285	437162	1	1	0	0	T-DM1+Pertuzumab	3
ISPY2_213913	GSM5826040	213913	0	1	1	1	T-DM1+Pertuzumab	1
ISPY2_587691	GSM5826451	587691	1	1	0	1	T-DM1+Pertuzumab	2
ISPY2_624777	GSM5826494	624777	1	1	0	0	T-DM1+Pertuzumab	3
ISPY2_705381	GSM5826590	705381	1	1	0	1	T-DM1+Pertuzumab	3
ISPY2_396723	GSM5826236	396723	1	1	0	0	T-DM1+Pertuzumab	2
ISPY2_845079	GSM5826735	845079	1	1	1	1	T-DM1+Pertuzumab	1
ISPY2_790397	GSM5826674	790397	1	1	0	1	T-DM1+Pertuzumab	1
ISPY2_889721	GSM5826776	889721	0	1	1	1	T-DM1+Pertuzumab	1
ISPY2_865416	GSM5826756	865416	1	1	0	0	T-DM1+Pertuzumab	3
ISPY2_728149	GSM5826614	728149	1	1	0	0	T-DM1+Pertuzumab	2
ISPY2_687288	GSM5826570	687288	0	1	1	1	T-DM1+Pertuzumab	1
ISPY2_724293	GSM5826606	724293	1	1	0	1	T-DM1+Pertuzumab	3
ISPY2_167271	GSM5825990	167271	1	1	0	0	T-DM1+Pertuzumab	1
ISPY2_494022	GSM5826343	494022	0	1	1	0	T-DM1+Pertuzumab	3
ISPY2_250274	GSM5826085	250274	1	1	0	0	T-DM1+Pertuzumab	1
ISPY2_410083	GSM5826247	410083	0	1	0	1	T-DM1+Pertuzumab	1
ISPY2_122287	GSM5825933	122287	1	1	1	1	T-DM1+Pertuzumab	1
ISPY2_138425	GSM5825955	138425	0	1	1	1	T-DM1+Pertuzumab	1
ISPY2_831702	GSM5826722	831702	1	1	0	0	T-DM1+Pertuzumab	3
ISPY2_268937	GSM5826105	268937	1	1	0	1	T-DM1+Pertuzumab	1
ISPY2_953885	GSM5826846	953885	1	1	1	0	T-DM1+Pertuzumab	3
ISPY2_536253	GSM5826391	536253	1	1	0	1	T-DM1+Pertuzumab	2
ISPY2_824350	GSM5826715	824350	0	1	1	1	T-DM1+Pertuzumab	1
ISPY2_981461	GSM5826869	981461	1	1	0	0	T-DM1+Pertuzumab	2
ISPY2_706418	GSM5826592	706418	0	1	1	1	T-DM1+Pertuzumab	1
ISPY2_727255	GSM5826612	727255	0	1	1	0	T-DM1+Pertuzumab	1
ISPY2_311316	GSM5826150	311316	1	1	0	0	T-DM1+Pertuzumab	3
ISPY2_128051	GSM5825942	128051	1	1	0	0	T-DM1+Pertuzumab	3
