# Supplementary material for: A susceptibility gene signature for ERBB2-driven mammary tumour development and metastasis in collaborative cross mice
Source: eBioMedicine. 2024 Jul 26;106:105260. doi: 10.1016/j.ebiom.2024.105260 (PMC11338061; doi:10.1016/j.ebiom.2024.105260)
Supplement: Table S8 [file mmc8.xlsx]

## Sheet: Sheet1
Supplementary Table S8 Human homolog of mouse candidate genes for each tumor phenotype
Candidate genes for tumor onset	Candidate genes for tumor multiplicity	Candidate genes for overall Metastasis	Candidate genes for lung Metastasis	Candidate genes for liver Metastasis
ABCB5	ABCC3	ABCA13	ABCA13	APBA2
ACBD6	ACSL1	ABHD12	ABHD12	ASTN1
ACMSD	ADAM20	ABHD5	ABHD5	CEP170
ACSL3	ADO	ACVR2B	ACSL3	DNAH14
ADCY10	AFAP1L2	ADAM22	ACVR2B	MGAT4D
ADGRL2	AGRN	ADCY1	ADAM22	NEMP2
AFAP1L2	ANGPT1	ADCY2	ADCY2	PAPPA2
AGAP1	ANK3	ANKRD36	ANKRD36	RALGPS2
AGFG1	ANKFN1	ANO10	ANO10	RNF150
AGPS	APBB2	AP1B1	AP1B1	SMARCA5
AGRN	ARHGEF10	ATAD1	ARHGEF16	TRMT1
ALDH9A1	ARID5B	ATP8A2	ATAD1	USH2A
ALPG	ASAH1	BCKDHB	BCKDHB
ANKFN1	ASAP1	BCKDHB	CACNA2D3
ANKMY1	ATAD2	CACNA2D3	CAMK2B
ANO7	ATP10A	CAMK2B	CCDC146
APBB2	ATXN7L1	CCDC146	CCR3
APOBEC4	BACE2	CCR3	CCR9
ARHGAP44	BRINP3	CCR9	CERS6
ARHGEF16	C2CD2	CERS6	CNTNAP3
ARID1A	CADM1	CNTNAP3	COL12A1
ASB1	CADPS2	COL12A1	COL7A1
ASB18	CAMSAP2	COL7A1	CPEB3
ATAD2	CAP2	CPEB3	CR1L
ATG16L1	CAPN13	CR1L	CRYL1
ATG3	CD55	CRYL1	CSRNP1
ATG4B	CDK11B	CSRNP1	CTDSPL
ATP1B1	CDK8	CTDSPL	CTNNB1
BCL2	CDS2	CTNNB1	CX3CR1
BLZF1	CEP350	CX3CR1	DCAF17
BRINP3	CFAP221	DCAF17	DDX43
CACNA1E	CFAP74	DDX43	DLEC1
CACNA1S	CFH	DLEC1	DMRT1
CAMSAP2	CHD1L	DMRT1	DNAL4
CAPN10	CLASP1	DNAL4	DOCK8
CARNMT1	CRB1	DOCK8	ELDR
CCDC93	DCAF13	EIPR1	ENTPD3
CD247	DCLRE1A	ELDR	ERC2
CD55	DCTD	ENTPD3	ERCC6L2
CDH20	DCUN1D4	ERCC6L2	ERICH2
CDH7	DGCR8	ERICH2	ERO1A
CDK11B	DLC1	ERO1A	EXOG
CEP350	DNM3	EXOG	EXT2
CFAP221	DOCK2	EXT2	FAM193B
CFAP74	DOK6	FAM193B	FAM227A
CFH	DSCAM	FAM227A	FASTKD1
CLASP1	EBF2	FASTKD1	FBXO11
CNTN2	ENPP6	FBXO11	FMN1
COP1	ERBIN	FMN1	FYCO1
CRB1	F13A1	FYCO1	GADL1
CROCC2	FAM135B	GABRB2	GAL3ST1
CSMD2	FAM20B	GADL1	GASK1A
CSRP1	FAM3B	GAL3ST1	GLIS3
CUL3	FAM81A	GALM	GOLGA4
DBI	FAM8A1	GASK1A	GPR137C
DCAF5	FCAMR	GLIS3	HELLS
DCAF6	FER1L4	GOLGA4	HIGD1A
DCLRE1A	FER1L6	GPR137C	HMGN3
DCUN1D4	FMO6P	HIGD1A	HORMAD2
DDX18	FSTL5	HMGN3	HPSE2
DGKD	GABRG2	HORMAD2	IBTK
DIS3L2	GDI2	HPSE2	IFIH1
DNAH11	GLT8D2	IBTK	IKZF1
DNM3	GNB1	IFIH1	IP6K2
DOCK10	GOSR1	IKZF1	ITGA6
DOK6	GRIK4	IP6K2	ITGA9
DPP10	GRIN2A	ITGA6	ITPR2
DPY19L3	GUCY1B2	ITGA9	KANK1
DSCAM	HCFC2	ITPR2	KIF13A
EIF2D	HMCN1	KANK1	KIF15
EIF4E2	HMGCR	KIF13A	KMT2C
ELK4	HYCC1	KIF15	KMT2E
EMP1	IGSF3	KMT2C	KPNA1
EPAS1	IL24	KMT2E	LARS2
EPB41	IRF2	LARS2	LCA5
EPB41L1	JMJD1C	LCA5	LHFPL3
EPB41L5	KCNIP4	LHFPL3	LIMD1
EPHA4	KCNK15	LIMD1	LRP1B
F5	KCNQ3	LRP1B	LRP2
FAM110D	KCNT2	LRP2	LRRC4C
FAM78B	KDM1B	LRRC4C	LYZL4
FARP2	KIF13A	LYZL4	MEGF6
FARSB	KLF12	METAP1D	METAP1D
FCAMR	LAMC1	METTL8	METTL8
FER1L4	LCORL	MFSD14B	MFSD14B
FER1L6	LHFPL3	MOGAT1	MOGAT1
FMO1	LHX4	MPHOSPH8	MRTFA
FMO4	LRRC66	MSH2	MSH2
FMO6P	LRRFIP1	MTMR3	MTMR3
FSHR	MAST4	MYO3B	MYO3B
FSTL5	MFHAS1	MYO6	MYO6
GADL1	MGAT5	MYRIP	MYRIP
GAS7	MKKS	NCKAP5	NCKIPSD
GDI2	MORN1	NCKIPSD	NF2
GIGYF2	MX2	NF2	NIPSNAP1
GLI2	N4BP2	NIPSNAP1	NKTR
GLUL	NCKAP5	NKTR	NLRP5
GNB1	NDRG4	NLRP5	NOSTRIN
GOLIM4	NEDD4L	NOSTRIN	NSD1
GORAB	NEK7	NSD1	OSBP2
GPC1	NFASC	OSBP2	OSBPL10
GPR161	NIBAN1	OSBPL10	OXSR1
GPR35	NLN	OXSR1	PES1
GPR39	NOS1AP	PES1	PGM5
GRIN2B	NR1H5P	PGM5	PLCD1
HDAC4	NRF1	PLCD1	PLCE1
HDLBP	NSMCE2	PLXNA2	PLXNA2
HMCN1	NUP153	POM121L12	POM121L12
IGFN1	NXN	POMGNT2	POMGNT2
IL24	OXR1	PRKAG2	PRKAG2
ILDR2	PBX1	PRKAR2A	PRKAR2A
ING5	PCM1	PRKG1	PRKG1
INPP5D	PER2	PRXL2C	PRXL2C
IQCA1	PFKFB2	PTDSS1	PTDSS1
ITGA9	PIGR	PTPRJ	PTPRJ
ITGAE	PKHD1L1	PTPRT	PTPRT
ITGB8	PLA2G4A	RAB24	RAB24
JPH2	PLCH2	RBMS3	RBMS3
KCNK15	PLEKHS1	RELN	RELN
KCNQ3	PLUT	RNF144B	RNF144B
KCNT2	PPARGC1A	RNF215	RNF215
KDSR	PPFIA2	ROR2	ROR2
KIF14	PRDM15	RPS6KC1	SACM1L
KIF1A	PRKCE	SACM1L	SCN10A
KIFAP3	PRKCZ	SCN10A	SCN11A
KLF12	PTP4A3	SCN11A	SCN2A
KSR2	PTPRT	SCN2A	SCN5A
L3MBTL1	PTPRZ1	SCN5A	SEC14L2
LAMC1	RABGAP1L	SEC14L2	SEC14L4
LEMD1	RALGPS2	SEC14L4	SF3A1
LHX4	RAP1GAP	SF3A1	SLC16A7
LMX1A	RASGRF2	SLC16A7	SLC22A14
LONRF1	RBPJ	SLC22A14	SLC25A38
MAEL	RELL1	SLC25A38	SLC5A1
MEGF6	RER1	SLC5A1	SNRK
METTL16	RGL1	SNRK	SOCS5
MGAT5	RGS21	SOCS5	SORCS3
MKKS	RHOBTB1	SORCS3	SRPK2
MORN1	RNF144B	SRPK2	ST13
MPZL1	RORA	ST13	STYX
MSI1	RPRD1B	STYX	TBC1D31
N4BP2	RTKN2	TBC1D31	TCN2
NCKAP5	RTN4R	TCN2	TGFBR2
NDUFA10	RTTN	TENM2	TGM4
NEK7	RUNX1	TGFBR2	TMEM184B
NEU2	SEPSECS	TGM4	TOPAZ1
NEU4	SERINC5	TMEM184B	TRAF5
NFASC	SERPINC1	TOPAZ1	TRAK1
NGEF	SGCZ	TRAF5	TRIOBP
NHLRC2	SHCBP1L	TRAK1	TTC17
NME7	SLC39A11	TTC17	TTC21A
NOS1AP	SLC39A14	TTC21A	TTK
NR5A2	SLC45A3	TTK	UIMC1
NRXN1	SLC45A4	UIMC1	ULK4
NSMCE2	SLC9A9	ULK4	UNC5A
NUCKS1	SLIT2	UNC5A	UNC5A
NYAP2	SLX4IP	UNC5A	URGCP
OSBPL10	SLX9	URGCP	VIPR1
OXR1	SPPL3	VIPR1	VIT
PAM	SREK1	VIT	VWC2
PASK	SRGAP2	VSTM4	WDR48
PBX1	SRGAP2	VWC2	XYLB
PCGF5	STEAP4	WDR48	ZDHHC20
PCSK5	STX6	XYLB	ZDHHC3
PDGFB	SV2C	ZDHHC20	ZMAT5
PER2	SYCP1	ZDHHC3	ZNF346
PFKFB2	TANGO2	ZMAT5	ZNF35
PHACTR4	TBC1D1	ZNF346	ZNG1A
PHF20	TENM3	ZNF35	ZPBP
PHLPP1	THSD7B	ZNG1A
PIGN	TMEM130	ZPBP
PIGR	TMEM167A
PIGU	TMEM243
PIK3C2B	TMPRSS2
PLA2G4A	TNR
PLCH2	TRAPPC13
PLD1	TRMT1L
PLEKHS1	TSEN15
POU2F1	TTI1
PPARGC1A	TXNRD1
PPM1L	UBE2J2
PPP1R7	UBE3B
PRKCZ	UCHL5
PRRC2C	UFSP2
PRRX1	UNC13C
PRUNE2	VAT1L
PTP4A3	VWA2
PTPN4	WWOX
PTPRN2	XRCC4
PTPRT	ZBTB21
RABGAP1L	ZBTB37
RALB	ZBTB41
RALGPS2	ZDHHC8
RAMP1	ZFYVE16
RASGRF2
RASSF5
RBBP5
RBFOX3
RCSD1
RELCH
RELL1
RER1
RERG
RGL1
RGS16
RGS21
RGSL1
RPRD1B
RTKN2
RTN4RL1
RTTN
RUNX1
RXRG
SAG
SCTR
SCYL3
SEPSECS
SEPTIN2
SERINC5
SERPINA9
SERPINB11
SHCBP1L
SHISA6
SLC45A3
SLC45A4
SLC9A1
SLX4IP
SNAP25
SNED1
SNORC
SOX13
SPPL3
SRGAP2
STEAP4
STK11IP
STK25
STMN1
STX6
STYXL2
SWT1
TBC1D1
TGM2
THAP4
THSD7B
TIPRL
TMC1
TMCC2
TMEM163
TMEM243
TMEM9
TNFRSF11A
TNFRSF21
TNR
TNRC6C
TRAF3IP1
TRAK1
TRMT1L
TRPC4AP
TRPM3
TRPM8
TTI1
UBE2F
UBE2J2
UGT1A10
UGT1A9
ULK4
UQCC1
USP36
VWA2
WDFY1
XPR1
ZBTB41
ZCCHC17
ZFYVE16
ZRANB3
